# Supplementary material for: Isolation and characterisation of Klebsiella pneumoniae bacteriophages vB_Kpn_Lilla1 and vB_Kpn_Lilla2
Source: Arch Virol. 2025 Jul 29;170(8):186. doi: 10.1007/s00705-025-06374-7 (PMC12307530; doi:10.1007/s00705-025-06374-7)
Supplement: Supplementary file 1 — Supplementary file1 (GB 356 KB) [file 705_2025_6374_MOESM1_ESM.gb]

LOCUS       Lila_1                167130 bp    DNA     circular VRL 19-AUG-2024
DEFINITION  1 length=167130 depth=1.00x circular=true.
ACCESSION   1
KEYWORDS    .
SOURCE      .
  ORGANISM  .
FEATURES             Location/Qualifiers
     CDS             57..881
                     /locus_tag="JAXJTPPS_CDS_0001"
                     /function="tail"
                     /product="tail sheath stabilizer"
                     /translation="MFGHWYNSSLRRYIVLLGDLFSHIQIARWREDTGLKYIKVPITY
                     ASKEKFLSQLGKWTAIQSTENKAKIETVLPRMNLHLVDMQYNAMYKTSQLNRTKSYKT
                     PSKITSQYNPTPIKMIFELGIYTRNQDDMYQIIEQIVPYFQPHFNTTITELYDKDTSF
                     NRDVRIVLQSFSPDEAVDGDNITRRRLEWSLMFEVNGWLYPPVAEVDGEIRTIYLDFF
                     ANSKELTPEGNFESVDSEVTPRDVQQENWDGSSKQTYSHDIPIPVNPEAPGPRGEK"
     CDS             878..1387
                     /locus_tag="JAXJTPPS_CDS_0002"
                     /function="head and packaging"
                     /product="terminase small subunit"
                     /translation="MSDLQLDMAKLLDIEGIPGIEGQEIPVYEKLELVEVKSNPNDRK
                     PDLEDDYSVVRKNMHFQQQMLMDAAKIFLETAKNADSPRHMEVFATLMGQMTTTNKEI
                     LKLHKEMKDITSEQVSTGKGANPQQGMNIQNATVFVGSTADMMDEFGDAYEAQEAREK
                     IVNGTDSTV"
     CDS             1365..3203
                     /locus_tag="JAXJTPPS_CDS_0003"
                     /function="head and packaging"
                     /product="terminase large subunit"
                     /translation="MEQTQPFNVLSDAHPLNDGKQVVIRHPSEMETKIENGVRFFKSQ
                     WDDKWYPEKFEDYLKLHGIVKIRLQGEDPAHFQTFKDKNNKRTRYMGLPNLKRANIKM
                     QLTREIVAEWKKCRDDIVYFAETYCAITHIDYGTIKVQLRDYQRDMLEIMAAKRMTCC
                     NLSRQLGKTTVVAIFLAHFVCFNKDKAVGILAHKGSMSAEVLDRTKQAIELLPDFLQP
                     GIVEWNKGSIELDNGSSIGAYASSPDAVRGNSFAMIYIDECAFIPNFIDAWLAIQPVI
                     SSGRRSKIIITTTPSGLNHFYDIWTAAVEGKSGFTPYTAIWNSVKERLYNDEDMFDDG
                     WQWSLQTISASSLEQFKQEHCAEFHGTSGTLISGMKLANMDWIEVTPDSHGFYKFKEA
                     EADHKYIATLDSAEGRGQDYHALNIIDVTTSEWEQVGVLHSNTISHLILPDIVIKYLM
                     EYNEAPIYIELNSTGVSVAKSLYMDLEYENVICDSIVDLGMKQTKRSKAVGCSALKDL
                     IEKDKLIIHHRATVQEFRTFSEKGVSWAAEDGYHDDLIMSLVIFAWLTTQQKFADFVD
                     KDEMRLASEVFKRELEDMNDDYAPVVFVDAVNSAEYAPQEHGLSFV"
     CDS             3237..5207
                     /locus_tag="JAXJTPPS_CDS_0004"
                     /function="tail"
                     /product="tail sheath"
                     /translation="MPLVSPGIELKETSVQSTVVLNATGRAAIVGKFQWGPAYQVTQI
                     TNEVELVDMFGGPNNQTADYFMSAMNFLQYGNDLRTVRVVNREAAKNASPLVDNIEWE
                     ITTAGSNYEVGDKITVKYADQVVDDTGSVTEVDSDGKIKSVFIPTSKIIAYAKSINQY
                     PDLGSSWTTTITSQSSGVSAVITLGKIISDSTVLLTEPETAHEEMTKTEFQTALAKYK
                     MPGIVAAYPGELGNQLEIEIVSKAAFDKGEQLTIYPAGGKRASTAKAVFGYGPQTDTQ
                     YAIIVRRDGAVVESAVLSTSRQDKDIYGNNIFMDDYFSKGSSRYIFATAQGWPEGFAG
                     VIRLGGGVSANESVTAGDLIQGWDLFGDREALRVNLLIAGACAGETDEIASTVQKHVS
                     SIADERQDCLALISPPRSTIVNIPLTRAVDNLIDWRQGEGSYDSANMNINTTYAAIDG
                     NYKYQYDKYNDVNRWVPLAADIAGLCARTDDIAQPWMSPAGYRRGQILNCIKLAIEPR
                     QAHRDRMYQAGINPVTGQGTGDGFILFGDKTATTVPTPFDRINVRRLFNMLKNNIGDS
                     SKWQLFELNDNFTRSSFRMETSQYLAGIKALGGVYDFRVVCDTTNNTPAVIDRNEFVA
                     SFYIKPARSINYITLNFVATATGADFDELIGP"
     CDS             5338..5829
                     /locus_tag="JAXJTPPS_CDS_0005"
                     /function="tail"
                     /product="tail tube"
                     /translation="MELTDITRAFESGDFARPNLFEVEIPYLGRNFSFKCKAAPMPAG
                     IVEKVPVGYMNRKINVAGDRTYDDWTVTIYNDDKHEVRKAIIAWQAQAHAQGNDISGM
                     TPADYKKVATVRQFSRDGKTITNEHTITGLWPTNVGEVQMDWDSNNEVETFETTFAID
                     WWE"
     CDS             5934..7502
                     /locus_tag="JAXJTPPS_CDS_0006"
                     /function="head and packaging"
                     /product="portal protein"
                     /translation="MAFHILDLFAPWEKRDEAEYKQQINNDLESITAPKFDDGAREVE
                     SNENEIQYNSFNQMMFGSNEPGMKTTADLINTYRSLMNNYEVDNAVEEIVSDAVVYED
                     GHPVVSLDLDSTDFSQAIKDRILEEFNTVLTCLNFERKGADHFRRWYVDSRIFFHKIV
                     NTKKMKDGIQELRRLDPRNLQFIREIVTADDAGTKIVKGYKEYFIYDTGKESYYADGR
                     LYSAGTKIKIPRDAIVYAHSGLVDCSGQNIIGYLHRAVKPANQLKLLEDALVIYRITR
                     APDRRVFYIDTGNMPSRKAAAHMQHIMNTMKNRVVYDASTGKIKNQQHNMSMTEDYWL
                     QRRDGKAVTEVDTLPGMSGMSDMDDVRYFRTALYMALRVPLSRMPDANNQGGVQFDAG
                     TSITRDELDFAKFIRRLQHKFEEIMLDPLRTNLILKKVLSKDEWEDEINNIKIVFHKD
                     SYFTELKDAEVMERRINMLTMAEPFIGKYISHKTAMKDFLQMSDEEIEQEAKQIELES
                     KEARFQDQENEEDF"
     CDS             7502..7726
                     /locus_tag="JAXJTPPS_CDS_0007"
                     /function="head and packaging"
                     /product="prohead"
                     /translation="MENYISAIESRDLVAAKKAFGAIMAERTSGLIEERKKFIAASVM
                     IEGEEPVDDEDEDDDEDEDKSEKDDDEEDE"
     CDS             7726..8151
                     /locus_tag="JAXJTPPS_CDS_0008"
                     /function="head and packaging"
                     /product="head scaffolding protein"
                     /translation="MLILPENHELVIDAVEAFLPEAQARFDKLSAALSKDDINKIVEN
                     MVTSEPDLAIALGSINESLQLNEFIVKHVDSKGTITRTKDRKTRERNAFQTTGLSKAK
                     RRQIARKAVKSKRANPSAQTRGLRKRKKALKRRQALGLS"
     CDS             8151..8801
                     /locus_tag="JAXJTPPS_CDS_0009"
                     /function="head and packaging"
                     /product="head maturation protease"
                     /translation="MENLNEQLLIEHWGQPGDVIDGKPMLESIIVEGENESGLKPGLY
                     IEGVFMQAEVVNRNKRLYPKRILETAVSRYIKEQVATRQALGELNHPPRANVDPMQAA
                     IIIEDMWWKGNDVYGRARIIEGDHGPGDKLAANIRAGWIPGVSSRGLGSLKDSGKGYN
                     IVQEGFRLTVGVDAVWGPSAPDAWVQPKQISENTSAQVANSADDAFMALAEKLKAL"
     CDS             8834..9646
                     /locus_tag="JAXJTPPS_CDS_0010"
                     /function="head and packaging"
                     /product="head scaffolding protein"
                     /translation="MLKELLMTEAKTIDASVALDSIFESVQLSPEAKANFSTVFEATV
                     KKHAVALAESHIEKIAEKAEEKVEEEKEKAKEEAREELKEAASKYFDHIAAEWMAENQ
                     LAVDRGIKAELFESMFSGMKELFVEHNVVIPEESVDVVAEMEEELAEQKEETARLFEE
                     VSKRDAYINYAQREYAIQEATRELTDTQKEKVVSLTEGMDYSDSFSTKLKAIVEMVQG
                     SVEQSVTESADINTIDKEADGLNFTTEAVEETPATKTPSVMDAYVAQAARLS"
     CDS             9667..11226
                     /locus_tag="JAXJTPPS_CDS_0011"
                     /function="head and packaging"
                     /product="major head protein"
                     /translation="MKKNKLIEKWQPLLENEALPEIVGASKKALIAKIFENQEADINQ
                     APEYRDEKIAEAFGSFLSEAEIGGDHGYDAQNIAAGQTSGAVTQIGPAVMGMVRRAIP
                     NLIAFDICGVQPMSNPTGQVFALRAVYGKDPLAAGAKEAFHPMYAPDAMFSGQGATEK
                     FEAVKAGASLDVGDIVVHDFAQTGRAHLQVVTAFTVDAAATDAAKLDAEVTKRLEAGE
                     VVEIAEGMATSVAELQEAFNGSKDNPWNEMGFRIDKQTIEAKSRQLKAQYSIELAQDL
                     RAVHGMDADAELSSILATEIMLEINREVVDWINYSAQVGKSGMTQTIGSKAGVFDFQD
                     PIDIRGARWAGESFKALLFQIDKESAEIARQTGRGEGNFIIASRNVVNVLAAVDTNVS
                     PAAQGLGRGYNTDTTKAVFAGVLGGRYRVYIDQYARQDYFTIGYKGANEMDAGIYYAP
                     YVALTPLRGSDPKNFQPVMGFKTRYGIGINPFADSAAQQPKGRITSGMPSIVNSVGKN
                     AYFRRVWVKGI"
     CDS             11308..12588
                     /locus_tag="JAXJTPPS_CDS_0012"
                     /function="head and packaging"
                     /product="major head protein"
                     /translation="MAKINELLRESTTTSSNLIGRPNLVALTRATTKLIYTDLVATQR
                     TKQPVAALYGIKYLNPNGDLTFNTGATYAGQIGAPERESIEELTMANKDSFNKDDMFK
                     YQNVVFKVLKDGPFTGTAETDEFGLVSEAVAANNIRMLSDAAVTEKFEGPDSDPITEA
                     SFKIDKWQTQVKSRKLKTDLTVELAQDLEANGFDAPELIDDLLATEMAEDINKDILQS
                     LITVSSRFKVTGVSDKGVLDLTKQDSAPEQGRTLYRFICEMNSAVQRNTSYSGTYAVA
                     STRCAAVLAASGWLMQKNDGTIPENAYGILNNGLPLYCDTNSPIDYVIVGVKAEFGGK
                     ETVGSLFYAPYTEGLDLDDPEHVGAFKVIVDPASLQPSVALLVRYALSVNPYTVGLDE
                     DEARVINAADMDKMAGRSKMSVLLGVKLPKLIAD"
     CDS             complement(12575..12697)
                     /locus_tag="JAXJTPPS_CDS_0013"
                     /function="unknown function"
                     /product="hypothetical protein"
                     /translation="VLIYMIRKCLNPSRRNTPRGLTYLVYNKKGSRSSPQISPQ"
     CDS             complement(12769..13167)
                     /locus_tag="JAXJTPPS_CDS_0014"
                     /function="DNA"
                     /function="RNA and nucleotide metabolism"
                     /product="DprA-like DNA recombination-mediator protein"
                     /translation="MRLALIGSREAPRRVLSLMTTIGQRLSEEGHFSYSGGAPGSDEA
                     WLAKYDRSNSCRIIPYSGFCGHVPGTGIVVWSELSNEAKIKSIIKAREVTSYWDECSK
                     IVQTLFARNSMQVLGLECTEPVDKVIILGA"
     CDS             complement(13167..14174)
                     /locus_tag="JAXJTPPS_CDS_0015"
                     /function="DNA"
                     /function="RNA and nucleotide metabolism"
                     /product="RNA ligase"
                     /translation="MFAKYSSLENHYNGKFIEKIRGAGFDMHTVEWVAREKIHGTNFS
                     VIITPTEIVPAKRTGPILESESFFGHDIIMKKYKDSFVKMQNMLNAMDLVSVQIFGEF
                     AGGGIQKGVDYGEKDFYVFDILSDSGNEKVYWDDYVVESFATGLGLKLAPLLGRGSFA
                     ELSQYVNDFKSIVNYYNELVDTTDLEHANKHVFGPQASSETGVAEGYVLKPVHPKFFN
                     NGTRVAIKCKNSKFSEKAKSDKPIKAKVELTENDKRVLEIFSEYVTWNRVSNVLSHIG
                     TVTAKDFGRVMGLTMKDIINEAAREGHDMLFADNPSVVKKEITTLIQNTIRSKWHEVL
                     E"
     CDS             complement(14185..14442)
                     /locus_tag="JAXJTPPS_CDS_0016"
                     /function="unknown function"
                     /product="hypothetical protein"
                     /translation="MNLADRMANTAINVATEELSAAKEEVLTQIEKTALAGKRELIMY
                     PSSLVKKHITSVLNYLHDEGFVTNYTSSQRNGDTDFMKITF"
     CDS             complement(14439..14540)
                     /locus_tag="JAXJTPPS_CDS_0017"
                     /function="unknown function"
                     /product="hypothetical protein"
                     /translation="MWYNGLRGNPLIPLPLSKIDGLLVLFYLLREKL"
     CDS             complement(14556..14882)
                     /locus_tag="JAXJTPPS_CDS_0018"
                     /function="unknown function"
                     /product="hypothetical protein"
                     /translation="MSKVDKRVEEKFEMFLERKFAPAASNINYWRSASRFVDNMMTRI
                     FDNTYYKNGARKISDLIKERYGKIDWMLMDVNVPLVLEVGPKNQFEIMRNKHDKLMYR
                     FVPSGY"
     CDS             complement(14882..15109)
                     /locus_tag="JAXJTPPS_CDS_0019"
                     /function="unknown function"
                     /product="hypothetical protein"
                     /translation="MKALQAHLMHESGKDFQEIARALDITPAEAAKLWVSVEKAHERF
                     KQKEKVVYRKRLTNVGIKSRHKKLVKHMRTL"
     CDS             complement(15188..16030)
                     /locus_tag="JAXJTPPS_CDS_0020"
                     /function="head and packaging"
                     /product="Hoc-like head decoration"
                     /translation="MAYSVSIAPLAASAVIGATTNFTATTSGATAEGTETFVWTVNGV
                     KQSSVTAAMNYVAAGPAGSKTVKVVATVTPAEGDPETAEAETTLTVNNKTMPAITLTL
                     SPTSVSKEIGQSQVVTADVTGAPSGASIAYVWKRGSSVISGQTGKTITVTESAEANYT
                     LNCEVTVSASDYNPATATKGVEVVFTKRVAPEPDGELPYIHPLPFRGTAYIWCGWWVM
                     DEIQRMTVEGKDWKLDDPDSDYYLHRYTLAKMLDDYPEVDVQESRNGYIVHRTALEAG
                     IIYP"
     CDS             complement(16040..16903)
                     /locus_tag="JAXJTPPS_CDS_0021"
                     /function="head and packaging"
                     /product="minor head protein inhibitor of protease"
                     /translation="MSCTVLSSVYKYNHIYTLHEAHPMLDKDYIKEIQALDKKEAKDK
                     LDEYAKTFGIKLKKTRSFDNMVADLEKELAKLADEPMPEDNDGLSIADLIQADDEIEG
                     KAVFKDEASDEAKLLFDAPVSASVKIHDIDPDFYKETPKVNDPGFEVKTPSINDKGFY
                     AEAPIGDSIIHIDDEGKLTNIPISTTDPEEFSKAMDKVVKIIKTDEIIELPENFSPNM
                     QLLGKNPGYITLPWWIYQWIKDNPDWKSRPTSFEHPSAHQTLFSLIYYIKRNGSVMIR
                     ETRNSSFVTLK"
     CDS             16893..18395
                     /locus_tag="JAXJTPPS_CDS_0022"
                     /function="DNA"
                     /function="RNA and nucleotide metabolism"
                     /product="DNA helicase"
                     /translation="VHDIQVKFKDFSHVHIECDDSIFYELRDYFSFEADGYRFNPKYR
                     YGHWDGRIRLLDYNRLLPFGLVGQIRKFADQFGYKVYFDPAIFEQETLSREDFDTWLA
                     SKEIYSGLTKIEPHWYQKDAVYEGLVNRRRILNLPTSAGKSLIQALLARYYVENYEGK
                     ILIIVPTTALVDQMIDDFCDYRLFPRNAMLGIRGGTARDSNALVYVSTWQTAVKQPKE
                     WFSQFGMMMNDECHLATGKSISTIIAGLTNCMFKYGLSGSLKDGKANIMQYVGMFGEI
                     FRPVSTSKLMEDGQVTELKINTIFLRYPDAAANALKGKTYQEEIKFITNVKKRNRWVA
                     NLAAKLASRDENAFVMFKHVAHGKELFEMIKATGHEQVYYVSGEVNTETRNALKAMAE
                     NGKGIIIVASYGVFSTGISVKNLHHVILAHPVKSKIIVLQTIGRVLRKHKDKSLATVW
                     DIIDDLGVKPKSANAKKKYTHLNYCLKHALERIQRYADEKFNYVMKTVNL"
     CDS             18392..18634
                     /locus_tag="JAXJTPPS_CDS_0023"
                     /function="DNA"
                     /function="RNA and nucleotide metabolism"
                     /product="DNA helicase"
                     /translation="MIKFEDIYEATIREATIDNFMSKINACQTLDGLEELEKYYDKRS
                     KETTLADSDDIIVRDALAGRRQALEADSEDEDDEDF"
     CDS             complement(18694..18861)
                     /locus_tag="JAXJTPPS_CDS_0024"
                     /function="unknown function"
                     /product="unknown function"
                     /translation="MSNTVCVVCKGPIDEALVVHTDKGPVHPGACYNYAIELPVTEDT
                     EEQLQETQLLI"
     CDS             complement(18892..19308)
                     /locus_tag="JAXJTPPS_CDS_0025"
                     /function="DNA"
                     /function="RNA and nucleotide metabolism"
                     /product="UvsY-like recombination mediator"
                     /translation="MRLEELQDELDNDLIIDQTKLQYEAANNPVLYGKWVRKHSTCRK
                     EMLRLDALKKQNLKARLDYYTGRGEVGGEVCMDVYEKSEMKTVLSADKEILGVDTKLQ
                     YWGILLEFCSDAMDAIKSRGFSIKHIIDLRQFEAGA"
     CDS             complement(19350..19760)
                     /locus_tag="JAXJTPPS_CDS_0026"
                     /function="tail"
                     /product="baseplate wedge subunit"
                     /translation="MSNIDKLYSDLDPEMRLAWDTDVSKTVGARSVKNSLLGIITTRK
                     GSRPFDPEFGCDITNELFENMTPLTGDTIKRNIVSAVRNYEPRINRLSVDVLPLYDDN
                     AIIVTVQFSIVDDPDTLERIRIQMRSNANSSSRV"
     CDS             complement(19757..20386)
                     /locus_tag="JAXJTPPS_CDS_0027"
                     /function="tail"
                     /product="baseplate hub"
                     /translation="MNITYKFETRINGKNIQCRAFTLEEYANLIAAKKNGTIDECVKA
                     LLRECTNATGLNKQESELLIVILWAHSIGEVNHEVTWNCTCGRKIPVPLNYTHAQIDP
                     PEDLWYDLKGFKIKFKYPNLFDDSDIPMMISKCIDYIVVGNEQIYFNDLNDAEIDDLY
                     SAITTEDVVNIKNMLLKPQVQLAVPITCECGISHIHVIKGLKEFFKIMS"
     CDS             20438..21196
                     /locus_tag="JAXJTPPS_CDS_0028"
                     /function="tail"
                     /product="baseplate hub"
                     /translation="MANIVRCELPDGVQRFKPFTVEDYRDLLLVRNDMNTKSEEDQKQ
                     LIAELMDDYFHDHPVEYRPYIFLKVFLSSIGKTKIPVRMKCPKCGKYKQYLFNLNQPP
                     LTNPKVEVAGLTLKFKKPIEIIDDTGKMILDNIISVKDSSGEYQWNELSDSNKLTVID
                     AIDVETLEKILSQMKPFNFELKTSCCDTTTVLKYDNIVDIFKLLLHPDEIFTFYQINH
                     RLVSQGKYDLNSIMKMLPIERGITLSLIEKDLKS"
     CDS             21193..22335
                     /locus_tag="JAXJTPPS_CDS_0029"
                     /function="tail"
                     /product="baseplate hub"
                     /translation="MTTQRLGYPNISIKLYSGYDAWLANRFVELAATFITLTMRDSLR
                     GTNEGLLQFYDSKNMHTRMNGDELVQISVANSNTSRTQTRIYGIKHFTVGVDDKGDSI
                     ITLQLGTLHDIMNLKFSRAFFSSAYETIKEMIGAMYVDQPLIAPPINGINAYVPRVPW
                     TSTLKDYLRYVRNVGISTDNDQFIFAWEDITGINMMDYESMISQDPNVFMFGAPQTIG
                     QFAAGLKYPLAWDFEWLVKSNRYNRNPMKNATFYAHSFVDKDVTRIINGEGQNSVFIN
                     RSGGYSDMIFRNGYEEALRISTMAQYDGYAQTKCYGNFELTPGMKINFVDLKDQFRTD
                     FYIDEVIHEISNNTSITNLYMFTNGSALEPVDLIKVKNELKRDSSY"
     CDS             22307..22834
                     /locus_tag="JAXJTPPS_CDS_0030"
                     /function="tail"
                     /product="baseplate hub distal subunit"
                     /translation="MNLNVILPIKKIVINEKTISIPKLGLKHHNLMKDVKGPDENMNL
                     LLDSICPGLTAAESDIVVLHLLAFNNRIKETVVKDDFTYDLNKVYICQRLTQRLDGKE
                     FKFRAPPRYSKLGSVDSILSEFLESVDGKPMDINFMKLPAFVTKWADDLVNTIAIDGL
                     EGPIKGMLNVMEIFE"
     CDS             22831..24564
                     /locus_tag="JAXJTPPS_CDS_0031"
                     /function="tail"
                     /product="baseplate hub subunit and tail length"
                     /translation="MTKKSEMNSMRRRVIADSAPQKKAESQADAQINTLEDIGRRLDD
                     QQASTDLISDVIETKSNEIIKSVEDVSAGVELTAEASERTTDVVSKLNDTASLINDKL
                     TKLADLLSKKHDVQQDVQKTGTGTSLETITEQVPDAPTQQPLEELLERLIPPQDDRRP
                     DADFFPSTEEQEEKAEPKKETEDKNKKFLDLKFGELIKSVKSGFGKTISLTDKISSML
                     FSYTVSALAQMAKTAAMVLGVIMLIDLIKVHFNYWTKLFEKNFVEFNKQAKEWGPLLT
                     AISEMSNEIVKSFVKGDWGGLAKAIGSGLVDVIDKLGETIMLGMSKLLAGMLRALGFN
                     DSADNIEGAALDRFQTVTGAELDEEDAKMRAKYVDRQEREYDEQPEWKRKLSAKFQKF
                     TGQIDDDEYNKLLSGEKKQSAYADLPEDERLKIITARNNAEAELKRTKAYVEKTDASD
                     STRLDSAKDAVQSTTTRYKELEKLSPEVAKDLKVELDQLQKLLDSKISEPAPTAEAIP
                     AAEQPEVKQSASIKAAADSRETARTRESNTQSQPIQVNTAVNKNSTYVYRTPPQTSTA
                     APGMQGAMKTS"
     CDS             24574..25626
                     /locus_tag="JAXJTPPS_CDS_0032"
                     /function="tail"
                     /product="baseplate tail tube cap"
                     /translation="MIFEELADGLENIKKSGTRISQGKSKLTNAPTTKVAQFPAERSA
                     GNDSAQDMRVHDLYRNGLLFTAYDFKGRTTPDLRSFRRDVMLSSVFDSPMSALANSSS
                     STTSTAPVANILLPRSKSDVDSVSHKFNDVGDSLVTRGGGTATGVLSNVASTAVFGSI
                     ESLTQGLMADNGEQIYNTARSMYAGPDNRTKVFTWDLTPRSADDLIQIIRIYEIFNYY
                     SYGVTGNSSYAKEVKAAIDEWYKGTLKSAAPDGAKVENTVFEQITSFLSNVIVVSNPT
                     IWTVRNFGYSTSMDGREDIFGPCQIQSIRFDKTPNGHFNGLAIAPNLPSTFTLEITMR
                     EILTLNRGNVYIGGIE"
     CDS             25626..26552
                     /locus_tag="JAXJTPPS_CDS_0033"
                     /function="tail"
                     /product="tail tube"
                     /translation="MFTLEEFKSQAADIDFQRTNMFSVVFATVPSSKTQALLNDFGGE
                     LYNNMGLDGNWLGLTPGEFNQGITTIVTQGTRQVVRKSGVNTFMIGAMTQRVVQSLLG
                     EFTVGTYLLDFFNMAFPTAGLMVYSAKIPENRLSYEMDKFHNAPNIKITGRDMEPLVL
                     SFRMDPEASNYRAMQDWVNAVEDPVTGLRGLPQDVECDIQVNLHARNGLPHTVCLFSG
                     AMPVACGAPEFTYDGENTIAVFDVTFAYRSMQTGSVGKQAAMDWLEDKAIQKIETINP
                     NQGLSASASRLSRLGGAGGGISNITTTTSRII"
     CDS             complement(26574..26852)
                     /locus_tag="JAXJTPPS_CDS_0034"
                     /function="unknown function"
                     /product="hypothetical protein"
                     /translation="MKHVFRFNGIEWSADVKDAEKFNEEVLIMLEGFNEGTPTVLIQD
                     IFRKPTEPSFVEAVLNGKAEGIIPVKVVWTTKEMKLLRTEPGFIGCIA"
     CDS             complement(26916..29042)
                     /locus_tag="JAXJTPPS_CDS_0035"
                     /function="moron"
                     /function="auxiliary metabolic gene and host takeover"
                     /product="Alt-like RNA polymerase ADP-ribosyltransferase"
                     /translation="MELLNEVFDEENSKIYPVENVKPKLKVPQVFLIKVPGNNNLMIR
                     LVQGSGQGDAVKNIKMGDKFIQVYVFSVSEKGNIGALKGGLGQDPIGAINTIFETVNK
                     VVKQIKADAVMFRFNPKKMQGQDKAIQRILARLITTRTGGRFNLMKDMAYYKGKYAYS
                     IMVRKGKKLEEIEGIPEISEELYTKVDSKVGEVYVSKETGENVTKAEALANSIGEKED
                     KKSELAVMSKMKVSRKDLIRAQYGKFVSYVDEDWPENKRERWYELTTNTPVLNAEGDT
                     VDLQKDIKAGLEKSIPFYVDDIKHYRVRGGYGSNFGDAVERLFVGQMSRMHDDWKVFI
                     PSGSDKMKIAEQRISDVADVIAQAKNPASMETMRKIVEVATRGFDMPPADDFGALRQY
                     QNLVNYMISAYVSIVGDSISKAIEYNREMQSRLSEEERDAIHHYCGSGYSFVNNYLIG
                     MESLGDPIIDKKIRPLDSAFEKGLRLEPGTLLYRGQRGKYEDFKDNIESKMFYFQNYV
                     STSLSPIIFGAYSNAGDSLMPDAPSSDLENKETTIDAVSSVIGTDNLERVDRGEEVAY
                     GDEFKFGFIIHGADKVKVVIPGVLSSFSDEAEVILPRGLAMKVNKVWGTPFRNGVGVA
                     NNKTFMVEMTVVPPEQIDESVHLYDGDILMEQGKVKPLEESKFKGFLNEIYFSPDRST
                     DKVSYTRTMELLAGAINLDGIPEKLA"
     CDS             complement(29094..29273)
                     /locus_tag="JAXJTPPS_CDS_0036"
                     /function="unknown function"
                     /product="hypothetical protein"
                     /translation="MKVLYEVIAKSLDGRGGISVHTEVLEFNNINTLRNFKENIEEYE
                     SVNGLQVWRTVTIIN"
     CDS             complement(29270..30742)
                     /locus_tag="JAXJTPPS_CDS_0037"
                     /function="DNA"
                     /function="RNA and nucleotide metabolism"
                     /product="ATP-dependent DNA ligase"
                     /translation="MIFDIIKAIEDAKGSKAKTQILIDNKDNVDLKRAYLLAYSGRFK
                     FFIKKVPEYTPVKYPNVPSKTFSDGLDYLQDILAARVLTGNMAIQGLVDLLSKMNEGD
                     ASVLVRVLLKDMRCGASGSIANKVWKKLIPEMPQMLASAYSEKALSYIKFPAFAQLKA
                     DGARCFAEIRGDELDDVTLLTRSGNEYLGLDKLKRQLIEMTKEARERHPNGVMIDGEL
                     VYHVEVKEETNDLFDMFKEPELPELSKAKEFQQTARTESNGLANKAIKGTISAEEAEG
                     MRFQVWDYVPLDVVYSEGKVPGFAYDVRFRALEMMSKGYDKVILIENHVVHNIHEARA
                     IYKTYVDQGLEGIILKNIGAYWEDKRSKNLVKFKEVITVDLKCVGSYEHRKQPGKMGG
                     LMFVSECGRIRVNAGSGLKDKPEELHELDRTHLWKNRDSLPGTIWELECNGWVTAEGR
                     DDGTVGLFLPIIKQRRYDKEVANTFEAAFGVNFTEATGIK"
     CDS             complement(30742..30948)
                     /locus_tag="JAXJTPPS_CDS_0038"
                     /function="unknown function"
                     /product="hypothetical protein"
                     /translation="MFVVHTKVGKRWLSCDYGHVNQFYRWNPIWREAKSCPIWNECIN
                     NGFVYIDGLTYHRSVSELSKELGE"
     CDS             complement(30990..31832)
                     /locus_tag="JAXJTPPS_CDS_0039"
                     /function="unknown function"
                     /product="unknown function"
                     /translation="MSKPVIATDVDGIIVKWQSGLPYFAQKYNLPVEHILDMMTTEKF
                     IKPAELFDCEEDLAVKLLLKYNNSDFIRYLAPYADALATVNKLKEKYDFVAITALGNS
                     VDANLNRRFNLNALFPDAFTEIMVCDYDESKDALLEKAKVKYGDRIVCYVDDLPKHIA
                     AASKVFEDTETRVFYMPRGEREGSVTAPGIMVEDWHQIVTCLESLKSVKKPQKSLSGL
                     WEEAIKDQIRKEQHPFNWPPRQVPGDWWKQPIIPFSPGPHVPPGNDWWNNGRITCDNH
                     QINC"
     CDS             complement(31817..31999)
                     /locus_tag="JAXJTPPS_CDS_0040"
                     /function="unknown function"
                     /product="hypothetical protein"
                     /translation="MVARRITREMLKTAEYYNIELIDIEPSDTPGLIWFNFTGAANSV
                     AKFKQALRNFPECQSL"
     CDS             complement(32016..32216)
                     /locus_tag="JAXJTPPS_CDS_0041"
                     /function="unknown function"
                     /product="hypothetical protein"
                     /translation="MKYHIFSTVRLANGIPGVVCDTAPAIKAYSVEPWYEVNWVDGNR
                     SIHAESELYPITQLRAANDDVY"
     CDS             complement(32213..32383)
                     /locus_tag="JAXJTPPS_CDS_0042"
                     /function="unknown function"
                     /product="hypothetical protein"
                     /translation="MIVSVPKSKAGIFSCSLKNHPMVDIMSADVKQHTVEYEIDAPDF
                     FELPEWAVRLDA"
     CDS             complement(32394..32672)
                     /locus_tag="JAXJTPPS_CDS_0043"
                     /function="unknown function"
                     /product="hypothetical protein"
                     /translation="MIVSAFYDSRKKKVETIISDTRDGTPANKNGVKAYIDKYCPPEF
                     RMVDGVDSLSINVINAKIEFINATMPIGYSDNDGSNAKMPKEKFITKF"
     CDS             complement(32685..33170)
                     /locus_tag="JAXJTPPS_CDS_0044"
                     /function="unknown function"
                     /product="hypothetical protein"
                     /translation="MEKGKFYKLKKTPILSPGALIKGVFEQIGNNPIKITRTFKYAEN
                     IGLIEFEIIKPGGERERVIVDEPRFSHMWCILTNQEFQHYFEETIYKEPEPKTDDDGS
                     NDWGVWTSNKGNDTYKGGLTKEEAVNLAKVQRLNATKDTKVVIMQPFAVPVVHVNIRP
                     F"
     CDS             complement(33210..33569)
                     /locus_tag="JAXJTPPS_CDS_0045"
                     /function="unknown function"
                     /product="hypothetical protein"
                     /translation="MNFTNFNRKYVQNNAWDVSTTLLWEHNNGTVAQIDMYWEDNYVF
                     FCFENGPTLDIQFNGSEIKVGFHDEVRKRDLSSHPSWNTNRQLLVKIYLRHILGRKTT
                     EEQREAIWDIVSNEIKF"
     CDS             complement(33651..34139)
                     /locus_tag="JAXJTPPS_CDS_0046"
                     /function="unknown function"
                     /product="hypothetical protein"
                     /translation="MSEVFEMNKSYRLTEAAKNEYLSTSSNVNKLIAERVECMPWSVH
                     TLTEHGNVKSIKLESTGEIIDADMLGFSNCIMFTKYELRSGMVEVNDDGSAQYIIVGG
                     KKESEFGIVRGDYNSNLFTLEKAKKYVTKVIKHDPDYTFQIFKLHSTARAEKQEINVV
                     FE"
     CDS             complement(34132..34644)
                     /locus_tag="JAXJTPPS_CDS_0047"
                     /function="unknown function"
                     /product="hypothetical protein"
                     /translation="MNYSKNRVYCISPETYRRWKDAKNTINYLIATVVGVQGWTPLEL
                     DSLGRVVKIKTETGKIISAKTIGDEYDRSLSCLFSSHELEEGKVVQIGAFENQSSDDR
                     YAVFEIPSTFVKPTPVVKDGRSVFTLKEAKEIILELTDIVPETTKYELFKSIGFAEVK
                     TVKTVEVKNV"
     CDS             complement(34685..35053)
                     /locus_tag="JAXJTPPS_CDS_0048"
                     /function="unknown function"
                     /product="hypothetical protein"
                     /translation="MNTINLNATIKTKDHDGYKAQTVHEKMWILSKVQGDIVPCMTPD
                     GPSDDFCWHITLTNWFTGSVYVLNTPVVGRIRSETYTDEEDGYSEDVTWYENGRNRAD
                     ALIEQMKKVGKLNMDNWTKQ"
     CDS             complement(35065..35193)
                     /locus_tag="JAXJTPPS_CDS_0049"
                     /function="unknown function"
                     /product="hypothetical protein"
                     /translation="LVSRKHKFRDSFGSPFFIFHGMKKLFTSRFNQVTIDLYHPNR"
     CDS             complement(35174..35380)
                     /locus_tag="JAXJTPPS_CDS_0050"
                     /function="unknown function"
                     /product="hypothetical protein"
                     /translation="MYFSKMEDDKMAKQAKAKTAVKEVVGTSKRAGYKRGSNKRINQT
                     VEKIMRRARAVLRDDASRFGKPKA"
     CDS             complement(35484..35615)
                     /locus_tag="JAXJTPPS_CDS_0051"
                     /function="unknown function"
                     /product="hypothetical protein"
                     /translation="VQLEINGKCMLPRGDGQSGVRLKAYTSIGVYLIPEKSDPEPLS"
     CDS             complement(35717..35965)
                     /locus_tag="JAXJTPPS_CDS_0052"
                     /function="lysis"
                     /product="lysis inhibition"
                     /translation="MNKQLTKALELQRNAWNSGHENYGASIDIYAEALEVLKGFKHLN
                     PAQAEFRDTLEAMDELKYAKHLGSAARKAVRHFVVTLK"
     CDS             complement(35977..36075)
                     /locus_tag="JAXJTPPS_CDS_0053"
                     /function="unknown function"
                     /product="hypothetical protein"
                     /translation="MNWASEISYPSNSKRWMPELNLGYRPPNFNLI"
     CDS             complement(36080..36403)
                     /locus_tag="JAXJTPPS_CDS_0054"
                     /function="head and packaging"
                     /product="head morphogenesis"
                     /translation="MELPIKALGEYVILVSEPAQKGDEIVSPSGIILGKEEQGQLPDM
                     CEIYSIGDDVPKGFVEVGDLTPLPVGNIRNVPHPLVAAGVKKPKEIRQKFVTCHYKSL
                     ACVYK"
     CDS             complement(36461..36769)
                     /locus_tag="JAXJTPPS_CDS_0055"
                     /function="unknown function"
                     /product="hypothetical protein"
                     /translation="MKLTTEQNIHIRETLKAVLSMGESQIVFEKADGTIRTLRCTRDK
                     DIIPSDLVESTTKSARAESTTSLPVYDTEKEGWRSFTFDKLISVNGMKVEHLLQMIGK
                     "
     CDS             complement(36766..36966)
                     /locus_tag="JAXJTPPS_CDS_0056"
                     /function="unknown function"
                     /product="unknown function"
                     /translation="MKLRIVEINKLNLSGDVVISYSVERRCWFKWKPLATFKFEDQAV
                     RLLKELSKRKSVIIKTIKETSK"
     CDS             complement(36966..37535)
                     /locus_tag="JAXJTPPS_CDS_0057"
                     /function="DNA"
                     /function="RNA and nucleotide metabolism"
                     /product="dCMP deaminase"
                     /translation="MKASTVLQIAYLVSQESKCCSWKVGAVIEKNGRIISTGYNGSPS
                     GGVNCCDHAAEQGWIGEIPYKSTGLRQDGFQVKKVGLLKEHRAAHSAWSKVNEIHAEL
                     NAILFAARNGSSIDGATMYVTLSPCPDCAKAIAQSGIKKLVYCETYDKNEPGWDDILR
                     SAGIEVFNVPKRNLDKLNWYNIKEFCGIE"
     CDS             complement(37536..37880)
                     /locus_tag="JAXJTPPS_CDS_0058"
                     /function="unknown function"
                     /product="hypothetical protein"
                     /translation="MTLREAVEALLIEHARGIKAEISQNGIRLINAVIGSDQGVWSIP
                     REEYDAILYSNVDVKEGQPLYGYVFSDVLERGNHPFPDGTGIRTSRVESFASPTDELK
                     LVKTNNTTYLVI"
     CDS             complement(37880..38116)
                     /locus_tag="JAXJTPPS_CDS_0059"
                     /function="unknown function"
                     /product="hypothetical protein"
                     /translation="MLSDAKFSHDEFISKVKIFAQEVANRVPGSKVTLRRESSFNYVD
                     AYIITVNNGKSNQHTQLALTGTGQVEMTNILGHI"
     CDS             complement(38106..38390)
                     /locus_tag="JAXJTPPS_CDS_0060"
                     /function="unknown function"
                     /product="hypothetical protein"
                     /translation="MFPKYSEVVKVSFTQVVANHLTDEFTPSEVAKMHAEFLSAMNAL
                     IPNGEVIKFSIDRSGGSSEVKISCGEGEHDWFIVGIIANFETQQVETYVV"
     CDS             complement(38402..39295)
                     /locus_tag="JAXJTPPS_CDS_0061"
                     /function="other"
                     /product="polynucleotide kinase"
                     /translation="MKKLVLTQGAPGSGKTTWANEYVASNPGWYVLSRDDLREGIFGL
                     DKRNDYKYSKLREKSVSVCQFSMAKTLLEMETTKGVIIADTNLNPTTIKKWQELAYEI
                     DGVKWEIKRFDVPWTELLNRNLYRGANAVPIEVLRSFYSKMHPYDLYIPDESLPKAVI
                     FDLDGTLADNNHRSPYDLAKCGKDHPKEMVIEFLKMLRNKGYKILTVSGRESGTKEDP
                     TVYQRITKKWLLDHVGETGEHFQRKQGDSRKDDVVKEEIFWDRIADRYNVKLAVDDRA
                     QVVEMWRRIGVECWQVAHGDF"
     CDS             complement(39295..39507)
                     /locus_tag="JAXJTPPS_CDS_0062"
                     /function="unknown function"
                     /product="hypothetical protein"
                     /translation="VNQEQYETLKGLIAENELACIVFGRAAENYDKNDILSMNKPLRA
                     IKEKYRANWGEKSKALHDFIDTLKDV"
     CDS             complement(39507..39992)
                     /locus_tag="JAXJTPPS_CDS_0063"
                     /function="unknown function"
                     /product="hypothetical protein"
                     /translation="MEPSHLHSYFVKDASHLLSIKKTQLRNMLAVGSCQLTPLVKKAI
                     AVPENISNGYVYTVRVSVPGALKERVFELNDQTRISFDVWFKLFMAEFMYPDFLEFVQ
                     RKEALKEAISELEDASIEFGKALQFVESGGVEQDEVNNFLKKHGKRRSLAHRNLSKMV
                     M"
     CDS             complement(40013..40300)
                     /locus_tag="JAXJTPPS_CDS_0064"
                     /function="lysis"
                     /product="Rz-like spanin"
                     /translation="MKRSLLAMGIISLLVGCSSSAPDVPVLHPDWPDPIQKWEGHWEV
                     KVIDGKAWVGMPFEESQEYRIWMNDILRYTKDANGMICYYRSDLKEPRCVK"
     CDS             complement(40297..40650)
                     /locus_tag="JAXJTPPS_CDS_0065"
                     /function="lysis"
                     /product="Rz-like spanin"
                     /translation="MLKINTTWLLIGVLALSAGGLKYLSWRVENLKADLKVVQDESDR
                     QAKEIENIGVSIKNLQTTYKGYQENRAARDTSNAKMNKDSKRGNVVAAKPGLVEKQIN
                     ASFNKFAEDIQEATR"
     CDS             complement(40638..41147)
                     /locus_tag="JAXJTPPS_CDS_0066"
                     /function="transcription regulation"
                     /product="inhibitor of host transcription"
                     /translation="MDMQAITLDMVVNKYGTHSDGIFVWNGTKKVGFVTDLRTHMARK
                     EAARKKQKEYTNRVNEQRAEALPEAVDEMIDFLDNHLAKYGAEVFKNITQPNVHANGC
                     KCYVIVDPIYGKHRLGIMHRELNYSEMAEYVEACFKCSPSESSDRHILISGLSRDDIV
                     EVILKLCSK"
     CDS             complement(41210..42361)
                     /locus_tag="JAXJTPPS_CDS_0067"
                     /function="tail"
                     /product="RNA ligase and tail fiber protein attachment
                     catalyst"
                     /translation="MLELYKNLMNLCESSEVAKFFYKDFTGPMDGKFRVFSYHYASYS
                     EWLKPDALECRGIMFEMDGDTPIRIASRPMEKFFNLNENPMTMGIDISDVEYIMDKAD
                     GSLVSSYVDDGYLYLKSKTSLYSDQARRSSALLNSEEYSSLHQVVLELALDGYTVNME
                     FVSPDNRVVLAYQEPQLFVLNVRDNATGEYVKYDDLYANAKIRPYLINAYGISDPTTW
                     VEGVRALEGVEGYIAVLNTGQRFKVKTEWYSALHHTKDSITSNERLFASVVSANSDDL
                     RSLFAGDEYAIKKISAFEQAYLDYLGKSLELCQSFYDEYRGRARKDYAIAAQKATVNQ
                     RHLFGVIMNMYEGTVDVDKLLKDLERVFLKYWAGYVPKEYEKEIEISEE"
     CDS             complement(42355..42969)
                     /locus_tag="JAXJTPPS_CDS_0068"
                     /function="DNA"
                     /function="RNA and nucleotide metabolism"
                     /product="homing endonuclease"
                     /translation="MNYVKAYDNLIAKGKLRGNDKGKLNYYTEAHHIIPKSLGGNDDV
                     SNLVLLTGREHFIAHLLLSKIHNNSKMNYALWMMCNSSGKNFKVHSRFYESSRIKHSN
                     YTSNLFSGKKRTEEHRKNLSKALKGRVSPTQGKTRAKETREKISKSLTGKTQSEETKL
                     KRSESQKGKKKPLYSPCPHCGIITSKAIAIRWHYDNCKHKVKKC"
     CDS             complement(42966..43382)
                     /locus_tag="JAXJTPPS_CDS_0069"
                     /function="DNA"
                     /function="RNA and nucleotide metabolism"
                     /product="endonuclease"
                     /translation="MNDIANEFSFIKYVQLELEPDFTIKPILIANKLNVVYAIAVDDE
                     LVYIGKTKNLRKRINYYRTAINRKDQTSDSAKSAKIFEALMAGKKVEFYARQCFNLLI
                     NNELGEMSISTMDLEEPLLIKKFNPPWNTQHTNKAK"
     CDS             complement(43410..44552)
                     /locus_tag="JAXJTPPS_CDS_0070"
                     /function="DNA"
                     /function="RNA and nucleotide metabolism"
                     /product="ribonucleotide reductase class Ia beta subunit"
                     /translation="MSTVFNTKQVDIMTEPMFFGSGLGIARYDIQRHKVFEELIEKQL
                     SFFWRPEEVNVMMDRGQFEKLPEHQRNIFTDNLKYQSLLDSIQGRAPAAVLSALISDP
                     SLDTWNQTWTFSETIHSRSYTHIMRNLYVDPAKIFDEIVLDEAIMKRAESIGVYYDDV
                     IAKTRAWENAKNRCFNQDNIEIKEAKRDLMKSLYLCLHVINALEAIRFYVSFACTFNF
                     HKNMEIMEGNAKIMKFIARDEQLHLKGTQYILRQLQTGTDGEEWVEIAKECEQEAIKI
                     FMEVNRQEKDWAIHLFRNGGLPGLNVKILHDFIDYLTVSRMRSCGLPCPITDAPTRHP
                     IPWIREYLNSDAVQSAPQEVEISSYLVAQIDNDVTDDVLIGFKKYL"
     CDS             complement(44609..46855)
                     /locus_tag="JAXJTPPS_CDS_0071"
                     /function="DNA"
                     /function="RNA and nucleotide metabolism"
                     /product="ribonucleotide reductase large subunit"
                     /translation="MQVIKSSGVSQEFDMQKIIKVLEWACEGTKVDPYELYEIIKSHL
                     RDGMSTADIQKTIVKVAANSISIDEPDYQYVASNAAMFEIRKRVYGQFEPPAFIDHIS
                     RCVNANKYDKEILSKWSAEEIALLDSYIKHERDFTMTYAGTMQLIEKYLVKDRHTGEL
                     YETPQFAFMLIGMCLHQDDGENRLANVIRFYDAVSTKKISLPTPIMSGVRTPTRQFSS
                     CVVIEGGDSLNSINEAAASITKYISKRAGIGINAGMIRAEGSKIGFGEVKHTGVIPFW
                     KHFQTAVKSCSQGGVRGGAATLYYPIWHLEVENLLVLKNNKGVDENRIRHLDYGVQIN
                     NLMIERLIKNDYITLFSPDVCLGTLYTEYFRDAQAFRTLYEELEKNPDIRKKRIKARE
                     LFELFLTERAGTARIYPYMVDNVGEYGPFIRDVATVKQSNLCLEIALPTSDVGQEDGE
                     IALCTLAAFVLDNFNWQDQEEVNEIAEVMVRALDNLLDYQDYPVDKALKAKDRRALGV
                     GITNYAAWLASNFASYADANDITHEMMERIQYALIKASVKLASEKGPCTLYKETRYGR
                     GELPIDWYNERIDQLAAPNYVCDWELLREDLKRYGIRNSTLSALMPCESSSQVSNSTN
                     GIEPPRGPVSVKESKEGSFNQVVPNVEHNASLYDYAWQLAKQGNKPYLNQVLIMQKFV
                     DQSISANTYYDPANFPKGKVEMSVMMDDLLYFWYFGGKTLYYHNTRDGSGNDDMIQDS
                     ADCAACKL"
     CDS             complement(46846..47151)
                     /locus_tag="JAXJTPPS_CDS_0072"
                     /function="unknown function"
                     /product="unknown function"
                     /translation="MKICRVVNKYHSDFDVNIQRGTMWGNYVGKDCDNRPDAIAAFKD
                     DFIAKIRNGEIKREHLETLRGMRLGCTCKPLPCHGDIIALVVNKLFKDTFELEDLCK"
     CDS             complement(47148..47354)
                     /locus_tag="JAXJTPPS_CDS_0073"
                     /function="unknown function"
                     /product="hypothetical protein"
                     /translation="MNIRFVRKGHQSKTILGEMCDAFSSDLPEVNDKIVFDGTEQRVL
                     SIVKSYEWSIGKTQLICWFEVDIT"
     CDS             complement(47351..48226)
                     /locus_tag="JAXJTPPS_CDS_0074"
                     /function="DNA"
                     /function="RNA and nucleotide metabolism"
                     /product="thymidylate synthase"
                     /translation="MREYQELIKDIFENGYETDDRTGTGTIAKFGTQLRFDLQKGFPA
                     VTTKRLAWKACIAELIWFLQGSTNVHELRLIQHGSLLEGKTVWDDNYENQAKDMGYSG
                     GELGPVYGKQWRDFMGVDQLKLVIDRIKQLPTDRRQIVTAWNPVDLDKMALPPCHLLY
                     QFNVRKGYLDLQWYQRSVDVFLGLPFNIASYAALVHIIAKMTNLKPGHLVFTGGNTHI
                     YLNHIEQCKEILRREPKELCELEINYWPPVKDKEFHELATEEQLAWVTGMMKPSDFVL
                     KGYESHPTIKGKMAI"
                     /standard_name="thymidylate synthase CDS1"
     CDS             complement(48219..48536)
                     /locus_tag="JAXJTPPS_CDS_0075"
                     /function="unknown function"
                     /product="hypothetical protein"
                     /translation="MSANYDITQLSEDKVQKKWKGFPFKHGIHLLVFSYNGLSTYNGS
                     TTVYNRNGNIPIEIERDYKKMFIGMSHGNVMVKDDVVSIIGRFEKRGNQLFFTPLQEK
                     FNA"
     CDS             complement(48520..49119)
                     /locus_tag="JAXJTPPS_CDS_0076"
                     /function="DNA"
                     /function="RNA and nucleotide metabolism"
                     /product="dihydrofolate reductase"
                     /translation="MIQIVYAFAPTKTVDGKNENAFGLGDGLPWKHISQDMKNFANRT
                     RDTILICGAKTFMSFPKPLPGRKTIVVQDMSRALATAKNGFFADAYVSELEFIGFLGG
                     DIMAAHTSYNSTITFNRDLNYSIIGGAGIIQKAYPYADRVIQTTIRKSHRVNSDVTLP
                     AEFVAAPTCPESGFITKENHWYHIDEVTNISEVVYERKL"
     CDS             complement(49127..49291)
                     /locus_tag="JAXJTPPS_CDS_0077"
                     /function="unknown function"
                     /product="hypothetical protein"
                     /translation="MENFAVDDYDDLIWWDGREWVTICAMSNVDSAIKRLQELQQKWE
                     DGSVERVEFC"
     CDS             complement(49291..49386)
                     /locus_tag="JAXJTPPS_CDS_0078"
                     /function="unknown function"
                     /product="hypothetical protein"
                     /translation="MWILTDWDCKYCGGSLWQLGGRCFKCGMRQG"
     CDS             complement(49374..49694)
                     /locus_tag="JAXJTPPS_CDS_0079"
                     /function="unknown function"
                     /product="hypothetical protein"
                     /translation="MPKISVIGYPRVNIRCQFDEIPGVTHIELVFDPHSRGNQVSGKI
                     DSAYGEFLINDQVIISALSGNQAGSLYILKKEVFEEISEAIKEGFKTLQSMIKASGYK
                     SCGF"
     CDS             complement(49687..49776)
                     /locus_tag="JAXJTPPS_CDS_0080"
                     /function="unknown function"
                     /product="hypothetical protein"
                     /translation="MIEAELVVLLISVTAAFISGIILGLFLYA"
     CDS             complement(49773..50051)
                     /locus_tag="JAXJTPPS_CDS_0081"
                     /function="unknown function"
                     /product="hypothetical protein"
                     /translation="MKLQRQSIKLGSEYRGKWNFCICDKNPEELERVEEVLCQMEAPF
                     TMGGETVYWNDYCDNCPCYEDGYGSGFWIPVEDVEEFKKAFKLAKAKK"
     CDS             complement(50111..50368)
                     /locus_tag="JAXJTPPS_CDS_0082"
                     /function="unknown function"
                     /product="hypothetical protein"
                     /translation="MGKLNIDIVATPIINKDGICVDLEYADGTRFYDTDHGIDFDLIM
                     RHGPGGGWPNIDLRGSREKVIAYLESLEWDDIDYFMEDFEE"
     CDS             complement(50494..51411)
                     /locus_tag="JAXJTPPS_CDS_0083"
                     /function="DNA"
                     /function="RNA and nucleotide metabolism"
                     /product="single strand DNA binding protein"
                     /translation="MFKRKNPAQLQQQLAGLKGGSSFSNEDKNEWKLKTDNAGNGQAV
                     IRFLPGKDENSLPFVKLINHGFKHGGKWYIENCTSTHGDFDSCPVCAHLSKNDSYNSN
                     PAEYKLLKRKTSFWSNILVIKDPANPENEGKVFKFRFGQKIMDKINAMVEVDVDMGET
                     PVDVTCVYEGANFVMKVKKVGGFQNYDECKFLGQSEIANINDEETQKFLTENMADLSE
                     IVAPSQFKSFEVNEAKFKQIMGTAALGGAAAKAAAQADKIGDDLDSFDKDLSDFESKP
                     TSSRSADDIMGDAGDSVGDDDLNDILNDL"
     CDS             complement(51480..52127)
                     /locus_tag="JAXJTPPS_CDS_0084"
                     /function="DNA"
                     /function="RNA and nucleotide metabolism"
                     /product="DNA helicase loader"
                     /translation="MPGNNNRYVNGKSVYLLYLMLKQHFAGRYDVVKYNWVMRVSDKA
                     YQKRRDKYFFEKLAEKYTLKELTLIFMSNLVANQDAWIGDISDADALVFYREYIGKLK
                     QIKTTFSEDVKNIYYFAKKVNVDKLHDIFEYNEKVGTSYVFKLLQSNVISFETFIMLD
                     SFLDIINTHDTATDNLVWSNYSTKLKAYKKLLNVDGAEAKKLFISIIKSCKEISI"
     CDS             complement(52139..52438)
                     /locus_tag="JAXJTPPS_CDS_0085"
                     /function="transcription regulation"
                     /product="late promoter transcriptional regulator"
                     /translation="MTLFSLKDEGDTSPSESINQLLDKQANGFTIESMVTELGMGYLE
                     ATTQWLEENSIPEGNFNRYIPPAIIEKIMSEALEENMLRPSFSQTHKTNSLDFLL"
     CDS             complement(52419..52691)
                     /locus_tag="JAXJTPPS_CDS_0086"
                     /function="transcription regulation"
                     /product="transcriptional regulator"
                     /translation="MAKKEKEQVVFDEAVHGQALRDMIKEASGNKLKAESYLELNKDI
                     KDRAKKELGVEGKLFNQLLALFHKGTRDRFETEKDEVVEAYDSIFA"
     CDS             complement(52702..53628)
                     /locus_tag="JAXJTPPS_CDS_0087"
                     /function="DNA"
                     /function="RNA and nucleotide metabolism"
                     /product="exonuclease"
                     /translation="MSDLNCLFAEEDQVKEGVILIDLSQIAMATILHTYKEGDKLTTP
                     MVRHLILSTLKFNAFKWKKDGYTKIVICVDNAINGYWRRDVAYYYKKNRAKAREESNW
                     DWEGYFEGLRTVIDEFKQYMPYYVIDIDKAEADDSIAVLTKKFSLEGHPVMIVSSDGD
                     FTQLHKYPNVKQWSPMQKKLVKSKTGSPALDCMVKIIKGDKKDNVASIKVRSDFWYTH
                     VDGERTPSTKMTFVEECLDAGENIKDLLTEEQYKRFLENRVLIDFDYIREDIVANILD
                     CYNNYQLPGRGKIYSYFVKSGLSKLMKEINNF"
     CDS             53704..57549
                     /locus_tag="JAXJTPPS_CDS_0088"
                     /function="tail"
                     /product="tail fiber protein proximal subunit"
                     /translation="MSDLLKQHFRATNGLDAGGNKVINVALADRNVKTDGVSVEYVIQ
                     ENTIQKYDPTRGYLTDFAVTYGRRIWIANKDIPKPAGDFNQANWTSLRVDPNWIYTVR
                     KGEFEIQSGQFINVDSNAAGNATLLLPLAPDEGDTIVVRDIGGRPGYNGILIKAQDTG
                     ASIVFGESRLREVRLTRPYSQIMLTFSNGAWRASLTDFGDTAKMVVPNGIVPTQVQSG
                     DNVVRRYTSNSEIFITLPLFANSNDIINFTDLDGTSPINHMTVRTFDPTISIGTPGQT
                     EIQVRTSGNGFLVYDSIDKIWRIFENDLRTRVRIITSDVTLMPNEHISVFGTDNNTVK
                     TINVTLPTDVAVGDTVTIAMNYMRKGQTVVIKASGGDTIASNLNLLQFPKRSEYPPDA
                     AWVQSSSITFNGTTSYVPVLELAYIEEKATGKSYWIITESDPTVERVDAKDNTTRARL
                     GVIALATQAQANAESNAEKELAITPETLNGRRSTETQTGIARIATSSEVNQSTTASYL
                     DNVIVTPKKLNERAATETRRGLAEIASNAKMDAGTDDFTIVTPKKLLYRTTSDSRLGV
                     VQLVKTGGAPNTTNDRSSAGTGIFDHSDYKNAVTPKTLREYKATVNQSGIVWLATDSE
                     VRNGTPASSNIPTVVTPEALHKKVATDGAIGLIQIATQTEVNAGGVTNKAVTPKTLND
                     RTATNDRTGIARFATPGAQGEFEAGTSSTVMVNPKLLFDKFANTGRIQVNTSSGLTIT
                     GNLWDHYTINIQEASTSQRGTTTLATAAEVRTGTDAKKIVTAATLHAKTATEGAIGLA
                     QYATQAQVDAGTLSDRIVPPAYLKQTIQVTESWQATDSVRGTVRLSTGDGTWKGNDTN
                     GSTLPDNGYASKGVAVSPYELNLTLKHYLPRLGKAYDTGMLGGQTPDKYARRDIAQTI
                     SGAWSFSQDTSFSNNISVQNIIYANGGEVKISPTADTGNVHVRFQNRDGSERGIIYAE
                     PQTASAGTLKIRVKNGTGTTAASQTYTFGGNGTLEVPNEVSTKTLRSSGNAIVGGTVM
                     VKDVQMLAVEGLNSIFGAQSQSAFIRSRDADTQIFAQDSTGSYPILTTKNYARLADGR
                     YVKKAGDTMTGNLNINSSAIVITGSESWYVPTNETVIRQGSWTAEIKDATKLKGLRGY
                     MVPIRTPIDPANPSTLVVTGYEEKTAAGGVLTQIGVTTNNTYQLWTPYPPTTETADKR
                     FAHTVWMRIYNPNLNKFDDWMRVFTSATPPTAADIGAPSSVSTQVKTLEVLEWIKLGP
                     VKIWPDRPNQTLKFEWVGD"
     CDS             57549..58685
                     /locus_tag="JAXJTPPS_CDS_0089"
                     /function="tail"
                     /product="long tail fiber protein proximal connector"
                     /translation="MAEPILMAAFGEDFVETRILSEANSVKYWLKAYATHSNAVPNKP
                     ELNINGAFDMTSSLRRGINVVQVNGNSFINFKTFDVTTDDNNANNKAFVEYANGLTSG
                     LYIIMTHERFQSSPLIDRWFKNKWSASWPGSDFSKSFPNSAYVGVLGAAKGRILIESF
                     YGNDGVVKEDSRAKVDTVYDNVGDVGYTGCPYRSIEDTNEYSDSTGYEYKRYPAQNES
                     ISKIADYGLSPGDSVFLVCDMYASKSLLDAGSTTRASLRWFKGTSLLSSNVSLEVPKN
                     GADRWLRFERFTAVPTDADGFTIVVSRYPKTSVVGDSKIKNLVFVQTSHSEKLNSVVQ
                     EFGVNGVRMNKGVEGGTTMIMELPNSKVDPSGVIPVQSFRETSD"
     CDS             58743..59420
                     /locus_tag="JAXJTPPS_CDS_0090"
                     /function="tail"
                     /product="hinge connector of long tail fiber protein
                     distal connector"
                     /translation="MADLKAGSTVGGNPIWHAGTFPLVPAGNSLTYRGVKVYTEIDKP
                     QANDNDFVSKANGGTGSQGFQKEVEFKEGVKVSATFSGGNSLNGIYSGNGDSASLTTA
                     NIDIVSWYGVGIRTSLEGRERTVVWNARTGDQINKGSITASILSSNNAPTAAQHLTRK
                     DYVDGRINTVSNVANAAVRKAGDTMTGVLRAEAGVVIVNTATSGEYAPRLDQVISRGV
                     TIDFGTY"
     CDS             59430..63605
                     /locus_tag="JAXJTPPS_CDS_0091"
                     /function="tail"
                     /product="tail fiber protein"
                     /translation="MADQNLKQIQFKRTSTENKAPGADIVARGEIALNTHGRTLAIYT
                     KDENDAVVQLAGKGVPFLDTSGTLSVDGTTTLKDNVTISPNKAISFETTDLSGEITRH
                     IVGKCATNDGWYIGSGGTSNNGILEIGTIDDGTETIQFVQRGAGNVEARKLVLLDGSG
                     NTTLPGDLRLGTNKTVKINSGSSLVLEMGVGSNDVYIKNQRGVGVLQLTNDSNLTFRN
                     SQVYYAMNGKGPGKGGTLLTNVENNRQAWQYTISAASASTPRWVKVATMKHPGMGSSQ
                     LDLMITGGIDSGHGRHYVDFITLSGRNLTSWSTNSLDNWVEWRRVGSPSKTNVPEYYV
                     VKNDSATDADASFDFYAKVPRYSNDLYVTVLNTAGYNGQDSGTVIIYETGQDTGATAP
                     SGSILVSMKQIFDSLAKPDFGDTTGTLPVNRGGTGATNAGDARNNLGLGTAAVRNVGE
                     GTGNLLENGAYGLGGNGGKSINDIVSNADMLTRLKAYGGTFWRGVTKSGVSVQNGLFS
                     HGSGIFMNAGDTMSAINIDYASARVRVYAANNTALAAGDVKYNELYGTANKPSKADVG
                     LGNLTNDTQVKKAGDTMTGDLTVPNLHASGPGTASVYVNAGSGNAHVWFRTDGNERGV
                     IWATPNTADLGQINIRAKTTGGTSAGDFSFRSDGRLDVPVAVKVGGAAMLTKDGNITS
                     GSMFGGNLNNYLDTIKNDIVAGDNKQVSKTGDTMTGNLTINANLKVENPSGTFVDLGS
                     ENSDKYSRLTLARKVGDGAAVAMLKITPEGYVQFGYQTAVSTPAPTKYIRVKPDGLDV
                     EGDLVFNQTYRGTEEAVDISDKTIDLNSLVIKRTDPGTRLLYKCVSSGGGNNISNKPT
                     SDGNFVLEVLSLRKVSDTDWSCKQTFTTKKGGVEGTYIRYAQNGSWSAWKEVVAGVQP
                     INLGGTGATSVAAARNNLGVGEGQTVSFGNLVTNDLTANGNARLVGRLNLGSTSATGV
                     LRANETGAVVLGSASGQNIHIRAGSPDTSSGETRFEPNGNVLVGGVLTSSGSLQVNGE
                     ATMGRSLIVSQNIKNTNDNSFILMGKDSDLGFVKKSNSGAKLVFASGKSFTVAKSSAT
                     TIANPATETYTDVFKIDADGNQTVYGNAQVNRQLTVSSSATVNGIINANGGIIVPTTK
                     YVQIADAPTQNNQATNKKYVDDKVASAISNAGDTYLPLAGGTVTGTLIVTGNQLKTTS
                     LWTTGDAAVNGALTVDGNVVSNYGIGSFVGAVDVKAPAADNGTTHLWFRHSNGGERGV
                     IYMPRDNNTMMGLRAGGSEWQLHGSAGQMVGPGARWRIHADGNLQGDVYGGYITNYIN
                     DRFNQCAQWVRTGAQQDFGPIGRPAPGKTVPGGWVLVGLNGNSNEANQNMQLIGGRLQ
                     VWKPGVQWVDSAT"
     CDS             63648..64052
                     /locus_tag="JAXJTPPS_CDS_0092"
                     /function="tail"
                     /product="tail fiber assembly protein"
                     /translation="MIIKQMKGIQWHHNFEGGAYYRDCNDKCWYSFRNSLDKNSHIII
                     VNAKTNKIINYYNGEDPTMIGLFADKEMILDVYQLDDFPVDSWDEFTQREFEFVDEQV
                     VMTKDVQVPKERTKDDIMKDLMKLKAELESLQ"
     CDS             64075..64731
                     /locus_tag="JAXJTPPS_CDS_0093"
                     /function="lysis"
                     /product="holin"
                     /translation="MASKQSIPFFDMFLGLLELLFKDGATGRVLFSRVFVVVLLALLA
                     FAGYKSDSLITAYVDSTYDKYDKLVQKDRDSRFDNTALEQLQIVHISSGADFSAVFTF
                     RPKNLNYFVDLIAYEGTLPSTVDSKNLGGYPIDKTTAEYSTHLSGRYFWTDKEFVFLP
                     TKRKPPEISYMFSCPYFNLDNVYAGTVEMYWYNSKPALSNERLTSICGQAVRALGRAK
                     "
     CDS             complement(64732..65004)
                     /locus_tag="JAXJTPPS_CDS_0094"
                     /function="moron"
                     /function="auxiliary metabolic gene and host takeover"
                     /product="anti-sigma factor"
                     /translation="MTKFEIVQEIVTVASILTKFNAEHIMEKRDEFIAFLNEIGIKNE
                     QGRQLNQSNFRKMVSELTDEEKRILVEEYNEGFESIYRTMAMHSNK"
     CDS             complement(65072..65338)
                     /locus_tag="JAXJTPPS_CDS_0095"
                     /function="unknown function"
                     /product="hypothetical protein"
                     /translation="MSHNLESVVESQRYLEALMNKIALGSLIDLSFQEAIDVCHWMNR
                     RVRPIGKEWYLTARVKDGRYGLWMSSGAEYITTKEDLNSRWELA"
     CDS             complement(65335..65661)
                     /locus_tag="JAXJTPPS_CDS_0096"
                     /function="unknown function"
                     /product="hypothetical protein"
                     /translation="MNTEALRREDEAKAYHKRVELLSAIKVEYTLQVRLKVLNSWAND
                     LEVKHLEQAVMSTFNQDTSKPFSLSADFYTYGIITIKAKDRGDIISGVEYIESILGNR
                     GEVVLA"
     CDS             complement(65658..66023)
                     /locus_tag="JAXJTPPS_CDS_0097"
                     /function="unknown function"
                     /product="hypothetical protein"
                     /translation="MTLTKEARIKIKSALPKNQNVSKNTKVKTMRILNNSKCTTLTII
                     CDDLEALHKKLGDHSGLVADIHSELMEDLQNAGYGDWIVHDWNNGTFTVAIIANVEPE
                     EVIEQFQKCVDAYDIGDYL"
     CDS             complement(66020..66232)
                     /locus_tag="JAXJTPPS_CDS_0098"
                     /function="DNA"
                     /function="RNA and nucleotide metabolism"
                     /product="anti-restriction nuclease"
                     /translation="VRTISAKADYFNSLNRSEKAQIKRFILELGYVHAGDLKAHIQEC
                     GIAKRFDITRNCLNEVIAHVQPSSEE"
     CDS             complement(66229..66531)
                     /locus_tag="JAXJTPPS_CDS_0099"
                     /function="unknown function"
                     /product="unknown function"
                     /translation="MISTLKNNITLLKIQRKSLQRSLEMMDDNWGTYTNEAGFKMADS
                     KFMKTLMDKEYICPFSHPFNGGAKPFLAEMYKVMTEEMIKDIDYYIKELECKEDKA"
     CDS             complement(66531..66893)
                     /locus_tag="JAXJTPPS_CDS_0100"
                     /function="unknown function"
                     /product="hypothetical protein"
                     /translation="MCNVNSEIPEICFKVADWWDGRLLQRRIVCAANRFELKTGGTIV
                     VPGTRHYSVDMANVLDMFRDKLVSDHVHGDNQGFVDQWGEYFTREEALIIATHAGQVN
                     TVRPKSGPANELFSEDLY"
     CDS             complement(66881..67060)
                     /locus_tag="JAXJTPPS_CDS_0101"
                     /function="unknown function"
                     /product="hypothetical protein"
                     /translation="MTEQEINDLIMNLVKDINTRALHKYQNGEAWTIADCKKGADHGR
                     EVIKTFNEKLVKCVM"
     CDS             complement(67057..67398)
                     /locus_tag="JAXJTPPS_CDS_0102"
                     /function="unknown function"
                     /product="hypothetical protein"
                     /translation="MNKFKVLNELQRCVEKVDLNLNMPTDCWDVWFRGHFIGYIDKKF
                     TKCYAIYNADGKHIMDVDNYQKALAKFVPLAEAVNSMEWLEKMQGEPVIRQIGIREKK
                     SLWQKIKGFFK"
     CDS             complement(67398..68042)
                     /locus_tag="JAXJTPPS_CDS_0103"
                     /function="transcription regulation"
                     /product="MotA-like activator of middle period
                     transcription"
                     /translation="MSKVTYIIKASEDALNEKTAAILVQVAKKDFITSSELREILEET
                     MNASSVNSNIGVLIKKGLIEKSGDGLIITGEAQDIISKAAVIYAEENKPELLKKRNTR
                     KARPLTEDMNEHKDLMMKLLGEMEDILPLKELTVYRSNYIAVLEKRTFGIRSLEVNNK
                     GTFRIFGYKISEEHQKHFTDLGMSCRVAATGNTYLDIARTAENIETIIRSIKEL"
     CDS             complement(68165..68428)
                     /locus_tag="JAXJTPPS_CDS_0104"
                     /function="unknown function"
                     /product="hypothetical protein"
                     /translation="MITSLKSDIKNILYISTQADGTRLSHYVKGNIVVLDEFEVNREY
                     PMRQVIQASNYEDGEEYQVVLCVYDDFWVLKLENGDKFLIFNV"
     CDS             complement(68406..68516)
                     /locus_tag="JAXJTPPS_CDS_0105"
                     /function="unknown function"
                     /product="hypothetical protein"
                     /translation="MPQIIFTKLFTCLHGCGIIAISKQHGVKQNDYIIKI"
     CDS             complement(68656..70044)
                     /locus_tag="JAXJTPPS_CDS_0106"
                     /function="DNA"
                     /function="RNA and nucleotide metabolism"
                     /product="DNA topoisomerase II"
                     /translation="MDIFDTLLKQAGSIDDLAKASNLRHRDLKSIIDNEAKEYAIYTV
                     ENRAIPNLIDGFKPVQRFVIARALDLARGNKEKFHKLASVAGGVADLGYHHGETSAQD
                     AGALMANTWNNNYPLLDGQGNFGSRLVQSAAASRYIFCRISDNFRKIYKDTEIAPVHK
                     DKEHVPPAYYLPVIPTVLLNGVRGIATGYSTSILPHSFESVLECTKAALRGEMMEPEV
                     QFPKFNGKIVQTEDGSVELHGVYKETSRNSIYISEIPYKFERASYVEKVLDPLEDAGY
                     ITYDDDCSKTGFGFKVKFRKDYALSDDPEQRHAKIMKDFKLIEKMSQYIVVIDENGKL
                     NDKFKTSGELIRHFVEVRKTFTAKRIEHKIAETKQAFNLAQAKAQFIKEVIAGNIVIQ
                     GKTRKQLTKEIEQNELFKDHSEKLVSMNIYHITDDEAKKLAQEAKRLAQEVKYWEKTT
                     PEAEYLKDLEEL"
     CDS             complement(70050..70190)
                     /locus_tag="JAXJTPPS_CDS_0107"
                     /function="unknown function"
                     /product="hypothetical protein"
                     /translation="MIKKLLVSAAVISIILLVLYYGMIYGMIYIVLFISDVIVQIGSL
                     IW"
     CDS             complement(70187..70360)
                     /locus_tag="JAXJTPPS_CDS_0108"
                     /function="unknown function"
                     /product="hypothetical protein"
                     /translation="MRTFFVMGYVFLMALMICSGTFMWYGLVPTTKVIGSIAFTAAFI
                     MFERICKIVGVYK"
     CDS             complement(70360..70815)
                     /locus_tag="JAXJTPPS_CDS_0109"
                     /function="DNA"
                     /function="RNA and nucleotide metabolism"
                     /product="Ndd-like nucleoid disruption protein"
                     /translation="MRNIMTFADLDNAGAELIGSIRNGDWAVGAPSREITEREGFYFL
                     MFNDGKAGYIGASARFFVAKQRSKAGFESVLSHIRSGRSQLGRTLRSNCMTYGVFWIP
                     ANKMKPLTTGYGKGQLALAFTRQHSSDAQTYSELNRILNDNFIFTLQKY"
     CDS             complement(70874..70963)
                     /locus_tag="JAXJTPPS_CDS_0110"
                     /function="unknown function"
                     /product="hypothetical protein"
                     /translation="MKRHIVYRLLALGLLVFWVGGVTAVVYFW"
     CDS             complement(70960..71151)
                     /locus_tag="JAXJTPPS_CDS_0111"
                     /function="other"
                     /product="periplasmic protein"
                     /translation="MIRSSFDRRFNLMRTVVLSFIVAVALGIVAVFGFGIYFAINAID
                     IIQTDGLKSLVETVWEGQK"
     CDS             complement(71162..71278)
                     /locus_tag="JAXJTPPS_CDS_0112"
                     /function="unknown function"
                     /product="hypothetical protein"
                     /translation="MKKLLTILKNTFVVFCLIVTFIGVFAWDLVNVWINAFI"
     CDS             complement(71339..71578)
                     /locus_tag="JAXJTPPS_CDS_0113"
                     /function="unknown function"
                     /product="hypothetical protein"
                     /translation="MSYLELKSLRAKRGNASIKAELLKEYRILESMNWHYTIIACDNG
                     DSTYGGLYPNGAAAARDEHIDKVKALEEKIRNLCI"
     CDS             complement(71643..72365)
                     /locus_tag="JAXJTPPS_CDS_0114"
                     /function="DNA"
                     /function="RNA and nucleotide metabolism"
                     /product="DenB-like DNA endonuclease IV"
                     /translation="MKVMFTMLGCIVTNLLSLVMILLWNQTHVTTTIVFILVNCISEE
                     FMALMNKALQRLNQLRTFTLDLNKLRGEAKVKIIDTARYSLDIDPSQDRIDVLKRCRI
                     AIPAEYVVADFLDGYVNDQVVDHNNNDPYEWAWDVLAHPHYQGVRVEVKTHFVHDRAN
                     HKPWINVTTGKDGLFPNGSGINLGPMFKHKVADCIIIFVAEEVSQNVIRYTPMFAGGI
                     DHLMEVVKPSRVGAGGYIMHKF"
     CDS             complement(72502..73413)
                     /locus_tag="JAXJTPPS_CDS_0115"
                     /function="lysis"
                     /product="RIIB lysis inhibitor"
                     /translation="MAVTCLSEIQKDAIVKNFKNGLYTKKELAENYGVSRDTIRRVFK
                     EREARAAAAAVPAKVEAPVEREFKWAASSKFISITEGRTTYNADSQHPGFKSALQKLV
                     DGDIAGAIDHINLEQGIKKFVQGNVRIEDGTLFYKDIELKSGLTERIVRAMEDGEDFK
                     RYLPFLENLMLNPSRRAVYRLFDFLNANDIDITDDGHFIGWKVVRSTYMDCASNTFDN
                     SPGKTVTMPRNQVDEDDQRTCSAGLHVCSKSYIGHFGSGSDRIVSVKVHPRDVVSIPV
                     DYNDAKMRTCGYVVLEDVTDRWGSELR"
     CDS             complement(73414..75582)
                     /locus_tag="JAXJTPPS_CDS_0116"
                     /function="lysis"
                     /product="RIIA lysis inhibitor"
                     /translation="MKIKCDDEVIIGSSDADDSTFTIKASGKAFDILSNKLYKYKVRA
                     VVRELSTNCDDAHKLNGNENRPFYIKAPTRLDPRFVIRDYGPGLNHNDMMTMYKTFFE
                     STKNNSNDFIGALGLGSKSPLSYTSTFNVVSYHDGKATGYTVMKNRGEPTIRPMFVDD
                     MKEDEETGLEITVPVKVEDIDTWHYEIAYILRTFGAVPPKVDSLRREIEYFPVDKTDW
                     FSVNSSYESYGLYAVYGKIVYPISGVDVKADWLLNRYGKVYVHFPLGELDITPSREEL
                     SLDEETIANIQKRVNALEEEVITADIKAFEAYESDREFLREFNKLSSKERSILQSRGI
                     TIGNRDIKQVVAKYNLDKIRSYYVDNEVSVYVSCDEPARRKVSSSSWHRHNQVNISDI
                     CGVDRTKAFVLIDDKAGKRIATVRALCKSGLVPIWAHITVIKDNEDELHVIDELKKIM
                     DTDEVVVFRVSELEAQRKALPDYDTGPKEKRPKSPNVSLHWIDKDGYWEEDRQTLVSS
                     EIAELEGYAIGRNRDEIHTFPDNVWWWNMNIASMRSLAEACGIKKFYAIRPGAMKAAA
                     KADGLLSFDRFIIDQYIKCIDKVDYDQYMPSNATGNRICGNIAHYDKLNFLSSKFTAS
                     GMKNPFLTKLNKIAKVCRTSKIKDENDDLALCNKIYNKLSGDAETIFYKKIEQFKDDY
                     PVIASVLDTWRTDSKLVDDIVKIMELLDGASTQNSENKGE"
     CDS             complement(75593..75799)
                     /locus_tag="JAXJTPPS_CDS_0117"
                     /function="unknown function"
                     /product="hypothetical protein"
                     /translation="MKRSYIPSEELFNDAIYREYRIIQRFFDIQAAEEFKERFKEIHN
                     KIFTTNTATAEELLEVAEIIKRHN"
     CDS             complement(75940..76092)
                     /locus_tag="JAXJTPPS_CDS_0118"
                     /function="unknown function"
                     /product="hypothetical protein"
                     /translation="MQRYWITLISGDYGYLFAEKKPLPGTWVTIWVENIDGSKHEVYG
                     RVSRVW"
     CDS             complement(76147..77985)
                     /locus_tag="JAXJTPPS_CDS_0119"
                     /function="DNA"
                     /function="RNA and nucleotide metabolism"
                     /product="DNA topoisomerase II large subunit"
                     /translation="MIKNEIKILSDREHIIKRSGMYIGSSAFEAHDRFLFGKFQSVKY
                     VPGIIKLIDEIIDNSVDEAIRTNFKHANKISVDIKGNKIIVTDNGRGLPQAPVVTPEG
                     ETIPGPVAAWTRPRAGGNFGDDSERKTGGMNGVGSALTNIFSVTFVGATCDGKNEIVV
                     RCSNGAENVSWEEHPAKDKEFIKDKTGTVVSFIPDFTHFESDGLTDVDQSIIHDRLMT
                     LAVVYPDIEFKFMGKRVQGKFKAYAHMYDENAVVQDSDTCAIAIGRSDDGFRQLSYVN
                     NIHTKNGGTHVDLVLDELSNELIPALKRKYKLEVNKARIKECLTVIMFIRDMSNMRFD
                     SQTKERLTSPWGEIRSHIDIDYKKLANAIMKSEDIHMPIIEAMLARKLAAEKAAETKA
                     AKKAQKAKVAKHIKANKYGKDADTTLFLTEGDSAIGYLLTTRDRELHGGYPLRGKFMN
                     TWGMSAADAMKNKEVFDICAITGLTIGEPAENTNYRNIAIMTDADVDGVGSIFPSLLA
                     FFSNWPELFEQGRIRFVKTPVIILTKGKEQRWFYSLGEYEDHKDDFKGWKLRYIKGLG
                     SLEEDEYERVIQDPVYDVVTLPENWKELFELIMGNDAAPRKTWMSE"
     CDS             complement(78016..78384)
                     /locus_tag="JAXJTPPS_CDS_0120"
                     /function="unknown function"
                     /product="hypothetical protein"
                     /translation="MIIGMTTAQRRAKRQLKMVERAIGKYRFAWWPINDVNGRTIWMQ
                     KYYEVCEEWISLNENNEYRIEQYYGNSRYAYANVSDAQWTMFERQRPRYPEYKAVKGG
                     HEVLGKLMYIKEELLAIINS"
     CDS             complement(78463..78711)
                     /locus_tag="JAXJTPPS_CDS_0121"
                     /function="unknown function"
                     /product="hypothetical protein"
                     /translation="MKKILITALAFMMIGCTDADNATRVLDNAGFTDIKITGYKFFSC
                     SEDDFQHTGFTAIGPTGKPVNGTVCSGLFLKNSTIRYE"
     CDS             complement(78708..78803)
                     /locus_tag="JAXJTPPS_CDS_0122"
                     /function="unknown function"
                     /product="hypothetical protein"
                     /translation="MGTKARITMKPGEIRVIKVGNITYRVKLKLK"
     CDS             complement(78803..78979)
                     /locus_tag="JAXJTPPS_CDS_0123"
                     /function="transcription regulation"
                     /product="FmdB-like transcriptional regulator"
                     /translation="MPMYDYKCEVCGKKIEIMRKISHRDYTVNCFNPKCEGQMKRVVS
                     APAVHYDGLKSGDY"
     CDS             complement(78966..79301)
                     /locus_tag="JAXJTPPS_CDS_0124"
                     /function="other"
                     /product="MazG-like pyrophosphatase"
                     /translation="MLNLAPIFEASKLSYPIPNRSIGNVMLQLSSETGEMCDWINRPW
                     RQKEEFEGECADVINCVVDALWLHFRNRHKNDTHVSDDEISMMVTRALNEQIVVKTQK
                     WKDAVNANV"
     CDS             complement(79295..79660)
                     /locus_tag="JAXJTPPS_CDS_0125"
                     /function="unknown function"
                     /product="unknown function"
                     /translation="MNFKEGVQYKFVNDEAEEEFSSRYEVNEDFVYELYENGGSFTVT
                     KVDHQNNRVSGIMWANGTECDEVGGEDLVIFDSEFKYFTEVGTSANVIPTDLVMNLSI
                     HNRGQAIAAIAALQSAYQC"
     CDS             complement(79660..79875)
                     /locus_tag="JAXJTPPS_CDS_0126"
                     /function="moron"
                     /function="auxiliary metabolic gene and host takeover"
                     /product="cef modifier of supressor tRNAs"
                     /translation="MKTENTVKITAEAFEDILFNPDLIVVQKEKTFGKEEHWTWLYVF
                     ANHGDIVPVRTFARVITVDGPEYMEIV"
     CDS             complement(79940..80380)
                     /locus_tag="JAXJTPPS_CDS_0127"
                     /function="transcription regulation"
                     /product="MotB-like transcriptional regulator"
                     /translation="MKNLVVGENVKVIGGKHAGKEGVIVGIFNRSNKMSSYLLQLENE
                     DKAVYSLQKFVVALESRDLLDSMFNESYLRKWVHVNSLDNVITQSVSSTNSATNLSLH
                     KNVLVTDEWEEDGKTLVNVVFQGNYAVLPKADVEPTESQNPGLV"
     CDS             complement(80444..80611)
                     /locus_tag="JAXJTPPS_CDS_0128"
                     /function="unknown function"
                     /product="hypothetical protein"
                     /translation="MEDFEFDENFEEWFNREILPEISPTMVLVAKAMMAKGWEAGYLF
                     GVDVGCEISHR"
     CDS             complement(80611..81300)
                     /locus_tag="JAXJTPPS_CDS_0129"
                     /function="DNA"
                     /function="RNA and nucleotide metabolism"
                     /product="exonuclease"
                     /translation="MAKDFIIDFETFGNVSSSSVIDLALITFDSDPEVLESFDELVKR
                     GHRIKFDLKSQKGHRLFGKSTLEWWKKQSAEARANLASTPDDLSVIAGIKEAQQYLID
                     NGIHPWDSFGWCRGQSFDFPIFVDCLRDVQRAQGISEEEIDTFKEEPCKFWNQRDIRT
                     AIESLLLTRGLTTTPLPKGTLDGFIAHDSIHDCAKDILMLKYAQRYALGLEDAPSEED
                     TDPLSLPKGRG"
     CDS             complement(81293..81547)
                     /locus_tag="JAXJTPPS_CDS_0130"
                     /function="unknown function"
                     /product="hypothetical protein"
                     /translation="MFELKLEDLQTMIVGLQESKFEAPDNVKRAINIKIDTVLNELRD
                     IADNANAITWFTGYDPKVYLSEYIGCQLREIKFMLEAQNG"
     CDS             complement(81554..82885)
                     /locus_tag="JAXJTPPS_CDS_0131"
                     /function="DNA"
                     /function="RNA and nucleotide metabolism"
                     /product="Dda-like helicase"
                     /translation="MITFDQLKESQKAIFNKVIEMVKQGAKGQHITINGPAGTGKTTL
                     TKFIIDALISQGISGIALAAPTHGAKKVLSKLSGMQASTIHSLLKINPTTYEENVLFE
                     QKKVPDMASIRVLICDEASMYDRKLFKILMATIPAWCIVIAIGDKAQIRPVEPGSNEP
                     ALSPFFTHKDFLQLHLTEVMRSNAPIIEVATEIRNGGWIRDCVVDGHGVRGFTKGTAL
                     KDFMLNYFNLVKTPEDLFENRMLAFTNKSVDKLNEIIRRRIYETERPFVVGEIVVMQE
                     PLTKELKFEGKKFSEILFNNGQFVRILDAVETTSFLGARGVPGEYLVRHWVLDIETYG
                     DDEEYAREKICVISSEEEMNKFQFFLAKTADTYKNWNKGGKAPWSEFWDAKRKFHKVK
                     ALPASTFHKAQGISIDRSFIYTPCIHMADASLAQQLLYVGTTRGRYDVFYV"
     CDS             complement(82882..83196)
                     /locus_tag="JAXJTPPS_CDS_0132"
                     /function="unknown function"
                     /product="hypothetical protein"
                     /translation="MQHYGYVVAYKDKDGFDHPVTTDMYDGERCVVFTNEESANKARI
                     RTMSVLTDKLAKGNFTGKSKTKGMLWWKTTELVYEPLSDVEREKLKAKIKNLHVVRVK
                     VA"
     CDS             complement(83196..83951)
                     /locus_tag="JAXJTPPS_CDS_0133"
                     /function="moron"
                     /function="auxiliary metabolic gene and host takeover"
                     /product="Srd anti-sigma factor"
                     /translation="MKFTAETAKIYTRLITTLGSAQRRHKEFNLTPEYLFNIMQQTHC
                     AYSGEKFGTVKGNHPDSMTLERWNNDLGYVVGNVIPVKQKYNTLRGNNTIEGLERKAN
                     EIAARIVRSSDSVKPTSDKEASRLEKIREYEKTITSIKTNLRNRENHLSQFVQKEKNG
                     TATSADLELINALRTRISGGKSELAKVERKLSAISASVPNRPSDAEIRVQSIRLIVNS
                     LRRLEECSMLDKLKLKKGLPLTASFFQLLRGKM"
     CDS             complement(84032..84733)
                     /locus_tag="JAXJTPPS_CDS_0134"
                     /function="DNA"
                     /function="RNA and nucleotide metabolism"
                     /product="RNA polymerase ADP-ribosylase"
                     /translation="MAISLNPSISVKLSKVIPIEEPIRSIDVLNFARESKGLPLYDLS
                     VWEALANRFDCKEQSILWQCMNNKIGEEFHKKLDSIVRRHQIDNRDTLYRGLSCREAK
                     AFYDALIKGEQFDFGKVASFTTDETIAREFAGKWHYSTFVVIEVNNCQQLFDYHTSMK
                     SLLITAPDSEFMRPNDMPNDMIDNIAQRRSADIEMIDKEQERMLPMGTKFKVVGHNKV
                     KKSGLLMDYFSVTIA"
     CDS             complement(84804..84992)
                     /locus_tag="JAXJTPPS_CDS_0135"
                     /function="unknown function"
                     /product="hypothetical protein"
                     /translation="MDLFEMMEEPQEEVQVHPVISKDIKDEYRIIIQKYGIKAPEALL
                     DELASIWSDPPPWSPWAK"
     CDS             complement(84992..85501)
                     /locus_tag="JAXJTPPS_CDS_0136"
                     /function="transcription regulation"
                     /product="Mrh transcription modulator under heat shock"
                     /translation="VANAKIYKVSLQRAVQSRSDAKGALRLDQDRIFTVALYSTFDKD
                     FKDLINKFEAFGWCPSEDYGIIKTAHVFDVDTVPGSPVSILHALHLKGYTNVCHETSL
                     YEYENDIISRGKKIIIDSTDSLIEFTKLVWLYMGADFIKLAPSQLLQKAADGYNNSGC
                     LYRNTEWFM"
     CDS             complement(85479..85670)
                     /locus_tag="JAXJTPPS_CDS_0137"
                     /function="unknown function"
                     /product="hypothetical protein"
                     /translation="MICYTKPWYQSPLKKSHFDCWYRGVRAAALLLKAAPALIKANDK
                     WFEDNNMTEGALCGKRKNL"
     CDS             complement(85749..85976)
                     /locus_tag="JAXJTPPS_CDS_0138"
                     /function="head and packaging"
                     /product="virion structural protein"
                     /translation="MAYVNIKTFDHTTADGEVKGTEVSVAFKVYSDSHRIANAQYQIF
                     PSEKAAYSTVVDDAATWATTNAKMFEASAEV"
     CDS             complement(86007..86144)
                     /locus_tag="JAXJTPPS_CDS_0139"
                     /function="unknown function"
                     /product="hypothetical protein"
                     /translation="MAKRISKRRLKIIRKQKERALVLALREEITREIDKEILKVLTAA
                     I"
     CDS             complement(86144..86665)
                     /locus_tag="JAXJTPPS_CDS_0140"
                     /function="DNA"
                     /function="RNA and nucleotide metabolism"
                     /product="nucleoside triphosphate pyrophosphohydrolase"
                     /translation="MAHFNECSQLIAGADKAEARYAGIVRKVGGDPLQVMLDMQKSLQ
                     VRLANDKPGTNMHPDELAQAGDIVQWLRNQKDYIDDEFRELLTSLGGMSNGEKAASAV
                     WKPWKADHVKMQETYIKDLSDKDQLEIKFEMIDILHFVLNMFMALGLDSEEIFKLYYL
                     KNAENFARQDAGY"
     CDS             86732..86923
                     /locus_tag="JAXJTPPS_CDS_0141"
                     /function="unknown function"
                     /product="hypothetical protein"
                     /translation="MSEVKQECKDKGGFGRYLYVGIATAALAAWNYVVVPLASTHGLV
                     LPPMPLEKVVSFIMTGGLL"
     CDS             complement(86942..87964)
                     /locus_tag="JAXJTPPS_CDS_0142"
                     /function="DNA"
                     /function="RNA and nucleotide metabolism"
                     /product="DNA primase"
                     /translation="MSWVDNEYAIRAISHLPKFRHVTTSSTFKLNCRCPICGDSQKDI
                     NKARFWIFDAGQGLRCHCFNCEYNKWLSQYLKDNEPDLYREYLLEKRKEQVFDKPKAV
                     EPSEKINAKLPVIEKLNFCERLDRLPKEHPIVKYVTARCIPSTSWKRLWFTNQWPSLV
                     NSVNPGTYKNETNEPRLVIPIFNKKGEIESFQGRALRKNAPQKYITIKAHEHATKIYG
                     LDTIDESKLVFVMEGPIDSLFIDNAIAITGGSLDLAQVPCHDNRAWIMDHEPRHPDTI
                     KRMKRLVDAGERVVFWDKSPWKSKDINDMIMKEGATASEITDYINQNISQGLMAKLRL
                     DKYAKV"
     CDS             complement(88003..88167)
                     /locus_tag="JAXJTPPS_CDS_0143"
                     /function="unknown function"
                     /product="hypothetical protein"
                     /translation="MKTYKEFVTEMVAGDAGGNPQNIASGTTSGDIVNKGPETLPKKR
                     KADKDAAKKK"
     CDS             complement(88183..88392)
                     /locus_tag="JAXJTPPS_CDS_0144"
                     /function="unknown function"
                     /product="hypothetical protein"
                     /translation="MITYVLIMALSTGSGGMSTEKMAFTGKDEAVLKQTCEDTGKQFM
                     LFKDSPRTMSPTLYPTYKCLRIANE"
     CDS             complement(88389..88682)
                     /locus_tag="JAXJTPPS_CDS_0145"
                     /function="other"
                     /product="spackle periplasmic"
                     /translation="MKKIVLALVFAVSSCSAVPAMANYDKDLCEWSMTADESEVAQQI
                     RADVGHIVENVDPSKQSEVQAELKDDGAALKLNYVLYCDAQFDNFNIVKWILG"
     CDS             complement(88693..88971)
                     /locus_tag="JAXJTPPS_CDS_0146"
                     /function="unknown function"
                     /product="hypothetical protein"
                     /translation="MWTIEKALDVVFKSKDESAETVPHCGMVVGSKVVKSPHANLRCD
                     GVVRKALDEGDTVLVVVEPFKNTDGNVSMLVYANGDYRLISALNVQAA"
     CDS             complement(89037..89270)
                     /locus_tag="JAXJTPPS_CDS_0147"
                     /function="unknown function"
                     /product="hypothetical protein"
                     /translation="MIFVFSAVRDQSGHSFVVTATDTIHRGIEAYNKADLSVCDYGEV
                     KVYNSDGIWVNSATYLPTKNLTSDILLKKLFKR"
     CDS             complement(89280..90653)
                     /locus_tag="JAXJTPPS_CDS_0148"
                     /function="DNA"
                     /function="RNA and nucleotide metabolism"
                     /product="DnaB-like replicative helicase"
                     /translation="MDKEYFEQGPAQTVFNIIKKHVNEYTAIPSKTALCVALDNSSIT
                     ETEHEGAKKLIDKLSDAPEDLNWLVKETEKYVQEKAMYNATSRIIEIQTNAQLEPNKR
                     DKRLPDIGAIPDIMREALSVSFDSYIGHDWMEDYEARWLSYQNKARKVPFKLSILNKI
                     TKGGAETGTLNVLMAGVNVGKSLGLCSLAADYLQMGHNVLYISMEMAEEVCAKRIDAN
                     LLDVSLDDIDDGCVSYAEYKGKMEKWRSSSTLGRLIIKQYPTGGANANTFRALLNELK
                     LKKNFKPTVIIIDYLGICASCRIRQYTENSYTLVKAIAEELRALAVESETVLWTAAQV
                     GRSAWDASDMDMSDIAESAGLPATADFMLAVIETPELAQMKQQLIKQIKSRYGDKNIN
                     NKFFMGVHKANQRWVEIEQQNDPTKPNPSNTVREGAGAQNRVAESNRQERVSRSKLDA
                     LAEELKF"
     CDS             complement(90729..91079)
                     /locus_tag="JAXJTPPS_CDS_0149"
                     /function="head and packaging"
                     /product="head vertex assembly chaperone"
                     /translation="MKTEFDLESELEKFEQESPSEEGDFERQERVFKKSHEIIQEAMK
                     TVIQEIVIKLNGQSHLVYVHKLNISPSGEVTIEFSTPSEAHKDELYPHVEACVKQQIQ
                     SALKTKKKSLWKIF"
     CDS             complement(91069..92244)
                     /locus_tag="JAXJTPPS_CDS_0150"
                     /function="DNA"
                     /function="RNA and nucleotide metabolism"
                     /product="DNA repair protein"
                     /translation="MSDLKSRLIKASTSKMTAELTKSKFFNEKDVVRTKIPMLNIAIS
                     GALDGGMQSGLTIFAGPSKHFKSNMSLTMVSAYLNKYPDAVCLFYDSEFGITPAYLKS
                     MGVDPDRVIHTPVQSVEQLKIDMVNQLEAIERGEKVIVFIDSIGNMASKKETEDALNE
                     KSVADMTRAKSLKSLFRIVTPYFSIKNIPCVAVNHTIETIEMFSKTVMTGGTGPMYSA
                     DTVFIIGKRQIKDGTELEGYQFVLNAEKSRTVKEKSKFFIDVKFDGGIDPYSGLLDMA
                     LDIGFVVKPKNGWYAREFLDVETGEMIREEKSWRAKDTSSTEFWGPLFKHEPFRDAIK
                     ARYQLGAIDSNAAVDEAVAEMINSKVSTKVDGVKLPESGSVSAAEVEDELENFMNED"
     CDS             complement(92327..92548)
                     /locus_tag="JAXJTPPS_CDS_0151"
                     /function="unknown function"
                     /product="hypothetical protein"
                     /translation="MNIYDKSDVAGNIFKAEEFRCFVCKSDEFVHEGTTGSDGMHCWW
                     HGMCVGCKIHYEIDMETVVYNTKKKWNFC"
     CDS             complement(92575..93411)
                     /locus_tag="JAXJTPPS_CDS_0152"
                     /function="other"
                     /product="beta-glucosyl-HMC-alpha-glucosyltransferase"
                     /translation="MIQFVIPSYKRAGAVTALTMFPEGYVPHLVVRESEKEAYETWHG
                     HAAKIVTIPDDVDGIAGTRRLITEMYAGQRIWMLDDDTTIHLTEIRERDDRRVQLGVG
                     EAMSQEVFDDMVKYVETAMDCGYYHGHARLPIFKITSSWGHYRENSFGFTNTFYDLTK
                     LTAEDIGYGVIDLNEDAYAFLKLINMGHPHLALFKYLVKSGKVQSPGGCSTQRDTARQ
                     NRALEQLHAAFPNQARWKSKDGERRGLFGDDEPLKSIRMCINTRVKSQAFHEFGKVEP
                     YL"
     CDS             complement(93408..94142)
                     /locus_tag="JAXJTPPS_CDS_0153"
                     /function="DNA"
                     /function="RNA and nucleotide metabolism"
                     /product="thymidylate synthase"
                     /translation="MIVTPMTVQDIRQEFADALLNKEFVIDKTGVKTIEIVGASFIAD
                     ENLIFGAVNDGYIARELEWYKSQSLFVKDIPGETPAIWKAIASKHGEINSNYGWAVWS
                     TQNYSQFANCAKELISNPDSRRGIMIYTRPQMQYDFERDGMSDFMCTNNVQYLIRDNK
                     VHAVVNMRSNDVVFGYRNDYAWQLYVLEQLTKLLNASGKNYSVGDIIWNVGSLHVYER
                     HFYLVDNYAYTGETHIAKKDYKGEWK"
     CDS             complement(94151..94357)
                     /locus_tag="JAXJTPPS_CDS_0154"
                     /function="moron"
                     /function="auxiliary metabolic gene and host takeover"
                     /product="immunity to superinfection"
                     /translation="MEAVFGLIILIFIYFLPTFVACSRKHKSRGGIFITNLVFGWSII
                     GWLIALIWSASNAQQNTIIIQQVK"
     CDS             complement(94368..94811)
                     /locus_tag="JAXJTPPS_CDS_0155"
                     /function="unknown function"
                     /product="hypothetical protein"
                     /translation="MKSLLAVIVALTLTGCQMPQGDIVPASSVGQVRAIGGTVGYYRA
                     SNQVSAESLAVERRLAKEKANPNRQLSAMELDMIEQNKHELEEIKRLRKTQKERTCTA
                     QAAAVNDQIRLTDFANGGLSYNEHKQRMEQLKSLQNHIYNKCMSN"
     CDS             complement(94880..97588)
                     /locus_tag="JAXJTPPS_CDS_0156"
                     /function="DNA"
                     /function="RNA and nucleotide metabolism"
                     /product="DNA polymerase"
                     /translation="MKEFYISVESLGNDIVERYIDSTGEERMRRVPYSPVMFSHCMEE
                     TKYKDIYGKYCKKNTFPTMKDARDWMRRMEDMGMEAMGMDDFKLAYISDTYGSEIVYN
                     KKFIRIANCDIEVTASQFPDPMKAEYEIDAITHYDSVDDKFYVFDLLHSLYGSVSEWD
                     KKLAARLDSEGGDEVPQHILDRVVYMPFNSEKEMMLEYINLWEQKCPAIFTGWNIEGF
                     DIPYIMNRVKQILGERTMKRFSPLNKVSSKIITNMYGDKEIYSIMGVTILDYMDLYKK
                     FSFTNQPTYKLDFIAYYETKKGKLAYDGPINKLRETNHQRYISYNIIDVESVQAIDAV
                     RGFIDLAISMSYYAKMPYQGVMSPIKTWDAIIFNSLKEQDKVIPQSRSHVKQSYPGAY
                     VKEPVPAAYRYIMSFDLTSLYPSIIRQVNISPETIVGQFKLHPLGEYINKTAPRPSDE
                     YSCSPNGWMYRKDVDGVIPVEIAKVFYQRKEWKNKMMGAKRNQELIKKVLNDKKFGTI
                     DKFAEVNVYEDFSDDMKAELLTYTEECLDKLMFECKHAEILGNTNQLNRKILINSLYG
                     ALGNIYFRYYDLRNASAITLFGQMAIQWIERKVNEYLNKVCGTEGHSFVVAGDTDSIY
                     VCVDKVIEKVGLERFKETNDLVEFLNQFGKKKMEPWIDQSYREMCEYMNNKEHLMFMD
                     REAISCPPLGSNGIGGFWKAKKRYALNVYDMEGTRYAEPHLKIMGMETQQSSTPTAVQ
                     NALEESIRRMLQEGEESLQQYYKQFESEYRELDYKVIAEVKTANNIGKYDDGAGYPDK
                     GTPYHVKGALAYNRATAGFEGITPIMEGEKVMVIPLREGNPYGEKCMAWPSGTELPQE
                     IRQEVLVWLDHSVLFQKSFVKPLTGMSEAAGLDYEEKSSLLDMFDF"
     CDS             complement(97681..98052)
                     /locus_tag="JAXJTPPS_CDS_0157"
                     /function="other"
                     /product="translation repressor"
                     /translation="MVKMIEITLKKPEDFLKVKETLTRMGIANNKDKVLYQSCHILQK
                     QGRYYIVHFKEMLKLDGRPVIIDLEDEIRRDSIAQLLADWGLLSINRGQTLAQMQNNF
                     RVITFKQKHEWTLKSKYTIGA"
     CDS             complement(98046..98615)
                     /locus_tag="JAXJTPPS_CDS_0158"
                     /function="DNA"
                     /function="RNA and nucleotide metabolism"
                     /product="clamp loader of DNA polymerase"
                     /translation="MMSLFEDDDQYNEHQIAWLGKDWAKVQELSDSYKEKAENQFFEI
                     IGSINEKKEHLNISTMDYSKFMVENALSQHADCMPAVYVMNLVGQGLSDQAHYNYMMA
                     SVPRGRRYGKWAKLTENIQDALILQVIMTYYKVNAIDARMYRETLEAKNKLKPALKKM
                     KGLVTDELVKTITKNLKEQKTLKKTALEW"
     CDS             complement(98612..99574)
                     /locus_tag="JAXJTPPS_CDS_0159"
                     /function="DNA"
                     /function="RNA and nucleotide metabolism"
                     /product="clamp loader of DNA polymerase"
                     /translation="MKLTVNEADFMWEQKYRPGTISECVLPAEDKEIFSALVAKGKIP
                     HLILHSTSPGTGKTTVAKALCNDINAEMMFVNGSDCKIDFVRGPLTAFASSASIAGKQ
                     KIIVIDEFDRAGLAESQRHLRSFMEAYSTNCTIIITANNLDGIIKPLQSRCRVINFGK
                     PSPSDVKPMQIEMLKRCLAICENEGVVVEDKKVVAALVKKNFPEFRKTINMLDHYSSK
                     GVIDAGILSIVLNDRGSIEDVIEAIKTKNIKELRALAPKYAADYTWFVDKLSSELYTM
                     VTGPSIIRMYEIIGENNQYHGVAASIELHLVYMLIQLVVEMQWK"
     CDS             complement(99623..100324)
                     /locus_tag="JAXJTPPS_CDS_0160"
                     /function="DNA"
                     /function="RNA and nucleotide metabolism"
                     /product="DNA polymerase processivity factor"
                     /translation="MKFSKETLNILKNFSTINSGIMLKPGNFIMTRAVNGTTYAEATI
                     SDTIDTDVAIYDLNSFLSILSLVGDDADIIMQEDGNLAIKDARSTIFWPAADPSTIVF
                     PTKPIPFPVANVIIDFKGEDLQQLMRVSRGMQIDTIAITNVDGKIVLRGYNKVEDAAL
                     TRPKYSLTLGDYDGEGNFNFIINMSNMKMTVGDYKLMLWAKMNGAKKQTAAKFEGASA
                     SYVVAMEADSTFDFE"
     CDS             complement(100360..100827)
                     /locus_tag="JAXJTPPS_CDS_0161"
                     /function="DNA"
                     /function="RNA and nucleotide metabolism"
                     /product="RNA polymerase binding"
                     /translation="MLLQEMNIIESCPAGIPVGWLKIITIKVNIMINFVDVKDIQVKN
                     VRADSNPNNQNRIRKSWVLALTEETKAAIKDKIKDSEARFAFYKSIDDEVAEKWIELM
                     RKHYNESIKAGAKIVTDRHGGERLENDYCVDADEQLVAAGQIVAEELTATFAA"
     CDS             complement(100939..102579)
                     /locus_tag="JAXJTPPS_CDS_0162"
                     /function="DNA"
                     /function="RNA and nucleotide metabolism"
                     /product="SbcC-like subunit of palindrome specific
                     endonuclease"
                     /translation="MSVGQAAIDIQLDKCQKTLITGKNGGGKSTMLEAITFALFGKPF
                     RDIKKGQLINSFNKKDSVVELWMEYDGHSFYIKRGQKPNVFEILRDGNKLDEAASSKD
                     FQSYFESLIGMSYSSFKQIVVLGTAGYTPFMGLSTGNRRKLVEDLLEVSLLADMDKLN
                     KTQIREINQQIQVNDVRREALTNEIKTHHEYAEKQKKLSGDNVARLQAMYDEQVKEAR
                     GYKAELETLQSELLELVIGDDPAESIQEVQGKTFKIRSKIESYSKVLGLYDKGGHCPT
                     CLQDLHSNDTLITKINHHVEECNTILGELKTRQGELDELAREYNTVRSRARDIKNQMS
                     NLKQMTLTAVDKARRIKAAIDKASQEFIDNSDKIELLQEELDKIILVKTNLVMEKYRR
                     GILTEMLKDSGIKGAIIKKYIPMFNKQINSYLKIMEADYSFTLNEEFSETIKSRGREE
                     FSYASFSQGEKARIDIALLFTWRDIAEKVSGVKINCLFLDEVYDSATDAEGVKAITAI
                     LNKMVDANVFIISHRDHDPQAYGQHLQMKKVGRFTVME"
     CDS             complement(102618..103640)
                     /locus_tag="JAXJTPPS_CDS_0163"
                     /function="DNA"
                     /function="RNA and nucleotide metabolism"
                     /product="SbcD-like subunit of palindrome specific
                     endonuclease"
                     /translation="MKILHTGDWHLGVRNDDPWVQDVQRHGIQQAIEYSKENEITTWI
                     QYGDIFDVRKAITHKTMEFAREIAESLEGEGINLITIVGNHDMHYKNTLTPNASTEIL
                     GKYDHITVIDKPTTMDFDGTLIDLCPWMCEENTSEIMKHIKESSAEYCIGHWELNGFY
                     FYKGMKSHGLEPDFLKKYKQVWSGHFHTISSAANVKYIGTPWTLTAGDENDPRGFWVQ
                     DTGLSTFDFVPNEITWHRKLIYPVTGQVDFEEFRNLAVRIIVTAVDENLPKFESELEK
                     VVHELRTVSKVDNSVESEDGEEVEVKSLLDLMEEYIQALEDLSKDDIKALKVMSKQLY
                     IEAQNQ"
     CDS             complement(103710..104906)
                     /locus_tag="JAXJTPPS_CDS_0164"
                     /function="other"
                     /product="alpha-glucosyltransferase"
                     /translation="MKINILMARGLEGCGVTKFSLEHREWLVKHGHEVNIIYAKDKAF
                     TRNRAHNYKDVTIPVSLADDYDKTLSLLNACDILIINSVPAINAPEAAIDNYKKLVEN
                     IKPEVRVVVYQHDHRALSLRRNAGLEETVKRADVLFSHSSNGDFNTVLMEEYFPSGGL
                     SFFDDSDSAPPVYNFQPAMNIKAIRDKYWKDFSAIDFDIHRWIGRTTTWKGYFLMFDF
                     HESHLRPAGKTTILEGLERSPAFINIKERYEIDYCRHYHQVKTGPGLNPQVLDRYVNS
                     EMLERMSQSGFGYQLSRLPDKFLERSLEYTHLELGACGTIPVFHKATGDALKFRVDGK
                     PLTSHDSGILWLNDENKNEVFERMKHLSSDRKLYDKERNKAYEFLVEHQDSEHCFKEQ
                     FELMTK"
     CDS             complement(104976..105233)
                     /locus_tag="JAXJTPPS_CDS_0165"
                     /function="unknown function"
                     /product="hypothetical protein"
                     /translation="MTNLMGSNPGHDWPEGNYTCRCSNCSERYTGPKRSYFCYKCDTA
                     RREAPAPDYEAIHNAKVDMLRRFEEAKRICEAAGYVVYKKI"
     CDS             complement(105307..105504)
                     /locus_tag="JAXJTPPS_CDS_0166"
                     /function="unknown function"
                     /product="hypothetical protein"
                     /translation="MLVQVKFKRVRKDAGFTLNTATGTMAVKVADNQYRVLGSTEGCK
                     LIDKNSLVWVDTFQVKRWYEW"
     CDS             complement(105482..105784)
                     /locus_tag="JAXJTPPS_CDS_0167"
                     /function="unknown function"
                     /product="hypothetical protein"
                     /translation="MNNITQEERDELQQKLMEAAEEQAIARANKIVRKNRRELERLKA
                     HAGDAVLDNNFPAYKYAIEKLRTILKQPFNDEIILTCWNTSRKSVWDILNAGTSKI"
     CDS             complement(105786..106040)
                     /locus_tag="JAXJTPPS_CDS_0168"
                     /function="unknown function"
                     /product="hypothetical protein"
                     /translation="MDLIWNFYMRLKINLDGFLEDVQDLDAIPYLLKMYLREVLDLDI
                     HIDPKNPHDADFRSDSAIIEHSYNWTDTEFTFEINYHPKE"
     CDS             complement(106000..106548)
                     /locus_tag="JAXJTPPS_CDS_0169"
                     /function="transcription regulation"
                     /product="RNA polymerase sigma factor"
                     /translation="MSNYVNNKELYKSICAWKEKCRESEAAGGPRVVKQNDTIGLAIM
                     LIAEGLSKRFNFSGYTQSWKQEMISDGIEAAIKGLINFDETKYDNPHAYITQACFNAF
                     VQRIKKERKEMAKKYSYFVHNVYDSRDDDMVALADETFIQDIYDKMTQYESTAYKAPG
                     SAKKSEPTSDGPNLEFLYEAED"
     CDS             complement(106615..106860)
                     /locus_tag="JAXJTPPS_CDS_0170"
                     /function="unknown function"
                     /product="hypothetical protein"
                     /translation="MKIQLTLTHEKIKGVFCLENSQITFAQDGTYWYAESDDIAGYGM
                     ERVFEDFEAVIDVPLDFTYNDFYRIMMKLIACAELIK"
     CDS             complement(106857..107135)
                     /locus_tag="JAXJTPPS_CDS_0171"
                     /function="unknown function"
                     /product="hypothetical protein"
                     /translation="MAKVNQIMIVVEGIGGFTIDSYMGVWFDNEEGMYWETHASMLNE
                     THYESLYSSFMEMMHEVDESDWFELSLVEFKRIMEQLFQCYRIMKGEL"
     CDS             complement(107123..107347)
                     /locus_tag="JAXJTPPS_CDS_0172"
                     /function="unknown function"
                     /product="hypothetical protein"
                     /translation="MTEEQITEVGLLGWFISKTPDGRNTIETPNGEFIIEEDFDAFWI
                     YERSGENEYTSVDAFSKFEDAIDSVKAWLK"
     CDS             complement(107340..107624)
                     /locus_tag="JAXJTPPS_CDS_0173"
                     /function="unknown function"
                     /product="hypothetical protein"
                     /translation="MRKVILYTEIFTNRWVFDSILLADTKFADDIGRARKLAYELAEK
                     SPTFVRISYIITTSDYVYKVSKEALYRFCNVMISSGKALNYNQLVEILND"
     CDS             complement(107617..107874)
                     /locus_tag="JAXJTPPS_CDS_0174"
                     /function="unknown function"
                     /product="hypothetical protein"
                     /translation="MISYIVCASIPTGVWHRRIKYIRAHSEPDISQAKRILTNQWDED
                     TSVIIRVFPIDSSTLDSQLPSPSEMWQEGLNEQELREYLDA"
     CDS             complement(107871..108203)
                     /locus_tag="JAXJTPPS_CDS_0175"
                     /function="unknown function"
                     /product="hypothetical protein"
                     /translation="MSQAIKNVLNSFAYDKVSAMLEEGRCVTPSLLDQWEVELHGTMK
                     EEGQKIGKARIRELVVAYLLSEFGIKAFGVEPITPGIGEISESTIRKMKNQRKKGFRD
                     VKAVKAAK"
     CDS             complement(108268..108510)
                     /locus_tag="JAXJTPPS_CDS_0176"
                     /function="unknown function"
                     /product="hypothetical protein"
                     /translation="MKTFNVGDIVRTRIWDGLQFEVVVYVGSEGVLLHRINNLIEWQL
                     ERFVKYHEFNSYHCTVAPVASKEYYDMLEELKSLKD"
     CDS             complement(108507..108659)
                     /locus_tag="JAXJTPPS_CDS_0177"
                     /function="unknown function"
                     /product="hypothetical protein"
                     /translation="MSKGCKVKHEYFTDDEYFYMRNGAIRDENGYDMTRWYKGESWQN
                     EHWYVV"
     CDS             complement(108652..108774)
                     /locus_tag="JAXJTPPS_CDS_0178"
                     /function="unknown function"
                     /product="hypothetical protein"
                     /translation="LFTSQLMSDTIALSTDNSIPFNSRGKYELVKLARSSRSYE"
     CDS             complement(108881..109183)
                     /locus_tag="JAXJTPPS_CDS_0179"
                     /function="unknown function"
                     /product="hypothetical protein"
                     /translation="MIEIYGIPEEVWRCPGCKAVRDLLSKLQLPYEFYNVINEVDGQP
                     VYDRPLIESLAKRIGCYPSLAIRYPVIFMDNVKQYDIPTFKANLIAAGYDPDIIED"
     CDS             complement(109180..109521)
                     /locus_tag="JAXJTPPS_CDS_0180"
                     /function="unknown function"
                     /product="hypothetical protein"
                     /translation="MIELFCCDKWYKFKDDSVDKWLNNASSKDVEFYNMLKFKPFLVT
                     ALTQDGSVERVKTFNGVSIDADDFDQWCILNDADRCYLEEATVDKIYPMTTADKLELI
                     ERLISEIKAEL"
     CDS             complement(109518..109730)
                     /locus_tag="JAXJTPPS_CDS_0181"
                     /function="unknown function"
                     /product="hypothetical protein"
                     /translation="MKFINAIRKFISNVIALVALTAGAFVAIPFIVLIIISDWINPTK
                     KDEKLSNEEFQKRVNTLTAKLQQVMK"
     CDS             complement(109739..109837)
                     /locus_tag="JAXJTPPS_CDS_0182"
                     /function="unknown function"
                     /product="hypothetical protein"
                     /translation="MLTYKIMFTLNHMATELFGPEFLAMTAFILTI"
     CDS             complement(109848..110318)
                     /locus_tag="JAXJTPPS_CDS_0183"
                     /function="DNA"
                     /function="RNA and nucleotide metabolism"
                     /product="anaerobic ribonucleotide reductase small
                     subunit"
                     /translation="MNFDRIYPSDFVNGPGCRVVLFVTGCLHKCEGCYNKSTWNARNG
                     QLFTMNTVKELASHLSKSYIQGLTLTGGDPLYPQNREEISNLVSWVKARFPEKDIWMW
                     TGYKFEDIKDLDLLQHIDVIIDGKYEQSLPTTKNWRGSDNQRLWVRNGSTWTHD"
     CDS             complement(110290..110523)
                     /locus_tag="JAXJTPPS_CDS_0184"
                     /function="unknown function"
                     /product="hypothetical protein"
                     /translation="MLEKPMKQVDWNQLSEWGLIWKINKEVLHPLGIAITRDPESGLS
                     AGAIQTDEPWKYDAEVEARNEVRFNEFRQNLPF"
     CDS             complement(110495..112333)
                     /locus_tag="JAXJTPPS_CDS_0185"
                     /function="moron"
                     /function="auxiliary metabolic gene and host takeover"
                     /product="NrdD-like anaerobic ribonucleotide reductase
                     large subunit"
                     /translation="MNIELEIQGLINKTNKDLLNENANKDSRVFPTQRDLMAGIVSKH
                     IANQVIPVSVMEAHKEGVIHFHDMDYSPALPFTNCCLVDLKGMLQNGFKLGNAQIETP
                     KSIGVATAIMAQITAQVASHQYGGTTFANVDLVLAPYVEKTFAKHVRDARKYQVALVK
                     DYAISKTEKDVFDAFQAYEYEVNTLFSSNGQTPFVTITFGMGTSWEEKLIQRAILDNR
                     IRGLGRDGITPIFPKLVMFVEEGINLRKEDPNYDIKQLALECAAKRMYPDIISARNNR
                     AITGSETPVSPMGCRSFLGAWRDSSGKPVLDGRNNLGVVTLNLPRIALDANYKSSDDS
                     NKLFKLLDERLDICKEALLTRIKSLEGVTASVAPILYQEGAFGVRMKPDDEILELFKN
                     GRSSISLGYIGIHEFDMLTFKGSGKLVLKYINTKLNKWTEETGYAFSLYSTPAESLCY
                     RFCKIDQAKFGDVKGVTDKGWYTNSFHVSVEENLSPFEKIDREAPYHSIAKGGHISYV
                     ELPDMKRNLEGLEAVWDYAIEKLDYFGVNMPVDKCLSCGSTHEMTPTENGFTCSICGE
                     TDPKKMNTIRRTCGYLGNPSERGFNLGKNKEIMHRVKHVRETNEAS"
     CDS             complement(112330..112803)
                     /locus_tag="JAXJTPPS_CDS_0186"
                     /function="DNA"
                     /function="RNA and nucleotide metabolism"
                     /product="endonuclease VII"
                     /translation="MLLTGKLYKEEKEKLYQAQNGLCPCCKRPLDEDIQKNHLDHDHA
                     LEGDNAGKVRGLLCNLCNAAEGQMKHKFNRSGLKGQDIDYLEWLENLLVYLRQNRKDS
                     NIHPQYVADMAKRFSRLGKPEMIAEMELHGFTYEESDGKSQLASKYKKQLRKSLK"
     CDS             complement(112840..113148)
                     /locus_tag="JAXJTPPS_CDS_0187"
                     /function="unknown function"
                     /product="hypothetical protein"
                     /translation="MSKSCITKTITVKILDFADIHRVTREILRSHWYDVGDVVEFSGG
                     YYDDDINGMAWTKMSLLHEETNSYIEFTVDDYEGIYAFCTSFCIKESNHNVYSSYSLI
                     "
     CDS             complement(113141..113593)
                     /locus_tag="JAXJTPPS_CDS_0188"
                     /function="other"
                     /product="inhibitor of host Lon protease"
                     /translation="MGLIGKQFEVIENDDELSEQFPMFIPGFKFQVISVVNEDDLEMC
                     GITAVIDLLTNKIITINDPTPFGESWFWCFYSEDTMHQIKEIGQGEDVPLISEIKLNH
                     FQGAIVPITRALYAFAGQENCDSEEYDLMQKAADYIVALEQRLGVRHV"
     CDS             complement(113577..113735)
                     /locus_tag="JAXJTPPS_CDS_0189"
                     /function="unknown function"
                     /product="hypothetical protein"
                     /translation="MQSSKGLKPWYAARWETVEPEEDAIPEEDYNTSEPTINELLDYE
                     DKVNGAYW"
     CDS             complement(113714..114103)
                     /locus_tag="JAXJTPPS_CDS_0190"
                     /function="DNA"
                     /function="RNA and nucleotide metabolism"
                     /product="ribonucleotide reductase"
                     /translation="MTNAELVKEIKHIAGVTGEWDDNYDFEYPPNAPDDDAEEIFVLV
                     EDGDWTQEHKYQDRTQIWYYPARGVHFMVSESRSGSYHTDWYYSPPEVDIVTRHEKVV
                     TRTEVEWRIEHDSVNDSEPTPCKVAKV"
     CDS             complement(114105..114275)
                     /locus_tag="JAXJTPPS_CDS_0191"
                     /function="moron"
                     /function="auxiliary metabolic gene and host takeover"
                     /product="antitoxin from a toxin-antitoxin system"
                     /translation="MSYDIGDLKAPRMVTISAEELERLQAIEELLWEIECALPSGLES
                     WIDDEDLQKLRG"
     CDS             complement(114294..114506)
                     /locus_tag="JAXJTPPS_CDS_0192"
                     /function="unknown function"
                     /product="hypothetical protein"
                     /translation="MNSVNSNSMHDYRGTLLREGDIVALYYGYDALETGEIKQIKNHR
                     AKVEVTYSNGVKVMSKWKYGECMVKL"
     CDS             complement(114475..114744)
                     /locus_tag="JAXJTPPS_CDS_0193"
                     /function="unknown function"
                     /product="hypothetical protein"
                     /translation="MFTVFGYDSNIHKCVFCDNAKRLLDVKKQEYAFINVMPEKGVFD
                     EVVISDLLRRLGRESRVGLTMPQIFAPDGTHIGGFDELRKFKFNA"
     CDS             complement(114707..114997)
                     /locus_tag="JAXJTPPS_CDS_0194"
                     /function="unknown function"
                     /product="unknown function"
                     /translation="MARKRYMEEAERVMLLMYSVYYNETGQIADSSNLKGAMTRGRNF
                     AQAAIDGEVMKRLGMTNYVKAVRHPDWKTVQAQVFKEIEEDVHGFWLRQQHP"
     CDS             complement(114997..115155)
                     /locus_tag="JAXJTPPS_CDS_0195"
                     /function="other"
                     /product="hydrolase"
                     /translation="MNKIDFSKLKVPRQAIPEHISKELISVQPIPGDIIKDALAALRE
                     EESKSKVE"
     CDS             complement(115152..115661)
                     /locus_tag="JAXJTPPS_CDS_0196"
                     /function="unknown function"
                     /product="hypothetical protein"
                     /translation="MIDIKLDTYAVRQLFPEGTTARAQLQQSVINNIVKEMVLKDSQN
                     KLKQAVQSEIAIAAIDVPDVRAEVRKQLNELFHSRGWNDTSAKPEMSQKMRNAAQASA
                     KEAIDEMVRQTIEDAAKAAEGRIKMTIESANRRIQEIIVQAMNKNFADQINAAIAAKL
                     EEHFPVKAK"
     CDS             complement(115658..115990)
                     /locus_tag="JAXJTPPS_CDS_0197"
                     /function="unknown function"
                     /product="hypothetical protein"
                     /translation="MKTTGALWKEFYNDEAFWEGYYHDDTLILFDDVEVEEYEDPSPD
                     AVVKIESGYVYKTDDSFTSHDLSLETFFKRWKKKQTTRTMVVTVDKDDFDEVFETISN
                     IPGVKKVK"
     CDS             complement(115987..116301)
                     /locus_tag="JAXJTPPS_CDS_0198"
                     /function="unknown function"
                     /product="hypothetical protein"
                     /translation="MITKTITGANTKFFVEYANNLIKDKNFDNIIADMILDAYESGID
                     PMQLKEYLRATMDFTVLNMMLRTDTEFNEMIARRNEGKFNLTDDEVLACAAHEAWKKV
                     IK"
     CDS             complement(116298..116534)
                     /locus_tag="JAXJTPPS_CDS_0199"
                     /function="unknown function"
                     /product="unknown function"
                     /translation="MVVDDNDLEIEFEYPPVPEFKIDWDACLEMVDRRESAAKQVVPC
                     EKCGSIQVQLVDWTTDILKMKCRTCKHRFERKLK"
     CDS             complement(116555..117526)
                     /locus_tag="JAXJTPPS_CDS_0200"
                     /function="unknown function"
                     /product="hypothetical protein"
                     /translation="MNKNELKMFVAAEFDKHNGKGLSKREKHVKVLAALHDLNPAAYN
                     IAIAGNVARRVLNSMAAHEANYAGFVVENIRRSRWLGAMSAEKQLKKFAIGNAKIYGQ
                     RYSFAAGAFKTEERHDRSAAQIFCSEFNANLRRILNRSICLLKGDDRVKYQVSSTSSR
                     NPKGVSFIRAEELDNVTVRIHINSHLSSGKYPARALLAQVRTALEHMDVVKKSCCKQQ
                     GENSSVLEVHLDPFKIFPKTLSTTVIDEDVAHMYLNVVKPLPLTPVNHIETAKNSITA
                     EMESVKRFIDTKEAELAKHELAMADLVKSLNEYKERYESLEYARSLL"
     CDS             complement(117597..118385)
                     /locus_tag="JAXJTPPS_CDS_0201"
                     /function="unknown function"
                     /product="hypothetical protein"
                     /translation="MKTLTEIISALVEENRVARQAHRAKVEKRAEELNAGWAKTRFGR
                     EYFDKVVAPTWGKDDRPHAPFDGYLWENELGEVEAYHAGSYLPYVTEFDSLDKPEYTG
                     DHGWWKLRLTQAEYKELREYGYPLEVRIPYKEWKLQDGTDVVMAEVRAHKSILEAIQE
                     HSKEVFDNIFNELNKNKGDAPEGRVTVSGTVTSVKVYEDYYGVQCKMMVVLENGATVY
                     GSLPKSIPFEYRGKVQFTATFELAKDDKTHAFYKRPSKVIMLEE"
     CDS             complement(118443..118709)
                     /locus_tag="JAXJTPPS_CDS_0202"
                     /function="unknown function"
                     /product="hypothetical protein"
                     /translation="MTVYVDVLMNHGWKMRGHQVKNCHMFSDNLDELHAMAEAIGMKR
                     SWFQDKRVPHYDLRDVRRKQAVALGAVEVSRRDAVLLWRKFFTK"
     CDS             complement(118706..118870)
                     /locus_tag="JAXJTPPS_CDS_0203"
                     /function="unknown function"
                     /product="hypothetical protein"
                     /translation="MKAPTWNELQEMFNTEEAFGTISEMVENLVDSPSEDNLLCLAQF
                     IIETYIENQK"
     CDS             complement(118951..119094)
                     /locus_tag="JAXJTPPS_CDS_0204"
                     /function="unknown function"
                     /product="hypothetical protein"
                     /translation="MDRKQVSLAEELKASKMIIEDNRKYQLKLLKRRQHQSPWFNSDF
                     RSF"
     CDS             complement(119094..119192)
                     /locus_tag="JAXJTPPS_CDS_0205"
                     /function="unknown function"
                     /product="hypothetical protein"
                     /translation="MLPEPSINEGWRNLWNVSKVFRRLPRRPRTSS"
     CDS             complement(119234..119431)
                     /locus_tag="JAXJTPPS_CDS_0206"
                     /function="unknown function"
                     /product="hypothetical protein"
                     /translation="MLKTYEVKFKRFIDGKCYDNKERSTRISAPSAYQAVFQHGQTNG
                     VAFPEQDVEDIILDVIEVKGV"
     CDS             complement(119434..119754)
                     /locus_tag="JAXJTPPS_CDS_0207"
                     /function="unknown function"
                     /product="hypothetical protein"
                     /translation="MNKEFSTARMVDAFGYPCNGYREFIHPEVENQFKEVVRNILLNA
                     FKTQGTNPRDLGIYLEEAIREVQKSVSAKLHWAEENIAWSNKKRSDLNWPADREQIVN
                     YAKV"
     CDS             complement(119751..120086)
                     /locus_tag="JAXJTPPS_CDS_0208"
                     /function="unknown function"
                     /product="hypothetical protein"
                     /translation="MKWVMTESEAYAAYVSPDDRRSELFGYYGSYCVAEEAVKGQSWW
                     GSDGTVNRKPTELITFTDENGESWTFPKKAAITVQEETPEAKRKRLEKIKEAALAKLN
                     PDEREALGL"
     CDS             complement(120083..120508)
                     /locus_tag="JAXJTPPS_CDS_0209"
                     /function="unknown function"
                     /product="hypothetical protein"
                     /translation="MSLAAIKDIECWLNDIKVYPPGHIFAGKPKGKAEKSCEAICEKL
                     YKFNFGDKKNVLAEVHSSYHELRVMVNVFRAPPFIELRKEYANKVFDTFLANVQDAVK
                     HLDEMHKQHQDLNAYYKPWRKSYQELKNRIELIRYEVLK"
     CDS             complement(120505..120651)
                     /locus_tag="JAXJTPPS_CDS_0210"
                     /function="unknown function"
                     /product="hypothetical protein"
                     /translation="MATLISNDVKRVLFKGGMYIVDTPKGDTSSWTINEWINYIDENG
                     AWVQ"
     CDS             complement(120694..121671)
                     /locus_tag="JAXJTPPS_CDS_0211"
                     /function="unknown function"
                     /product="unknown function"
                     /translation="MSTITIKKGIYFGKEISGTYELLGEWFPDSLSAEDSRQGDGKVF
                     VELNGKKRGVWVFKDDITIDGVAAKIEVVESVDEMKERIKKRFNVMGLMTNGLIHGNI
                     RSLIISGAAGIGKTYSLDKALQHAHDTNAIDYKSVNGKISGIGLYCRLWESREANSVL
                     LIDDVDVFSDMDILNLLKAALDSGEKRKVCWSTASSFLEDKGIPNEFEFEGTVVFITN
                     VDIDRELERGSKLAPHLQALVSRSVYLDLGVHTNEEIMVRVQDVIMTTSMLQNRGLRN
                     SEVIEVLEFMKDNVNRLRNVSLRTALYIGDFVATDRKNWREIAEVTMLK"
     CDS             complement(121789..122028)
                     /locus_tag="JAXJTPPS_CDS_0212"
                     /function="unknown function"
                     /product="hypothetical protein"
                     /translation="MILLWSVVVPIVVAIIYFVVGWSVCKHLIKNGTIEKAGEYWFYL
                     IFWFPAFIAGAIIMFFRWAGKLPKRIAENAINKHS"
     CDS             complement(122025..122213)
                     /locus_tag="JAXJTPPS_CDS_0213"
                     /function="unknown function"
                     /product="hypothetical protein"
                     /translation="MKVFLNYGRPHKGRRWYLEAVCRETGRRENAKFSARPTRKQIHR
                     FMSWAGEELRFSLYWAEI"
     CDS             complement(122218..123228)
                     /locus_tag="JAXJTPPS_CDS_0214"
                     /function="DNA"
                     /function="RNA and nucleotide metabolism"
                     /product="nucleotidyltransferase"
                     /translation="MKTIVKSYFGSHLYGTSTPESDVDFKEIFVPHPRDILMCQAMNH
                     TNRNTNNSATKNTKDDIDHELFSLKYFFKLAADGETVALDMLHTPPELVVASDLPEVW
                     KFIQDNRARFYTTDMKAYLGYVRKQAGKYGVKGSRLADLHKVLDVIRDVPEWKYDDRP
                     KQKGINDRWKVKDIADRLPVGEFLEWTTFTDHKSGQQYFYNVLGRKFQTTITVKEMKY
                     SLEKLDAEYGERARKAEANEGVDWKALSHALRGGLQLQEIYSSGDLKYPLTQAPLIKK
                     IKAGELPFKEVQDILETTVDAVERLAHQAEKNGLPKKVDMKFWDDFVEKVYLENHNSY
                     YK"
     CDS             complement(123225..123647)
                     /locus_tag="JAXJTPPS_CDS_0215"
                     /function="unknown function"
                     /product="hypothetical protein"
                     /translation="MEIEIVTTKKKLSMSIVKQMPLASAENIKFAMMDPESRVLGYIN
                     AFRWNRLDIQVAIISTGIDWALVPMYETTLREETCREQHPDGQEYHTHEVVYYYTSQK
                     IGNVYRTSKRTTDKARAEEAVKRSNALVKFAKGNHIYL"
     CDS             complement(123629..123850)
                     /locus_tag="JAXJTPPS_CDS_0216"
                     /function="unknown function"
                     /product="hypothetical protein"
                     /translation="VKNDQVYIVNGLRAVFRAKTERGIISTYPIAEFTFDDGEKITVK
                     FIPLTGKYSGKDNIDLDIYYEGGVWKLKS"
     CDS             complement(123840..124421)
                     /locus_tag="JAXJTPPS_CDS_0217"
                     /function="unknown function"
                     /product="hypothetical protein"
                     /translation="MKRFIRTKFEESLVEKPLKVGDKVEIGFDNQSNRLELEVEFIST
                     FKCSSAHTVSIFFKSKDTKIVVYYDHSSRETTTVVYPKDGYRGMYIDDYLNESADDGF
                     YICKLLPGRSKSVINLSSLKYTVYEKCKVNVPLVVGDKFSTTNNCYEVLAIAADGSMF
                     CQNDKGKAHVFSTNDISLVKSMLDITVGEPSEE"
     CDS             complement(124418..124909)
                     /locus_tag="JAXJTPPS_CDS_0218"
                     /function="moron"
                     /function="auxiliary metabolic gene and host takeover"
                     /product="membrane protein"
                     /translation="MNINKNSWHFKMNLWFKSDNMWKMPKTLCGYFWTTVLHVVFSSA
                     IITFIGSVAWMFGWPIVAETGILAWMGISLSAFWLNVIAVPVGAAVIAAFMLLFAAIA
                     FGFIFGLEKFKHYRIQKKYTKKLARVKAGLPAEAEPLVFIQYLKARKQKVCPMIDYVE
                     GDK"
     CDS             complement(124912..125133)
                     /locus_tag="JAXJTPPS_CDS_0219"
                     /function="unknown function"
                     /product="hypothetical protein"
                     /translation="MASKLVWDGKSRKGDAVIEDESPYINDLHLTTVELYGSTLIEIE
                     RNGTILMIDKSDAEQLVKYLVTMIPTMKD"
     CDS             complement(125123..125314)
                     /locus_tag="JAXJTPPS_CDS_0220"
                     /function="unknown function"
                     /product="hypothetical protein"
                     /translation="MESILDSTNLDNPYSDVHAKVVNSYFTKKLSRIVLKQGNDIIHL
                     DTKQIDSLIQFLIEAKDGE"
     CDS             complement(125317..125583)
                     /locus_tag="JAXJTPPS_CDS_0221"
                     /function="other"
                     /product="DksA-like zinc-finger protein"
                     /translation="MNGWGPSDDGFATREATIADGIEWARLQKQLQEQRESEEFCVDC
                     DEEIPIARRLLVKGCQRCVECQGKWDSVMTSAYNRRGSKDSQLR"
     CDS             complement(125605..125700)
                     /locus_tag="JAXJTPPS_CDS_0222"
                     /function="unknown function"
                     /product="hypothetical protein"
                     /translation="MAKNEKHLDYFIHGSSISISDVYLQLCQRFA"
     CDS             complement(125687..126175)
                     /locus_tag="JAXJTPPS_CDS_0223"
                     /function="unknown function"
                     /product="hypothetical protein"
                     /translation="MIKLTTELQPGKIFYHVCGVNRTETKSGSISRYIVASGTYDVEL
                     GLRGVYSRKSPFFRVICEYENYAGQTESYSTERSAHDMGVFKPGEKRSVHNLNRGFWT
                     REEAEQFIKELQEDKFSDPDDQAYADRLTPIEDFRRQKEFMDSYLDSCDYDYYDFDDG
                     EE"
     CDS             complement(126280..126666)
                     /locus_tag="JAXJTPPS_CDS_0224"
                     /function="transcription regulation"
                     /product="starvation-inducible transcriptional regulator"
                     /translation="MKFNDFVKDGKLTPQDEFIGLLMASQAYFHSAHFDTKSYARHKA
                     YEVFFNEIPDLIDAFGEQWLGFSGKSYTPALPSQKELPKDTIEMLDLILAKADGIYKS
                     VPAALQSVLDDITGLCYKTKYLLSLQ"
     CDS             complement(126653..126940)
                     /locus_tag="JAXJTPPS_CDS_0225"
                     /function="lysis"
                     /product="lysis inhibition"
                     /translation="MAFNHICLALVLGCGISFPAASHDDISDYNSYVEGALQVYAKFK
                     EPSKQESEQFYSFIQSKWKSESCSKDCDSLGRSAGEEYANRMRIQLDNEVQ"
     CDS             complement(126952..127164)
                     /locus_tag="JAXJTPPS_CDS_0226"
                     /function="unknown function"
                     /product="hypothetical protein"
                     /translation="MQHLSEKQLRNLTVEQLDELRREIGHGISHLQEEIRQHSSKADY
                     TRKRKLDKYLKEVKAVLQHKRNTGQK"
     CDS             complement(127211..127594)
                     /locus_tag="JAXJTPPS_CDS_0227"
                     /function="unknown function"
                     /product="hypothetical protein"
                     /translation="MSRTIRRKGWHVVKSSKWNDQNNNEFAYIKSYNEYVKTQKDKET
                     QQKYVELRISENRERPLEAKKLIAKSKRDGFWKTLRWTRYAMPIPRLFHKAEIKRALK
                     YDEEYNWDEAGARTIEQGICEWLWD"
     CDS             complement(127658..127792)
                     /locus_tag="JAXJTPPS_CDS_0228"
                     /function="unknown function"
                     /product="hypothetical protein"
                     /translation="MKKYVMCYRCLHVYDYNTAPKTATKRLKTKEPECPKCKCKVIYS
                     "
     CDS             complement(127794..127886)
                     /locus_tag="JAXJTPPS_CDS_0229"
                     /function="unknown function"
                     /product="hypothetical protein"
                     /translation="MSSLFAIASGIVLVLIIGFLLYVILLSLMV"
     CDS             complement(127879..128073)
                     /locus_tag="JAXJTPPS_CDS_0230"
                     /function="unknown function"
                     /product="hypothetical protein"
                     /translation="MKPRTYNTILMLIVGMLFIWIAAAASVQSDRREEAQNRLDSSCK
                     VLAQGKDFIANMNGCYIKHE"
     CDS             complement(128054..128653)
                     /locus_tag="JAXJTPPS_CDS_0231"
                     /function="other"
                     /product="thymidine kinase"
                     /translation="MAQLYFNYASMNAGKSANLLTAAHNYKERGMGTLILKPAIDTRD
                     SATEVTSRIGLRHEANTVDESIDILEFFKWAQTQRDIHCVFVDEAQFLTTEHVVQLCK
                     IVDLYDVPVMAYGLRTDFRGELFEGSKALLSVADKLVELKGVCHCGRKATMVARIDEN
                     GNAITDGEVVELGGEDKYVSLCRKHWCELVGVYNEAKNV"
     CDS             complement(128653..128820)
                     /locus_tag="JAXJTPPS_CDS_0232"
                     /function="unknown function"
                     /product="hypothetical protein"
                     /translation="MITEEQKTKLWQLIDDYAGAEQVVAISAIYGNGLPEEYDELIRS
                     KNAISDFMETL"
     CDS             complement(128845..129312)
                     /locus_tag="JAXJTPPS_CDS_0233"
                     /function="other"
                     /product="phosphatase"
                     /translation="MITGYIKGNIVELFMKHECDIAHGCNCFTTMGAGVAGQLAKAYP
                     PILDIDIDEDRYYDNNLAKLGTHTRAIHKKGTAYCYNLYTQYAPGPNVDYGAIFNAFH
                     ELNSGRIVYNRPLYIPKIGAGIAGGDWELIEKLINLATPDIDIMVVEYEEAKS"
     CDS             complement(129321..129713)
                     /locus_tag="JAXJTPPS_CDS_0234"
                     /function="unknown function"
                     /product="hypothetical protein"
                     /translation="MKKAAILLCCAFSVNAWEKLPGYPEPVLAAQGTKIESNGPFKNN
                     IEIAFVPSSRKLLMSFYNYQDKDDQVIVPHVEYNARGCGMQSDGVSVDGVMHPKEQGV
                     LNPILNCNNAIFLRVYNNLNEYATYKIP"
     CDS             complement(129710..130030)
                     /locus_tag="JAXJTPPS_CDS_0235"
                     /function="DNA"
                     /function="RNA and nucleotide metabolism"
                     /product="valyl tRNA synthetase modifier"
                     /translation="MIKYAALLGLVLAFSVNAENSMSDSLRIAKTFCNTNSECVDILA
                     LELDSAFSDGVKDSRSPAQWTTLINRKAKSMKDLCVNAPNENICLMYRDQLMARYMSG
                     LSSK"
     CDS             complement(130030..130575)
                     /locus_tag="JAXJTPPS_CDS_0236"
                     /function="unknown function"
                     /product="unknown function"
                     /translation="MKKALIGLMALCSTAFGSEPTFSNVQLDNLHYAYNFGEQYQKSG
                     KEKSPHNRYDNNGLGYIMAAISWKESSAGANLKAGKGHHSYGVFQNYLPTVKARAKLE
                     GKNLSDSEIRKMLKSRRNSAELAYIELSYWLNIHNGNMRKALASYNAGWNVKRGNSYA
                     SDVLEKAHFLKKHKMLHIKVE"
     CDS             complement(130583..131041)
                     /locus_tag="JAXJTPPS_CDS_0237"
                     /function="DNA"
                     /function="RNA and nucleotide metabolism"
                     /product="endoribonuclease"
                     /translation="MSTNPEVFIRRTKLRRKFEEAFRSLNLSVRARAKAEGKEPFFTK
                     YSDHLLDRAIQREIDEEYVFSVLSKIPNHLKEINEFLAMPWLPIDPKDIDENIEYKPM
                     RLEITDGNLWLGFTMDIPRPGKGPSIKCRMAFVNDKRLKGKISTKVIHIN"
     CDS             complement(131105..131380)
                     /locus_tag="JAXJTPPS_CDS_0238"
                     /function="unknown function"
                     /product="hypothetical protein"
                     /translation="MAIEDIKGYKPHTDEKIGKVNAIKDAETRLGLIFTALEEEALIN
                     YQVSVNEPKQVLDEAYERIAQIRTAKQKLKEASMWACRAVFCPEEKY"
     CDS             complement(131380..131742)
                     /locus_tag="JAXJTPPS_CDS_0239"
                     /function="unknown function"
                     /product="hypothetical protein"
                     /translation="MKAYQILEGELKGTIYIEDGDDARVIVSKVLKEDTITDAETFYG
                     YKAREVEIEYQPTVKIEGGQHLNVNVLRRETLLDAVEHPEKYPQLTIRVSGYAVRFNS
                     LTPEQQRDVIARTFTEAL"
     CDS             complement(131751..131849)
                     /locus_tag="JAXJTPPS_CDS_0240"
                     /function="unknown function"
                     /product="hypothetical protein"
                     /translation="LKASVIGSVILLEWNTMDVITAYMRGWNKESN"
     CDS             complement(131868..132179)
                     /locus_tag="JAXJTPPS_CDS_0241"
                     /function="unknown function"
                     /product="unknown function"
                     /translation="MMTQTEIVDMITVMENTGFADMKQLITMVTAGNLLEYKRYKFLS
                     GPFKGAEFISNAPNTKWMNRYPNFRIEFISGKLKGVISSSLITYDQRIQEKTMQWLKL
                     L"
     CDS             complement(132176..132709)
                     /locus_tag="JAXJTPPS_CDS_0242"
                     /function="unknown function"
                     /product="unknown function"
                     /translation="MKHLTPIYLTLMHAFRDAADRRLNNPNYSFYEPSCLMREYGTLR
                     LDGGRQTGKTTALCQFATDWLLEDGSVIILSTRYTQSSELMEGILREYNSSHLINKLP
                     ANEIAKSIVPMTIREFLSNDSSYKFRGRKFGRALIIIEEPMKVPDMMKFYDMYQEAIR
                     WSMPNDTLPLFFVIGMQ"
     CDS             complement(132706..132807)
                     /locus_tag="JAXJTPPS_CDS_0243"
                     /function="unknown function"
                     /product="hypothetical protein"
                     /translation="VAENTFRLIAYTYQNITRTKHAPRNGPFNWNLK"
     CDS             complement(132788..133093)
                     /locus_tag="JAXJTPPS_CDS_0244"
                     /function="head and packaging"
                     /product="internal head protein"
                     /translation="MKTYKEFITEAKAPKVFQICTQGNLDKEFVDAIVSNLRKEGVQV
                     DSVEWTKGSDNFIITVSKGSLAKIKKSWGVMRAYDLSHDGDQAKVRMNTLKGGREYV"
     CDS             133148..133306
                     /locus_tag="JAXJTPPS_CDS_0245"
                     /function="unknown function"
                     /product="hypothetical protein"
                     /translation="MFNPSTHYVNPLPHLRSTLLQVGKATSLRGLDVHEERSCLALLG
                     ISFNYGLH"
     CDS             complement(133287..133859)
                     /locus_tag="JAXJTPPS_CDS_0246"
                     /function="head and packaging"
                     /product="internal virion protein"
                     /translation="MKTYKEFITEASVGKVQGINKDEWTYRGNGFDPKTAPIERYLAT
                     KASDFKSFAWEGLRWRNDLNIEADGLKFGHIQDVVASNLDAAFVKADADLRRWNLKLF
                     SKQKGPVFVPKAGKWVIDNKLAKAVNFAGLEFAKHKAAWKGLDAMAFRKEFAEVMAKG
                     GFKADLDTTKGTFKDANVQYAYAVANAARN"
     CDS             complement(133941..134420)
                     /locus_tag="JAXJTPPS_CDS_0247"
                     /function="head and packaging"
                     /product="internal virion protein"
                     /translation="MKTYQEFLNESRLATVGVMTESVGSNLLKFKKGQKMTATLEDGT
                     EIEMDVVGYNYVVDGKLYNKSHAKFDSFDDFTSSIEDESSRKAVASGDARSLMALGHE
                     RIKSKQNKPGEDNFALVGYQSGKTSNGYQRTVTMYMRNGKIAFVNDRGAIRYAKSIK"
     CDS             complement(134421..134915)
                     /locus_tag="JAXJTPPS_CDS_0248"
                     /function="unknown function"
                     /product="hypothetical protein"
                     /translation="MDIFGMLRIDEGYDSKIYKDTEGYWTIGIGHLLTKDPSKSLAIS
                     NLDKLVGRSTGGQITQAEAEVIFAKDVEKAIKGIVANATLNPVYNVLDDVRRAALINM
                     VFQMGVSGVAGFPASMKLLLAKKWEAAAKELANSRWYRQTPNRARRVIETMRTGTWAA
                     YQGK"
     CDS             complement(134944..135252)
                     /locus_tag="JAXJTPPS_CDS_0249"
                     /function="unknown function"
                     /product="hypothetical protein"
                     /translation="MEEAVELGIPHIYKHELRFIHDGKWISIFHPRDKMSRILMKSRY
                     VFSDSEYAKSSYYMAEQLYPGFSELPEDDKRDYVWWKGKWTPYEDCSIEMFIAKCRAK
                     "
     CDS             complement(135260..135712)
                     /locus_tag="JAXJTPPS_CDS_0250"
                     /function="other"
                     /product="nudix hydrolase"
                     /translation="MPMKELSAGILFFTDDKRLFMGRMTNTYVQGRGSRWDIPKGHVE
                     PGETPKEAAIRECKEETGFTEFDQDLLYDLGRHDYASNKDIHLFGYMLPVSPEMFRNC
                     RCTAYHKDENGISFPEIDAFALIKPSQWKYVMGPSLYKIMTQMYSTAQ"
     CDS             complement(135703..135939)
                     /locus_tag="JAXJTPPS_CDS_0251"
                     /function="unknown function"
                     /product="hypothetical protein"
                     /translation="MAVAVHVKFENGDTRLLCYSDNESLSGIEISLKEELLGINGPIC
                     DFSVEGSYNCDGVLESMVYTAMEDILEESWNECQ"
     CDS             complement(135939..136265)
                     /locus_tag="JAXJTPPS_CDS_0252"
                     /function="unknown function"
                     /product="hypothetical protein"
                     /translation="MIKTCYRGMIKDDEPGYFFLFLLIWFSFSAFVGFGTFWGFYFFS
                     PIFGDTLFYLGWMSGVGTWFAMLARWLQFVSQRQRGVFDKPKVKKEKSKDDSRNETLS
                     WIKEMK"
     CDS             complement(136262..136558)
                     /locus_tag="JAXJTPPS_CDS_0253"
                     /function="unknown function"
                     /product="hypothetical protein"
                     /translation="MNECKPDGFWNQDGLAPAFGIVTWILYCAFVIVGGTFFGLNVSE
                     FMIMLLFLGVFAFSLMWMLIIALINCCTFLAYRMKYKKWKEKEDFNTWIRSCRK"
     CDS             complement(136555..136917)
                     /locus_tag="JAXJTPPS_CDS_0254"
                     /function="unknown function"
                     /product="unknown function"
                     /translation="MSNLYLPSEPPVYNYVYKFDQTDYVLIPGMVCAAGTMITLIIID
                     VMNLAEISSTSLVNVLLLTWGLIGLLGLGLIELFRWVKYVKHNCERKAEWKEQCKNLT
                     LEWNRKKSFEFIKEVRRK"
     CDS             complement(136914..137504)
                     /locus_tag="JAXJTPPS_CDS_0255"
                     /function="unknown function"
                     /product="hypothetical protein"
                     /translation="MLYECAGDIPMATPQIKELIAAGFPTEITDILEKFACLDTRPEN
                     WKTRYNGYNTTVLPRAIVLKDYSKLKNLISSISSISDGVKLVDIFALRYGIYSFNDSP
                     SNLTSARANADGYSTSGSTTYTIVIEIIHNKNSYRLGINLVKYVTSKDDYINYLNYCV
                     NELPPKVMSMFDSNNMVGKQLIIDEFIKYCRKRVQK"
     CDS             complement(137545..138138)
                     /locus_tag="JAXJTPPS_CDS_0256"
                     /function="unknown function"
                     /product="hypothetical protein"
                     /translation="MSILKKLVEFIRSKFGTFVAQNTSVEDQYTTAANRIIDEITKLR
                     TTHVKSVNEEKRLLKLADEKDQAGASKEREIRRLMAEGMNVETHAKLGLLYRRTAKAL
                     RDKAAEYKEMRAQIEETVVKLDDQRLDLAVKLEYIRETRNASALGITSADDVIEIAEL
                     AKVDVQDIMMKVETFSGTQPGIETTTADVQEYLESLK"
     CDS             complement(138168..138395)
                     /locus_tag="JAXJTPPS_CDS_0257"
                     /function="unknown function"
                     /product="hypothetical protein"
                     /translation="MHTNEVPKTLADIRLEAKIAIERLIKATVEEGKETVLILGLESY
                     VTDYIEVFERSKNEQGLIIKPYVYDWINPYE"
     CDS             complement(138382..138645)
                     /locus_tag="JAXJTPPS_CDS_0258"
                     /function="unknown function"
                     /product="hypothetical protein"
                     /translation="MNSPPTEEIDMYQDKLRLVAQTYFKSFARLFGETPNFPSGEERM
                     AALKTIENLVISTYNEFADDPAVNRLVDIAVLDKMEELINAYK"
     CDS             complement(138664..138954)
                     /locus_tag="JAXJTPPS_CDS_0259"
                     /function="unknown function"
                     /product="hypothetical protein"
                     /translation="MSKFNFIQIERGYNQYGTPDRYRAVWIKGEHENAVFNVAETREL
                     KDLIKHVRKDWPAVEEYYVRVYHEEAATVQMAIKFAKTVPALVKRIEAVINC"
     CDS             complement(139090..139242)
                     /locus_tag="JAXJTPPS_CDS_0260"
                     /function="unknown function"
                     /product="hypothetical protein"
                     /translation="MNLAGHLPVGDAVDSQSPVFGRGFLVCNNIKPTAQIPSRGRLGI
                     SISPAV"
     CDS             complement(139288..139380)
                     /locus_tag="JAXJTPPS_CDS_0261"
                     /function="unknown function"
                     /product="hypothetical protein"
                     /translation="LRMPSLSRQIEENGSSIAASRLFPVASITS"
     tRNA            complement(139399..139471)
                     /anticodon="TGT"
                     /locus_tag="JAXJTPPS_tRNA_0001"
     tRNA            complement(139487..139560)
                     /anticodon="TCT"
                     /locus_tag="JAXJTPPS_tRNA_0002"
     tRNA            complement(139566..139649)
                     /anticodon="TAA"
                     /locus_tag="JAXJTPPS_tRNA_0003"
     CDS             complement(139795..140244)
                     /locus_tag="JAXJTPPS_CDS_0262"
                     /function="unknown function"
                     /product="hypothetical protein"
                     /translation="MDIGSGSSYPSCALSNFAPHKFIYDGVECASMEGFLQSLKFSSP
                     EMQAHVCTLVGKSAKFKGKKKRWWPTQTLYWKGVPIHRASEAYQNLLTGAYDALSKNE
                     GFRKALAATRNATLTHSMGKNKISETILTEREFCNQLYRLRNAINNQ"
     CDS             complement(140245..140802)
                     /locus_tag="JAXJTPPS_CDS_0263"
                     /function="unknown function"
                     /product="hypothetical protein"
                     /translation="MHIKFGQVIPKGLAMAITTWENDADRYSTQMVYGLEQEEINQVI
                     HVLEWFSSRGRRGECLGNNDYNHEAILEKLHTEQKYVTPEFSKKFFGVDVPAYDCSDE
                     EFDAYLDDHYSCSNEVMYAIQAWLGNPIEYDYDFMRVFEKVEIFDIKEEIRIPDAPVA
                     FHVGITYKQKESPLKVDWLKYVKEK"
     tRNA            complement(140829..140902)
                     /anticodon="CAT"
                     /locus_tag="JAXJTPPS_tRNA_0004"
     CDS             complement(140981..141205)
                     /locus_tag="JAXJTPPS_CDS_0264"
                     /function="unknown function"
                     /product="hypothetical protein"
                     /translation="MKRIALIVDQEAMFAATGKFHPVSKFVARSEKIVGLVETVAGDV
                     IVSIKTSEISPVVKVAVKNDFWEVADFMCE"
     CDS             complement(141260..141493)
                     /locus_tag="JAXJTPPS_CDS_0265"
                     /function="unknown function"
                     /product="hypothetical protein"
                     /translation="MMKDSKGREVQVGDIVFYGERTYNKGGRGSMKCGRITDIASGLA
                     KVDNDYVAMRSKSFVKVSPMFATMWENGTIFEI"
     CDS             complement(141477..141845)
                     /locus_tag="JAXJTPPS_CDS_0266"
                     /function="unknown function"
                     /product="hypothetical protein"
                     /translation="MNIFIGVSNDVNAITVKLSLDGPVNLALGLSSCAKRDLMINADF
                     AYAFDERKGMWVWIKYRYDTLLKYEYFSERDIQEIIAYHSGCKINKLRQVTPLTADTN
                     VEQLVLDFKQICQAKYDERF"
     CDS             complement(141842..141994)
                     /locus_tag="JAXJTPPS_CDS_0267"
                     /function="unknown function"
                     /product="hypothetical protein"
                     /translation="MKYYGFKTSHFGKAYRTENIDRRRAYYESLHKAGRSRARQEGQK
                     QAKEIE"
     CDS             complement(142005..142103)
                     /locus_tag="JAXJTPPS_CDS_0268"
                     /function="unknown function"
                     /product="hypothetical protein"
                     /translation="MLSSMGDILNTWILQSQCDSVRGRAYRPITCH"
     tRNA            complement(142173..142246)
                     /anticodon="TGG"
                     /locus_tag="JAXJTPPS_tRNA_0005"
     tRNA            complement(142252..142326)
                     /anticodon="TCC"
                     /locus_tag="JAXJTPPS_tRNA_0006"
     tRNA            complement(142335..142406)
                     /anticodon="CCA"
                     /locus_tag="JAXJTPPS_tRNA_0007"
     tRNA            complement(142416..142488)
                     /anticodon="GAT"
                     /locus_tag="JAXJTPPS_tRNA_0008"
     tRNA            complement(142493..142585)
                     /anticodon="TGA"
                     /locus_tag="JAXJTPPS_tRNA_0009"
     CDS             complement(142589..143215)
                     /locus_tag="JAXJTPPS_CDS_0269"
                     /function="DNA"
                     /function="RNA and nucleotide metabolism"
                     /product="homing endonuclease"
                     /translation="MHYLIYKITNLINGAVYVGAHKTTNKNDGYMGSGKIIRNAIAKH
                     GEHNFSKEILFELSSKEEMYAKEAEIVTEEFLKGNVYNLKLGGEGGWDHICNSPDFSS
                     ICSSGVSESNKRRDYSGISKKVSESMKEQYKSGERQIPKNFINSMLGKSHTSETKNKI
                     SEKLKLAQAGNKNSQFGTMWITNEIESKKILKTDLIPEGWRKGRKIKK"
     tRNA            complement(143273..143345)
                     /anticodon="GTG"
                     /locus_tag="JAXJTPPS_tRNA_0010"
     tRNA            complement(143445..143516)
                     /anticodon="TTG"
                     /locus_tag="JAXJTPPS_tRNA_0011"
     tRNA            complement(143521..143598)
                     /anticodon="CAT"
                     /locus_tag="JAXJTPPS_tRNA_0012"
     CDS             complement(143600..143692)
                     /locus_tag="JAXJTPPS_CDS_0270"
                     /function="unknown function"
                     /product="hypothetical protein"
                     /translation="LFPRNKLYIRKIISLACSTSSYLLVLQEPG"
     CDS             complement(143752..144216)
                     /locus_tag="JAXJTPPS_CDS_0271"
                     /function="unknown function"
                     /product="hypothetical protein"
                     /translation="MKDYEKYRMQKVHAKSRGIEFKLTFDEWLSWWKATGKYHLRGRA
                     SDNYCMCRKGDVGPYSLDNIYCATNAQNAKDAGANGRIISTGFTGHNHSDETKIKISE
                     NHAHKLNADEISLRIDLYNSIDFTQRGALVKFANKLGISHTQARKFINKFIK"
     tRNA            complement(144234..144307)
                     /anticodon="GTC"
                     /locus_tag="JAXJTPPS_tRNA_0013"
     CDS             complement(144306..144437)
                     /locus_tag="JAXJTPPS_CDS_0272"
                     /function="unknown function"
                     /product="hypothetical protein"
                     /translation="LKVRFQGYILEQSAKQDSSGTKVMRVLFPFASASCQSISESEL"
     CDS             complement(144434..144559)
                     /locus_tag="JAXJTPPS_CDS_0273"
                     /function="unknown function"
                     /product="hypothetical protein"
                     /translation="MKKSEDVLINRRHRIPWHGVCIKEYDFILLNACSCYNFLRR"
     tRNA            complement(144564..144645)
                     /anticodon="GTT"
                     /locus_tag="JAXJTPPS_tRNA_0014"
     tRNA            complement(144654..144727)
                     /anticodon="TTT"
                     /locus_tag="JAXJTPPS_tRNA_0015"
     tRNA            complement(144737..144820)
                     /anticodon="GTA"
                     /locus_tag="JAXJTPPS_tRNA_0016"
     CDS             complement(144903..145253)
                     /locus_tag="JAXJTPPS_CDS_0274"
                     /function="unknown function"
                     /product="hypothetical protein"
                     /translation="MNIRAAFNTFYQDNYKLLAHEYYDAQGVPIPNDLVTPKHTKTDS
                     LDNEIQPGDLVSYYCGGSLSAASVGILLGFTPKGYRVVPFHTSPIPEHRVLLSHMDSP
                     HRVFLVKSKSSPIV"
     CDS             complement(145270..145455)
                     /locus_tag="JAXJTPPS_CDS_0275"
                     /function="unknown function"
                     /product="hypothetical protein"
                     /translation="MYALLTWSNYYPAPGSDQIRGVYTTVEECYEALQGTYQDYFEIL
                     NSRFETVAKGSTEAYKD"
     CDS             complement(145455..145634)
                     /locus_tag="JAXJTPPS_CDS_0276"
                     /function="unknown function"
                     /product="hypothetical protein"
                     /translation="MKKIKQWFIKNYDLHREEVTKYDYVTFGVGLGALLAALHSSLLA
                     IAVLLILAHYSWKRK"
     CDS             complement(145621..145800)
                     /locus_tag="JAXJTPPS_CDS_0277"
                     /function="unknown function"
                     /product="unknown function"
                     /translation="MKRCELIRNVASTICMGALGFGIIGAAFMSLPETVSVLSVAFLM
                     GIISFIMDKIAHEKD"
     CDS             complement(145861..146085)
                     /locus_tag="JAXJTPPS_CDS_0278"
                     /function="head and packaging"
                     /product="internal virion protein"
                     /translation="MKTYQEFITEAKRQDDELPIVTKTVDGTLADFKKVPSDKLSKLT
                     GSIGEKDGKVTFSARGSANLKKLLKAAGAE"
     CDS             complement(146172..146627)
                     /locus_tag="JAXJTPPS_CDS_0279"
                     /function="DNA"
                     /function="RNA and nucleotide metabolism"
                     /product="RNA ligase"
                     /translation="MKFSDFSTGLYVAAKFSEKTLDAIEDLQRELKVPNPVPRHKIHT
                     TICYSRVHVPYVCASGSFEVATSGKLEVWDTQDGRTLVLKLDSEYLKFRHQYARALGA
                     THDFPDYSPHITLSYNVGPAHFEGEVQVPVVLDREYQEPLKLDWSEDLK"
     CDS             complement(146627..146860)
                     /locus_tag="JAXJTPPS_CDS_0280"
                     /function="tail"
                     /product="tail fiber chaperone"
                     /translation="MTTEQLQSQVDTLKVRVFDLSETIQGLSALRAQYEEVLQKLIAV
                     SGVEISEDGQVKLDDLVAKIEAQFAEETTEESE"
     CDS             complement(146857..147531)
                     /locus_tag="JAXJTPPS_CDS_0281"
                     /function="other"
                     /product="deoxynucleoside monophosphate kinase"
                     /translation="MDNYNATKHQLAGPIKDALADAMLTEWYRDTSRQFPRITRSMIE
                     GIDYDREQDLNLSTKDVIRIMANAIEYVHHDLPLPGVVYDNKRKILDGDTMEVIRKVV
                     INKPVEPWSIRRLMQTLGTDIVCDKLDRMYWVKRFTLVMADTFGDYDYFIVPDTRQDH
                     ELDVARAMGATVIHVVRPEQEGSKKDTHVTERGLPIREGDIVITNDGSLEELYSKINT
                     ILGIQK"
     CDS             complement(147599..148213)
                     /locus_tag="JAXJTPPS_CDS_0282"
                     /function="tail"
                     /product="tail tube"
                     /translation="MEIIMSTGLFNQTNTTNFILEVPDGGLTQAFKANLQTAVVPGIH
                     IPATDTVGSPQGMHRAKLPGSTFEFDAVPVRFLVDENLDSWVQMYKWMLSCQNYIDRG
                     KSGWNNGGEGFPGAVLMHVLDNDKKEIVLTIRYIGGWVSDLSEIEYSLTEESDPAMVC
                     VATLQYKYIEVEKDGIIITGRPSVNDTRESQYQQKVMGMHPSMR"
     CDS             complement(148201..149040)
                     /locus_tag="JAXJTPPS_CDS_0283"
                     /function="DNA"
                     /function="RNA and nucleotide metabolism"
                     /product="DNA end protector"
                     /translation="MERLMAIFEFITEAAESPKAKSRNENQWVALGVEYSAARKKGMT
                     SKSFAESKGINPATFSKAMARHASRIKTAIKVAEIEKKPANKMTKQERALVMVNSFRS
                     SIKDKIRNEGAAVNNKSAKWFAETMKKNIRGHSVTKPQPGKLYAYMYDAKHKDTLPFW
                     DKFPLIVYLGLGKQGTTTLMYGLNLHYIPPKARQQFLEELLKQYANTPVISNKTRLKI
                     NWSQVKGFAGADKMIKAYIPGNIKGALIEIKPADWANVVMLPTQQFMSKGKRYSATSV
                     WKS"
     CDS             complement(149028..149477)
                     /locus_tag="JAXJTPPS_CDS_0284"
                     /function="connector"
                     /product="head closure"
                     /translation="MAYSGKFMPQNLHKYKGDFRKITYRSTWEQYMMRWLDNHPDVVQ
                     WNSEEVVIPYFSNADGKKRRYFMDFWAKFSNGQQFFFEVKPKKETRPPVKPTKLTTSA
                     KKRYIDEIYTWSVNVDKWKAAQATANKMGIEFRLITEDSLKKLGWKG"
     CDS             149527..150165
                     /locus_tag="JAXJTPPS_CDS_0285"
                     /function="tail"
                     /product="baseplate wedge subunit"
                     /translation="MLFSFFSPIDYSAKTVKGAKAKAIPTADIFRNYRKYFDTVAENY
                     LLQTYYISGAPRPEELAHILYGNSQLYWILLMCNNVYDPFRDWIKTQDACYQFAQQKY
                     ADVGGDQILYHVDAYGNRYYNLEQYPENSGVWYDKGDFNHQYPQYTGALAGVDIYEDS
                     IIENEKLRQINIINPSDIEAFLSDIIREMEKAPDSEYESGRYKSQTTIGEVL"
     CDS             150162..151892
                     /locus_tag="JAXJTPPS_CDS_0286"
                     /function="tail"
                     /product="baseplate hub subunit and tail lysozyme"
                     /translation="MIEMNDSVKWFTGVVEDRQDPLKQGRVRVRVYGLHPFEKVQGAI
                     TGLPTEDLPWMSVIQPTNSAGISGVGSSITGMVEGTSVFGLWLDEFKTAGLVIGTYSA
                     HRKTKPNYTEGFSDPTGQYPRQVGSDTNPLVQGDETGYSAIPNIIQDRNLDIGINPDD
                     ADLSDIPEDPNPAITITDMLNRDEGLRLKVYWDTEGYPTVGIGHLIMAQKVRDMSVIN
                     KTLSNQVGRTVTGNPGIITMDEAVALFKKDRDKMLSDIKTNSRVGPVYAKVNKSRQMA
                     LENMSFQMGVGGLAKFGKMLDAMLIGDWKTAYTEARNSVWFNQTKGRASRVSMIILTG
                     NMESYGVPAPKPEGKNLSAAYVEPKSGGNPEDPWTPEDSRILFKEPESSYNGQYPYVH
                     TMETESGHIQEFDDTPGYERYRIVHPTGSYEEVAPDGRRTRKTVADLYDMTQGDGNIL
                     ISGDKKVNVGGNETYYNMYNRRQQIDGDNTLYVRGNETKTIEGNGTIFVKGNIKIVVE
                     GNADIQVNGDATTKVDGNHDVTVGGNLTWQVAGTVNWNVGGAWTETMASMSSIAQGQY
                     TVDGSRIDVG"
     CDS             151895..152398
                     /locus_tag="JAXJTPPS_CDS_0287"
                     /function="unknown function"
                     /product="hypothetical protein"
                     /translation="MADILPINTTLREVIEGEYVEQYFTAQLSTNETLKSINIIDYQP
                     VSDISVSETYYKGNYNSVFTFGNDVLKYREGDELKSASAWEDLPNPKTADLYLWKAPR
                     TLEKTFTYTVEIIYTVTEESSGGSSGGSSAPIITEHKKQKIYSQTVKGNWSRWGDQLR
                     AYVYAGN"
     CDS             152399..152692
                     /locus_tag="JAXJTPPS_CDS_0288"
                     /function="moron"
                     /function="auxiliary metabolic gene and host takeover"
                     /product="PAAR motif of membran proteins"
                     /translation="MAGLSFNKCLTAGHSAYPPTEVNATQSKVFTGGIAVLVDGDSIT
                     PHTKTVDPHDTHGGVVQPRTSKVFVTGKKAVQMADPISCGDTVAQSSSKVFIH"
     CDS             152692..154659
                     /locus_tag="JAXJTPPS_CDS_0289"
                     /function="tail"
                     /product="baseplate wedge subunit"
                     /translation="MAIKEPLNYQLTRTANAIPDAFTGATFDEIKNQLINWLSGQKEF
                     QDFDFAGSRLNVLLDLLAYNTLYIQQFGNTALYESFIGTANLRSSVVQAAQQNGYLPS
                     SKSAATASIMLEVTHPNPEPAIKIPRGTKFLAYARDSSVDPYNFVVTENVIALRDTSA
                     PEGVNRYLPIVNLAQGRIIRTQLSYDPKKPIVIRDQSIDRKQVKLWVDGAEWTNWTDR
                     SMVHASSISTIYYMRETVDGNTEFFFGEGVAEASVAGGVLESNFIGGLKPTKGAQVVI
                     EYIRTDGESANGATDFSYADTLQYIVVNKIIENWSDSPDYVGADGGGEPEDIERIREL
                     AQIKRESQMRCVSKTDYESFVSSRFGSIVQAVQCFTDQDKPGYAFIAIKPKSGLQLTA
                     VQREDIQDYLRPFCLAPITPSVMSPDYLFIRHNIKASYALNKLQESEQWLQSKIIDSI
                     NRYYVDEVEMFNKNFSKSKLLTYIDDTDHSIIGSSVDIQMVREIVNYFTLPSAGIKYY
                     NTITPRTLRSGDLVFTVTPTADSYPVNIVGTDPDKNGKGNMVIGPFKPGDIKENTHIQ
                     PYTEDDFDRTTNGERTRWYKIGEVDYYGDNIYWSLGAIGADPLQFEDQSIELYSTPTQ
                     DIVFARDGTLIVFENDLRPQYTTIKLEPITQ"
     CDS             154656..157754
                     /locus_tag="JAXJTPPS_CDS_0290"
                     /function="tail"
                     /product="baseplate wedge subunit"
                     /translation="MTIAPFVTSLRIHKLSANQVNIRWDDVGANFYYFVELAETRNRA
                     GEVIPADNLSWSSLGYTADNDWFEQNRIEPLTYYKMRVQTTSAGFEPSEWVETEEFQT
                     FEENAYTFEHMQEFSLVKEFIKQKFSLNNMSYVNFNTSAMMASLMTESFQFSPEYSHL
                     SAIENFVVGESGYHEIQGPIEAVCVDKNRTMLGEIDGILYLFERFQHMVKVSNDKGQN
                     WQYVQLFNDRVGNPVSRVVIYQSKTTSYVLGYDKIFYGRKSSDVRWSSNEVKFSDNEV
                     TFAKLGDQLKLGFEVELFGTYASLPADVTKYAEAFTCNDDYLYVVAKDTVRKVKLKDA
                     PIDTDPLSPTFGEKVFEKEVSHITGNPKSVCFKMDSVGGKIFALITGEVKTLGLDPTD
                     PRNVVDSATKGVYVYQEGTNTWKRVFGNTDEEKRRIEHLWTSMSTDGKEIFFSSANFK
                     TTEYAQDIELETKYPELISTAVKNVNPIQYHSDKHYHMMSFRADEFSRWETFVPGPMR
                     FYAEPWFVWMAREGNRCWISTADHAVVIYNDILYQKRVDAAAQGTTERILSEVWDKGD
                     ATFYCPPVSFNGFLQYASGIMFHEPDGKLIGYYAFDYRVRDQVTLNWKPTDVMFKAFL
                     QNQTREEDWTPEHTPGLRDPDLRPYLTKMMPDSYLLQDSNFEHFCKYYLQFLSDGNGT
                     HYNSLVNLVKNKYPREENAWEYLWSEVYKRNIYLSKDARDAVVRFFEARKNDFYATKG
                     IEDSYKFLFKLLYNEDVEIDIESKNTTEYDIIVESTNISDDLVGRTIYTASGRSNVTY
                     IEREYRDGRLLWRITIHNLSGRFIEGQEIKSERTDFEGIIVQGVRGKDMLSNNIDYIN
                     RSRSYYVMKIKSQLPTSRFRDDVLRFVHPVGFGFIGITLLTMFINSGLNMKHVETIIN
                     KLKNYKWDAGLPSVYPDRVAIIASDDTIERDPITNEPRYSSRAQAGEPFPLPANYNQE
                     NNNSVIAGQNPGQRRKPLSPTFDQSAVTFANYRDLVNQRLKDDAGNPRDPENPTQVKI
                     DE"
     CDS             157747..158772
                     /locus_tag="JAXJTPPS_CDS_0291"
                     /function="tail"
                     /product="baseplate wedge subunit"
                     /translation="MSNSTRASSTRSTIYRAIITSKFRTEKMYTFYKSIGPGTDQNTL
                     YVSFGKSTPWSDNESEPGFAPPYPADNEDGVVDIWTNMMGAVKIESSMLDCVVPRRDW
                     GDTRYPNPRTFLIGDIVVANSAPYNRTDAGFGWMVYRCIDVPKNGMCSIGNLTSKEEC
                     IKLGGKWTPSTISGSAPRGRGDANGTVDLGDGYLWEYLYEIPADVSINRCTNEYIVVP
                     WPEEIEESPARWGFQNNLTWQQNDFNLIYRMKCNTIRFKAYLDAVYFPEFSLPGNTGF
                     RQLSIITNPLEVKPMPNSPNVKAEKGWYSASGLERQSGEMIYMENRQPIIRSMDQTEE
                     LNLIFEF"
     CDS             158839..159750
                     /locus_tag="JAXJTPPS_CDS_0292"
                     /function="tail"
                     /product="baseplate wedge tail fiber protein connector"
                     /translation="MYTDKGKKIIDVGEIGNASTGDILYDGGVKINDNFDAIYNAFAD
                     QRLFAAGGGALNQKIHATSYYQKIKFGDANSAGTVPMGSCIDADCSEGAVQIRLSKGK
                     AGEAVFVVNSNGSASKARSIKITTNGEGVADAFKDGSRELIINTPRCRIELWCVEVKA
                     NGAAVWDYSISSMFGSTYSPLEATYNLTSSPINIRLGYNDDYSTVKLLLSFSANPGGQ
                     TIKRQSSEVMLMIDPTITSSAPNGRVFDTEYAVLRSGESSENEKMYSISYSINAQKDL
                     ICTASTSYGNARLAVKVIATQTVGVSQ"
     CDS             159750..161573
                     /locus_tag="JAXJTPPS_CDS_0293"
                     /function="tail"
                     /product="baseplate wedge subunit"
                     /translation="MKQNLIVGQSVDDGSGDYLRKGGLKINNNFDDLYSELGDGSVPF
                     AAGAWKTFKASPTGTTLNAKFGQAFAINTQAARVNVQLPKGTANDYNKVIKLRDVWST
                     WRLSPITVIPAQGDTLKGSASPKIFNTNFQDLELVYCAPGRWEYIENKTVDKLTNGNL
                     STVAKKSIIATAGQTDFLNIFDGVEYNEDSLNVYRRGNILYYGETSVMDKANADYGSP
                     GTVAGQLVELNGKDIRLKVPCVEGEVITFETFLDGIGVYRSSYNKLAIQIRDSAQTTS
                     QTIPGSMIVDNLATLRRITLDDMGVLPGVGVNPNSLEISLNGKELLEAGTAGLPLFYC
                     EGAEGGYAEDCINNGGQWVNSNQDYRLEFDSTGTNVEAIIFGEAFEDKDLLTVRWFNN
                     NIGTTMDIDDIMAETDQVYMNAEQLVTLKNRIEYTNYDEPNQKNMRPVADDIMIKVNN
                     IAAFFDVIYPIGTIYENAHNHANPADYMGFGVWKLYSQGRVTAGWNNDSSDPYFSRNN
                     NNLNENGQPSLTAGGTVGDLTFTLGKEHIPELMSRDKVLISDPEHGSVVIGGCQLDPD
                     AQGPGYSKYREDTVAVNNGVVPNDITKIQPTITVYRWIRVG"
     CDS             161575..162246
                     /locus_tag="JAXJTPPS_CDS_0294"
                     /function="tail"
                     /product="baseplate wedge subunit"
                     /translation="MTIETKTREGAKVNSRLAAFSEYRVDPQNIAVGNTAPIGSLTFE
                     QMDLGVWYPNTEAAINDLMSLQSAEIGTIICNDTGISPQPAQQITRATFSGVVALEPK
                     EDGSVGDPVIIHILGLPIRIANGDDFAAVATRWYDKVKELEAVGKVVQQVTQSPATPQ
                     YVDIIHLDYQNHNFETYKKYGLTVEFTITSPAKAGYGQWDAIGNESKTFGANTFTFHY
                     FRRMG"
     CDS             162246..163592
                     /locus_tag="JAXJTPPS_CDS_0295"
                     /function="tail"
                     /product="tail collar fiber protein"
                     /translation="MAQNNYNHYSDLAKYTIFDPTNTQWPVAIKDVQSALELIGSWAR
                     TDTGLPVASPTVAGVIRTATQAEVDAGTIGNAAVTPATLKSTVTRPEATTAVLGLTRY
                     ATNTEAAALTAGNRTITAAALGHVFKTVKAQENVDGTVRLTTAAQAQAGTDETTAVTP
                     KRVVEMIGKFSVSPPSYTSATESNLGLVRVATQAQVAAGAVHDGYAVTPKTFMASKAS
                     DSVFGIVKFAKDSDVASATSNNLAVTPKSLQALKSTKDKYGLTRLSGSPTTDASLAAA
                     ATDAVFKTRRINGKTLDNDITITNNDINCYTRQESDGRYMPAGTRVGNVTWVEGQSWI
                     SRGATFTCNAPWEASSRLALNVNVKFERNNDGYDNRIFRFVVIVNGSQWGGELTLNIE
                     NTKGGRNGHSWRFEAYASSNFFFNNIPPNATVQIRPTEDSRIIFYDCMLTFCTNRP"
     CDS             163601..165367
                     /locus_tag="JAXJTPPS_CDS_0296"
                     /function="tail"
                     /product="fibritin neck whisker"
                     /translation="MTKLVDSLPFVDGIPDDFQQRINWIKNTEPLNGASTRYGNDGEL
                     NRASVQIQKNVVQVHNDLNNVGTAVENIQVDVDQIKKSLEITGSSDAIEQVYINKKNI
                     EKHDGQILKLEEDTEKLRTDLDFLEEDVGVYDSSKDDYYRTVRDNIVWVKREIGAYPG
                     QDINGQPKQDSPGSGMKYRIINNASAIVKHDERIQALEDAYNDSDVGSLTIEVNDLRK
                     EVGPKSGATSASIYARLVNNADAISAANNEIFAINQAIDFTNPVKIGARTTRLENDYR
                     IVDATLNSAQTGLVPRVNNIDARLGSSDKPDTIEGKISSLSTDQGYISDVVGRDTSSG
                     LQGQVAWINQQVGIVPGGQPIPPGSILARMTNVEGMQNSQQSAIKDIQVELGNNSEGL
                     KGSVFTLQTQMNGDFSSENPVQRDGVYATVVELQDKFVTAVTDVEQDGAYLRKRGEWF
                     KKPSSIGEFSKEDFTVDLSSDALVNPNSLVAASFNAGIRIVDDIIVDDDGVFCVETDT
                     VIEASDSDKAVKIVVLVNNIEVFTYSLGVKAVTGEQLLKTKKLIKFSSGDAIKIVYRA
                     ASEESKVPVSIKSLDITIHPAV"
     CDS             165424..166365
                     /locus_tag="JAXJTPPS_CDS_0297"
                     /function="connector"
                     /product="head-tail adaptor Ad2"
                     /translation="MSYNTYNPKTLKDAILRRLGAPVINVEVTEDQIYDCIQRALELY
                     GEYHFNGLNKGYQVFYIGKDEADNARFLNGVFDLRGRNVFAVTQIVRTNVGSLTSMDG
                     NATYPWFTDFLMGMAGINGGMGSSCNKSYGPNAFGADLGYFTQLMTYWSMMQDLLAPL
                     PDYWYNSDNEMLKVMGNFMKGDIIVCECWTKSFMNTDMMVGNTAGYGFAGEQTSDHWG
                     LGDRYQNPNLRNNGQYAGEGNTNREGAYNNRWVKDYATALTKKLWGEILFKHQGLQLA
                     GGVTVDGQTLKVEAQEEIERLREELDLLDPGCPILLG"
     CDS             166369..15
                     /locus_tag="JAXJTPPS_CDS_0298"
                     /function="connector"
                     /product="head closure Hc2"
                     /translation="MTTFNSSLFARLEDYRGYNKTNETEILNPYVNFYNHRNSQTLAD
                     VLSAEAIQMRGIEFYFLPREYNNPDLLFGEDPSSKFTKAWKFAAYLDSFDGYSGDNTF
                     FSKFGMMVNDEVNLTINPNLFKHQTNNSEPKAGDLIYFPMDNSLFEINWVQPYDPFYQ
                     LGQNVQRKITAQKYIYSGEQLQPELQRNEGIIIPEFSELDLEPIKNIDSLADISDVQY
                     AESDAINKEASEYVHPYYVNNGRGLESPPKADSFDD"
ORIGIN      
        1 ggattttttg aataaataaa ataaagatgg gacctttggg tcccttagga gaaatcatgt
       61 ttggacattg gtataattcg tccttgcgcc gatacattgt attgctggga gatttatttt
      121 ctcatataca aattgctcgc tggcgtgaag acactggact aaaatatatt aaagtaccta
      181 taacttatgc ttcaaaggaa aagttccttt ctcaactcgg aaaatggact gctatccagt
      241 ctaccgagaa taaagcaaaa atagaaactg ttttgccaag aatgaatttg cacttggttg
      301 atatgcagta caatgcgatg tataaaacat cacagttgaa tagaaccaaa tcatataaaa
      361 ccccttcaaa aattacatct cagtataatc ctactccgat taagatgatt tttgagttgg
      421 ggatttatac acggaaccaa gatgatatgt atcaaatcat cgagcaaatc gttccttatt
      481 ttcagccgca ttttaacacg actataactg aactttacga caaagacacg agctttaacc
      541 gtgatgttag aattgtatta caatcatttt ctccggatga agctgttgac ggagataata
      601 ttactcgtcg tagattagaa tggtcattga tgtttgaagt caatggatgg ctatatcctc
      661 ctgttgccga ggttgacggc gaaattagaa ccatttattt ggatttcttc gctaatagta
      721 aagaattaac accagaagga aattttgaat ctgtggatag cgaagttact ccacgtgatg
      781 tccagcaaga aaactgggat ggttctagca aacagacgta ttctcacgat attcctattc
      841 cggtaaatcc ggaggctcct ggaccgagag gtgaaaaatg agtgacttac aattagatat
      901 ggctaaatta ctagacatcg aaggaattcc cggaatagaa gggcaagaaa ttccggttta
      961 tgaaaaatta gaattagtcg aagttaaatc taatccaaat gatcgtaaac ctgaccttga
     1021 agacgactat tctgtcgttc gtaagaatat gcacttccaa caacaaatgt taatggacgc
     1081 agctaaaata tttttggaaa ctgcaaagaa cgctgattct cctagacata tggaagtatt
     1141 tgcaactctt atgggtcaga tgaccacaac taacaaagaa attcttaagc ttcataaaga
     1201 aatgaaagac attacttctg agcaggttag tactggaaaa ggagctaatc ctcaacaagg
     1261 aatgaatatt caaaacgcaa cagtctttgt aggttctact gccgatatga tggatgagtt
     1321 tggagacgcc tatgaagcac aagaagctcg agagaaaata gtaaatggaa cagactcaac
     1381 cgtttaacgt tctgagtgat gcacatcctt taaatgacgg taaacaagtg gttattcgcc
     1441 acccgtctga aatggaaacg aaaattgaaa atggagttcg tttctttaaa tcgcaatggg
     1501 atgataagtg gtatcctgag aaatttgaag actatcttaa gctgcacggg atagttaaaa
     1561 ttcgcctgca aggtgaagac ccagcgcatt ttcaaacgtt taaggataaa aataataagc
     1621 gcactcgtta tatgggattg cctaacctta aacgagcaaa cattaaaatg caactaaccc
     1681 gtgaaatagt tgcagaatgg aagaaatgcc gagacgatat tgtgtacttc gcagagacct
     1741 actgtgcaat tacacatatt gactatggta ctatcaaagt ccagctccgt gattaccaga
     1801 gggacatgct ggaaatcatg gcggctaaac gtatgacttg ttgtaacctt agtcgtcagc
     1861 ttggtaaaac cactgtagta gcaatattcc ttgcgcactt tgtctgtttt aacaaggata
     1921 aagcggtagg tattcttgcg cacaaaggct caatgtctgc ggaagttctc gaccgtacta
     1981 agcaagcaat tgaactgctt cccgactttc ttcaacctgg cattgttgaa tggaacaaag
     2041 gctcaatcga attagataat ggttcatcta ttggagcgta tgcttcaagt cctgacgccg
     2101 ttcgtggtaa ctcatttgca atgatttaca ttgacgaatg tgcgtttatt ccaaacttca
     2161 tcgatgcatg gcttgctatt caaccagtta tttcatcggg tcgtcgttct aaaattatta
     2221 tcacgactac accgagtgga ttaaaccact tttatgatat ttggactgcg gcggttgaag
     2281 gtaaatccgg ctttactcct tatactgcaa tttggaactc agtaaaagaa cgcctatata
     2341 atgacgaaga tatgtttgat gatgggtggc aatggtcact tcaaactatc agtgcttctt
     2401 ctcttgaaca gttcaagcaa gagcactgcg ctgaattcca tggcacatcc ggtactctta
     2461 tttccggtat gaaacttgct aatatggatt ggattgaagt tactcctgac tcacacgggt
     2521 tttataaatt caaagaagct gaagcagacc acaagtatat tgcaaccctt gactctgctg
     2581 aaggacgagg gcaggattac catgcactaa atattattga cgtaaccaca tctgagtggg
     2641 aacaagttgg agtattgcat tctaatacaa tttctcactt aatcctcccg gatatagtta
     2701 ttaaatatct aatggagtac aacgaagctc cgatctatat agaactcaac tctaccggcg
     2761 tttctgtagc gaagagtctt tatatggatt tagaatatga gaatgtcatt tgtgattcaa
     2821 tagttgactt aggaatgaag cagacgaaaa ggtcaaaggc cgtcggatgt tctgcactaa
     2881 aagaccttat tgaaaaagat aaactcatta ttcatcatcg tgctactgtt caagaatttc
     2941 gtactttttc tgagaaagga gtgtcatggg cagcagaaga tggatatcat gacgatttaa
     3001 ttatgtcact cgtaattttc gcatggttaa caacacagca aaaatttgct gatttcgtgg
     3061 ataaagatga aatgcgatta gcatctgaag tttttaaacg cgaattagaa gatatgaacg
     3121 acgattacgc tcctgtagtg ttcgttgacg ccgtgaatag cgcagaatat gcgcctcaag
     3181 aacatggtct ttcatttgta taaataataa aaagcaaaca acattgagga tatatcatgc
     3241 ctttagtctc tcctggaatt gagctcaaag aaacgagcgt acagagcacg gtagtactta
     3301 acgctacagg tcgtgccgca attgtcggga agttccaatg gggtcctgca tatcaagtta
     3361 cccaaatcac taacgaagtt gaactggttg atatgtttgg tggtcctaat aaccaaactg
     3421 ctgattactt tatgtcagca atgaactttc tgcaatatgg taatgatcta cgcaccgtcc
     3481 gtgtagttaa ccgtgaagct gctaaaaacg catctccgct ggttgataat attgagtggg
     3541 aaatcacaac tgctggtagt aactatgaag ttggcgacaa aattacggtt aagtatgcag
     3601 accaagtcgt agatgacact ggttcagtta ctgaagtaga tagtgacgga aaaattaagt
     3661 cggtgttcat tccgacttcg aagattattg catatgcaaa aagcattaat cagtacccag
     3721 atttagggtc ttcgtggaca actactatta cttcacagag ttctggtgtt tccgctgtta
     3781 ttactctggg caaaattatt tctgattcaa cagttctgtt aactgaacct gaaactgctc
     3841 atgaagaaat gaccaaaacc gaattccaga ctgctcttgc taagtataaa atgcctggaa
     3901 ttgtagctgc gtatcctggc gagctcggaa atcagttaga aattgaaatc gtatcaaaag
     3961 ctgcatttga taaaggtgaa cagctgacga tttatccggc tggtggaaaa cgcgcttcga
     4021 ctgcaaaagc tgtatttgga tatggtcctc agaccgatac ccaatatgct atcattgttc
     4081 gtagagatgg cgcggtagtc gaatctgcag tattatcgac aagccgtcaa gacaaagata
     4141 tctacggaaa taacatcttt atggacgatt atttctccaa gggttcttca cgctatatat
     4201 ttgccactgc gcaaggatgg cctgaaggct ttgctggcgt tattcgtctg ggcggtgggg
     4261 tttcagctaa tgaatcagtt acggctggcg atttaattca aggctgggat ttatttggtg
     4321 accgtgaagc actgcgggta aaccttctga ttgctggtgc ttgcgctggt gaaactgatg
     4381 aaatcgcaag tacagtgcaa aaacatgtgt cgtctattgc agatgagcgt caagattgtt
     4441 tagcactcat ttcaccacca aggtcaacga ttgtaaatat tcctctgacc cgtgctgttg
     4501 ataatttaat tgattggcgt caaggtgaag gaagctacga ctctgcaaac atgaacatca
     4561 atactacgta cgcagcaatt gatggcaact ataaatatca gtatgataaa tataacgacg
     4621 taaaccgttg ggttccgtta gctgctgata ttgcaggcct gtgtgctcgt acagatgata
     4681 ttgctcaacc ttggatgtca ccggctggtt atcgtcgtgg tcagattctg aactgcatta
     4741 aacttgcgat tgaacctcgt caagcacatc gtgaccgtat gtatcaagca ggtattaacc
     4801 cggtaacggg tcaaggtacc ggcgatggtt tcattctgtt tggtgataag actgcaacta
     4861 ctgttccaac gccgtttgac cgaattaacg ttcgtcgtct gtttaacatg ctgaagaaca
     4921 acatcggtga ttcttctaag tggcagctgt tcgagttaaa cgataacttt acccgttctt
     4981 ctttccgtat ggaaacaagc caatacttgg cgggtattaa agctctgggt ggtgtatatg
     5041 acttccgagt tgtatgtgat accacgaaca acactccagc agttatcgac cgcaacgagt
     5101 ttgtagcgag cttctacatc aagccggcac gttcaattaa ctatatcact ctgaacttcg
     5161 ttgctacggc aactggtgca gatttcgatg agttaatcgg accatagtaa tatgaacccc
     5221 aggacattct ggggtcatct aatctttaga tgataaatta tattaccgca cactttaata
     5281 gcctctacga tgatgtagtc aatcgagagg ctatataaat atctatagga aacaacgatg
     5341 gaattaacag acatcactcg tgcgtttgaa tctggtgact ttgcgcgtcc taacctgttt
     5401 gaggtagaaa ttccttatct gggtcgtaac ttcagtttca aatgtaaagc agcaccgatg
     5461 ccggcaggta tcgtagaaaa agttccagtt gggtacatga accgtaagat taacgtcgct
     5521 ggtgaccgta cttatgacga ctggactgtt accatttata acgatgataa acatgaagta
     5581 cgtaaggcaa ttatcgcttg gcaggctcag gcccacgccc aaggcaatga tatctctggt
     5641 atgactccag ctgattacaa aaaggttgct acggtacgcc agtttagtcg tgatggcaaa
     5701 actatcacaa atgaacacac cattactggt ctgtggccaa ctaacgttgg tgaagtacag
     5761 atggactggg attcgaataa tgaggtagaa acgttcgaaa ctacctttgc tattgactgg
     5821 tgggaataat gttatggggc ttcggccccg tatcgaagtt ctgtgagtta tttgcttaaa
     5881 tatctgacaa aacttcgata taaatatact tatagataat ttcggagact ccaatggcct
     5941 ttcatatttt ggacttattc gctccgtggg aaaaacgcga cgaagctgaa tataagcaac
     6001 aaatcaacaa tgacctagag tcaatcactg ctccaaaatt tgatgatgga gctcgtgaag
     6061 ttgaatcaaa cgaaaacgaa atccagtata attcattcaa ccaaatgatg tttggttcca
     6121 atgaacctgg aatgaaaaca actgctgatt taatcaacac ttatcgcagt ttaatgaata
     6181 actacgaagt tgacaatgct gttgaagaaa tagtttctga cgcggttgta tacgaagacg
     6241 gtcacccagt agtttctctt gatttagatt ctaccgattt cagtcaagca attaaagacc
     6301 gcattcttga agaatttaat acagttttaa catgccttaa tttcgagaga aagggcgctg
     6361 accatttccg ccgttggtat gttgactcaa gaatattctt ccataaaatc gtcaacacca
     6421 agaaaatgaa agacggaatt caggaactga gacgtcttga cccgcgcaac ttacaattca
     6481 ttcgcgaaat cgttactgct gatgacgctg gtactaaaat cgttaagggg tacaaagagt
     6541 atttcattta cgatactggc aaagaaagtt attacgcaga tggtagatta tattccgccg
     6601 gaacgaaaat taaaattcca cgcgatgcta tagtatatgc acattctggg ctagttgatt
     6661 gctcaggtca aaacatcatt ggttatttac accgagccgt taaacctgcc aaccagttaa
     6721 agctattaga agatgcgttg gtaatttatc gtattactcg tgctcctgac cgtcgtgtgt
     6781 tttacatcga cactggtaat atgccttctc gtaaagcggc agcacacatg cagcatatta
     6841 tgaacacgat gaaaaaccgt gttgtatatg atgcgtcaac tggtaagatt aaaaaccaac
     6901 agcataatat gtcaatgaca gaagactatt ggttgcagcg tagagatggt aaagcggtta
     6961 ctgaagtaga tactcttcct ggtatgtccg gtatgagtga tatggatgat gtccgttact
     7021 ttagaacagc attatacatg gcattgcgag ttcctctttc acgcatgccg gatgcaaata
     7081 atcaaggcgg tgtgcagttt gatgctggta cgtcaatcac acgtgatgaa cttgattttg
     7141 ccaaatttat tcgtagatta cagcataaat ttgaagagat tatgcttgat ccacttcgca
     7201 ctaatctaat tcttaaaaaa gttttgtcta aagatgagtg ggaagacgaa ataaataata
     7261 ttaagattgt gttccataaa gattcatatt tcaccgagtt gaaagatgct gaagttatgg
     7321 agcgtagaat caatatgctc acaatggctg aaccgtttat cggcaagtat atttctcata
     7381 agacagcaat gaaagatttc cttcagatgt cagatgaaga aattgaacaa gaagccaagc
     7441 aaattgaatt agagtctaaa gaggctcgct tccaagacca agaaaatgaa gaggatttct
     7501 aatggaaaat tatatttccg caattgaatc cagagacctc gtagcagcca aaaaagcttt
     7561 tggtgcaatt atggctgaac ggacatctgg tttaattgaa gagcgcaaaa aatttatcgc
     7621 agcgtctgtc atgattgagg gtgaagagcc cgttgacgat gaagatgaag acgacgacga
     7681 agatgaagat aagtctgaga aagacgacga cgaagaggac gagtaatgct tatactgcct
     7741 gaaaatcatg aattagttat cgacgctgtc gaagcttttc ttcctgaagc acaggcacgt
     7801 tttgataagt tgtccgcagc gctttctaaa gatgatataa ataaaattgt agagaacatg
     7861 gttacttctg agcctgattt agcaattgct ttaggttcaa ttaacgaatc tctacaatta
     7921 aatgaattta tcgttaagca cgttgattct aaaggtacta ttacccgtac caaagatcgt
     7981 aaaacacgtg agcgtaacgc gtttcaaaca accggacttt ctaaagctaa acgccgccaa
     8041 atcgcgcgta aagcagtaaa atcaaaacgt gctaatccat cggctcaaac tcgtggatta
     8101 cgtaaacgta agaaagcact taaacgccgt caggctctgg ggctaagtta atggaaaacc
     8161 tcaatgaaca acttttaatt gagcattggg gtcaaccggg cgatgtaatt gatggtaaac
     8221 ccatgctgga atctattatc gttgaaggcg aaaatgaatc tggcttaaaa cctggtctgt
     8281 atatcgaagg tgtttttatg caggcagaag tagtaaaccg taataaacgt ctttatccaa
     8341 aacgcattct tgagactgcg gtaagccgtt atattaagga acaggttgct actcgtcagg
     8401 ctctaggaga attaaaccat ccacctcgtg caaatgttga cccgatgcaa gccgcaatca
     8461 ttattgaaga tatgtggtgg aaaggcaacg atgtttatgg gcgagcaaga atcatcgaag
     8521 gagaccacgg tccaggtgat aaattagccg ctaacattcg tgctggttgg attcctggtg
     8581 tatcaagtcg tggacttggt tctttgaaag actcaggaaa aggatataac atcgtacaag
     8641 aaggctttcg cctgactgtt ggtgtagacg cagtttgggg tcctagtgct ccggatgcat
     8701 gggtacaacc gaaacaaatt tcggaaaata cctcggcaca agttgccaat agtgctgatg
     8761 atgcttttat ggctctcgca gagaagttaa aagcgttata aataattatg taacttaaca
     8821 caggacatca aaaatgctta aagaactttt aatgaccgaa gctaaaacta tcgatgcttc
     8881 cgtcgctctt gacagtattt tcgaatcagt tcagctttct ccggaagcta aagctaactt
     8941 cagcactgta ttcgaagcaa cagtcaaaaa acacgccgta gctctggcag aatctcatat
     9001 tgaaaagatt gctgagaaag cagaagaaaa agttgaagaa gaaaaagaaa aagctaaaga
     9061 agaagctcgc gaagagctga aagaagctgc ttctaaatac tttgaccata tcgctgccga
     9121 atggatggcg gaaaatcagc tggcggttga ccgcggtatt aaggctgaac tgtttgaatc
     9181 catgtttagc ggtatgaaag aactgtttgt tgagcacaat gttgtaattc ctgaagaatc
     9241 agtagacgta gtcgctgaaa tggaagaaga acttgctgag caaaaagaag aaactgctcg
     9301 tttatttgaa gaagtttcta agcgtgatgc ttatatcaat tacgcccaac gcgagtatgc
     9361 tattcaagaa gcaacccgtg aattgactga tactcaaaaa gagaaagtag tttctctgac
     9421 agagggtatg gattattctg actcgttttc aactaagctg aaagctattg ttgaaatggt
     9481 gcagggttct gtagagcagt ctgtaacgga atctgccgat ataaatacta tcgacaaaga
     9541 agcagacggt ttaaacttca caactgaagc agtcgaagaa actcctgcga ctaaaacccc
     9601 atccgttatg gatgcttatg tagcccaagc ggctcgtctt tcttaattta aaaggttata
     9661 caacacatga aaaagaataa acttatcgaa aaatggcagc cgctgcttga gaacgaagct
     9721 ctgccggaaa ttgttggcgc tagcaaaaaa gctctgatcg ctaagatttt tgaaaaccag
     9781 gaagctgata ttaatcaggc tccggaatac cgcgatgaaa aaatcgctga agcatttggt
     9841 tctttcctgt ctgaagcaga aattggcggt gaccacggtt atgatgcaca gaacatcgca
     9901 gctggtcaaa cctctggtgc tgtaacccag attggaccgg cagttatggg tatggttcgt
     9961 cgtgctatcc ctaacctgat tgctttcgat atctgtggtg tacagccgat gtctaaccca
    10021 accggtcagg tattcgctct ccgcgctgtt tacggcaaag acccgctggc tgctggtgct
    10081 aaagaagctt tccatccgat gtacgctccg gatgcaatgt tctctggtca gggtgcaacc
    10141 gagaaatttg aagcagttaa agctggtgct tctctggatg ttggtgatat cgtagttcat
    10201 gatttcgcac agactggtcg tgctcacctg caggttgtaa cagcctttac agttgatgct
    10261 gctgctactg atgctgctaa actggatgct gaagtcacta agcgtctgga agctggcgaa
    10321 gtagttgaaa tcgccgaagg tatggctact tccgttgctg aactgcaaga agcatttaac
    10381 ggttctaaag ataacccgtg gaatgaaatg ggcttccgta tcgataaaca aactatcgaa
    10441 gcgaaatctc gtcagctgaa agcacagtat tcaatcgaac tggctcagga cctccgcgct
    10501 gttcacggta tggacgctga tgctgaactg agttcaatcc tggctactga aattatgctg
    10561 gaaatcaacc gtgaagttgt tgactggatt aactactccg ctcaggttgg taaatctggt
    10621 atgacccaga ctattggttc taaagccggt gtattcgact tccaagaccc gattgatatc
    10681 cgcggtgctc gttgggcagg tgaaagcttt aaagctctgc tgttccagat tgacaaagaa
    10741 tccgctgaaa tcgctcgtca gaccggtcgc ggtgaaggta acttcattat cgcttcccgt
    10801 aacgtagtta acgtactggc agctgttgat actaacgtat ctccggcagc tcagggtctg
    10861 ggtcgtggtt ataacaccga caccactaaa gcagtatttg ctggtgttct gggtggtcgc
    10921 taccgtgtat acatcgacca gtatgctcgt caggattact tcaccatcgg ttataaaggt
    10981 gctaacgaaa tggatgctgg tatctactat gctccgtatg ttgcactgac cccgctgcgt
    11041 ggttccgatc cgaagaactt ccaaccggtc atggggttca aaacccgtta cggtatcggt
    11101 attaacccgt tcgccgattc tgctgctcaa cagccgaaag gtcgtattac ctctggtatg
    11161 ccttctatcg tcaactctgt tggtaagaat gcttacttcc gtcgtgtatg ggttaaaggt
    11221 atctaatacc aataagggag ccttcgggct ccctttagtt gttttaatgg atataaataa
    11281 acttataaat ccacagagga aagcgcaatg gctaaaatca acgaacttct gcgcgagtca
    11341 actacaacga gtagcaactt aattggtcgc cctaatctcg ttgcattaac gcgcgcaacc
    11401 actaaattaa tctatactga cctcgttgct acacagcgta ctaaacagcc tgtagcagca
    11461 ctgtatggta ttaaatatct taaccctaat ggtgacctga cgtttaatac aggtgcaacc
    11521 tatgcaggtc aaatcggtgc cccggaacgt gagtcaattg aagaactcac tatggcgaat
    11581 aaagattctt ttaataaaga tgacatgttt aagtaccaga acgtagtctt taaagtgctt
    11641 aaagacgggc cgtttactgg tacagctgaa accgacgaat ttggacttgt atctgaagct
    11701 gtagcagcta ataatattcg tatgctgtca gatgctgcag tcactgaaaa attcgaagga
    11761 cctgattcag acccaatcac cgaagccagt tttaaaattg ataaatggca gacccaggtt
    11821 aaatcgcgta agcttaaaac ggatttaact gtagaattag ctcaagactt agaagctaac
    11881 gggttcgatg ctccagagct tattgatgat ttacttgcta ctgaaatggc agaagacatt
    11941 aataaagaca tcctgcaatc attgattacg gtttcttctc ggtttaaagt aactggtgta
    12001 tccgataagg gtgtattaga tttaactaaa caagattctg ctccggaaca aggtcgtact
    12061 ctgtatcgtt tcatttgtga aatgaattca gcagttcaac gtaatacttc ttattctggt
    12121 acctatgcag tagcatctac tcgttgcgca gcggtactgg cagcttctgg ttggttaatg
    12181 cagaagaacg atgggactat tccagaaaac gcatatggca ttctgaataa cggccttcca
    12241 ttgtattgtg atactaacag tccgattgat tacgttattg ttggtgttaa ggcagaattt
    12301 ggtgggaagg aaactgtagg ttcattattc tatgcgccgt ataccgaagg tcttgattta
    12361 gacgaccctg agcatgttgg tgcatttaaa gttattgttg acccagctag cttgcagcct
    12421 tctgtagctt tactggttcg ttacgcgctg tcggttaacc catatactgt aggattggat
    12481 gaggacgaag ctcgtgtgat taatgctgcg gatatggata agatggcagg aagaagtaag
    12541 atgtctgtac tgctcggtgt taagttacct aagcttattg cggactaatt tgtggggagc
    12601 ttcggctccc ctttttgtta taaactaaat atgtcaaacc tcggggagta ttcctcctcg
    12661 agggatttaa acactttctt atcatataga ttaacacatt ctatcccgtg cctgcgagct
    12721 atatcaacag ctactctcgt ccctccagat acactcccgc atcttttctc aggcgcccaa
    12781 tataataacc ttatctacag gctcagtgca ttctaggccc aatacctgca tagaattccg
    12841 tgcaaataat gtctgcacta tcttcgagca ttcatcccag tacgacgtaa cttctctcgc
    12901 cttaatgatg cttttgattt tggcttcgtt tgataattca gaccatacaa caatacctgt
    12961 accaggaaca tggccacaaa agccagaata aggaataatc ctacaagaat ttgacctatc
    13021 gtatttcgcc aaccacgctt catctgaacc cggagctcca cctgaatatg aaaaatgccc
    13081 ctcttccgag aggcgttgac ctattgtagt cattagactc agaactctac gtggcgcttc
    13141 tcttgaacca atcagcgcca atctcattat tctaaaacct catgccattt actacgaata
    13201 gtgttttgaa ttaaagtagt gatttctttc ttaacaacag aagggttatc agcgaatagc
    13261 atatcatgac cttcacgagc tgcttcgtta atgatatctt tcatagtcag tcccataaca
    13321 cgaccgaaat ctttagcagt tacagtacca atatgagaca gaacgttact tacacggttc
    13381 caggttacat actcagaaaa gatttccaga acacgcttat cattctcggt gagttcaacc
    13441 ttcgctttaa taggcttatc ggatttagcc ttctcactga acttagagtt cttacactta
    13501 atagcaacac gagtaccatt attgaagaac ttaggatgaa ccggcttaag aacatagcct
    13561 tcagctacgc cagtttcaga agaagcctgt ggaccgaaca catgtttatt tgcatgttca
    13621 aggtcagtcg tgtcaacaag ctcattatag taattgacaa tagatttaaa gtcattcaca
    13681 tactgagaca actcggcaaa tgaacctcga ccaagaagtg gagccaattt aagaccaaga
    13741 ccagtagcaa acgattctac tacataatcg tcccaataaa ctttttcgtt accggaatcc
    13801 gacaggatat caaatacgta gaaatctttc tcaccataat ctacgccttt ctgaatacca
    13861 ccgccagcaa attcgccgaa gatttgaaca gatactaaat ccatggcgtt cagcatgttc
    13921 tgcatcttaa cgaaagaatc cttatacttc ttcatgataa tatcatgacc aaagaagctt
    13981 tcactttcta aaataggtcc agtacgctta gccggaacga tttcggtagg agtaataatc
    14041 acactgaagt tagtgccatg aatcttctca cgagccaccc actcaacagt atgcatatca
    14101 aaaccagcac cgcgaatctt ctcgatgaac ttaccgttgt aatgattctc aagactagaa
    14161 tattttgcaa acattataat ttccttagaa tgtgattttc ataaagtcag tatcaccgtt
    14221 acgctgggaa ctggtataat ttgtaacaaa tccttcatca tgcaaataat taagaacact
    14281 tgtaatgtgt ttcttaacta gactacttgg atacataatt agctcacgct tacccgctaa
    14341 agcggttttc tcaatctgag ttaatacttc ttcttttgct gctgataatt cttctgtggc
    14401 tacgttaata gcagtattag ccattctatc ggcaaggttc ataatttttc tctcaataaa
    14461 taaaataaaa ccaggagtcc atctatcttg gacaagggta atggtatcag aggatttccc
    14521 ctgagcccat tataccacat cgatttttaa agcaattaat atccgcttgg aacaaagcga
    14581 tacattaatt tgtcatgttt atttcgcatg atttcaaact ggtttttagg tccaacttct
    14641 aatactaacg gaacatttac atccattagc atccaatcaa tttttccata ccgttcttta
    14701 atcaaatctg agattttgcg ggcgccattt ttataataag tgttatcgaa tattcgagtc
    14761 atcatattat caacaaatct tgatgcagaa cgccaataat taatattgct cgccgcagga
    14821 gcaaacttgc gctctaggaa catctcaaat ttctcttcta cccttttatc tactttagac
    14881 attataaagt cctcatgtgt ttaacaagtt tcttatgacg agattttata ccaacgtttg
    14941 ttaagcgttt ccgataaacg actttttctt tttgcttaaa ccgttcgtgt gctttctcga
    15001 ctgagaccca cagcttagcg gcttcggctg gagtgatatc taacgctctt gcaatttctt
    15061 gaaaatcctt tccgctttca tgcatcaagt gagcttgtaa tgctttcata ataacctcat
    15121 ctatgtgacg aggacataat aaaccaatcc gtgaatagca aaaagggagc ccgaaggctc
    15181 ccaaatatta cggatagata atacctgctt ccagcgcagt acgatgaaca atgtatccat
    15241 ttctagattc ttgtacatcg acttctggat aatcatctag cattttagct agagtatacc
    15301 gatgcaggta ataatcgctg tcagggtcgt cgagtttcca atctttgccc tcaacagtca
    15361 ttcgctggat ttcatccatt acccaccatc cacaccagat ataggctgtt ccacggaacg
    15421 gtagaggatg aatatacgga agttctccgt ctggctcagg ggctaccctt ttagtaaaaa
    15481 caacctcgac gcctttagta gcagtagccg ggttgtaatc tgatgcagaa actgtgactt
    15541 cacaatttaa agtataatta gcctctgccg attcagttac ggtaattgtt ttacctgttt
    15601 gaccggaaat aacagaagag ccgcgtttcc aaacataagc aatgcttgct cctgacgggg
    15661 caccagtaac atcagctgtg actacttggg attgaccaat ttctttagaa acagaagtcg
    15721 ggctcaaagt taaagtaatc gcaggcatag ttttgttatt aacggtcaga gtagtttctg
    15781 cttcagccgt ttcaggatcg ccttcagccg gagtaacagt agcaactact ttaacggtct
    15841 tactacctgc aggtcctgca gcaacataat tcatagctgc ggtaacagaa gattgtttta
    15901 caccatttac tgtccataca aacgtttctg tgccttcagc tgtggcacca gaagttgttg
    15961 cagtaaaatt ggttgttgct ccaatgactg ccgaagcagc caaaggagca atagatacgc
    16021 tataagccat aggtgttcct tattttaaag ttacaaatga agaattacgt gtttcacgaa
    16081 tcataacaga cccgtttctt ttgatgtaat aaattaaact aaacagtgtc tggtgtgctg
    16141 atgggtgttc aaacgacgtt ggccgagatt tccagtccgg gttatcttta atccattggt
    16201 aaatccacca tggaagggtg atatatcctg ggttcttacc tagcaattgc atgtttggac
    16261 taaagttttc aggaagttca atgatttcat cggttttaat aattttaact actttgtcca
    16321 ttgctttgga gaattcttca gggtccgtag tactaattgg aatgtttgta agttttcctt
    16381 catcatcgat atggataatg ctatctccaa taggagcttc agcataaaat cctttatcat
    16441 tgatagaagg agtttttact tcaaatccag ggtcatttac tttaggtgtt tctttataaa
    16501 aatctgggtc aatatcatga attttaacac ttgcacttac tggagcatca aacagtagtt
    16561 ttgcctcatc agacgcttca tctttaaata ctgctttacc ctcaatttca tcatctgctt
    16621 ggattaaatc agcaattgac agcccatcat tatcttctgg cataggctca tcggccaatt
    16681 tagccagttc tttttccaaa tcagcaacca tattgtcaaa tgagcgggtc ttcttcagtt
    16741 taataccgaa ggttttggca tattcgtcga gcttgtcttt agcttctttt ttatcgagtg
    16801 cctgaatttc tttaatatag tctttatcta gcattgggtg tgcctcatgt aatgtataaa
    16861 tatgattgta tttataaact gaggatagta cagtgcacga catccaagtc aaatttaaag
    16921 attttagtca tgttcatatt gagtgtgatg actcaatttt ctatgaactc agagactatt
    16981 ttagcttcga agccgatgga tacagattca acccgaaata tcgttatggg cattgggatg
    17041 gacgaattcg tctgctagat tataatcgtc tcttaccgtt tggtcttgtt ggccaaatta
    17101 gaaaattcgc tgaccaattt ggatataaag tttatttcga tccagctata ttcgagcaag
    17161 aaactctttc acgggaggat tttgacacgt ggttagcatc taaagaaatc tattcaggat
    17221 taactaagat tgaaccccat tggtatcaga aagatgctgt atatgaagga ctagttaata
    17281 ggcgtagaat tcttaatctt ccaacgtctg ccggtaagtc tcttattcag gcattacttg
    17341 ctcgttatta tgtagaaaat tacgaaggca aaattcttat catcgttcct accacagcgt
    17401 tagttgacca gatgattgat gatttttgtg attatcgttt atttcctcgc aatgctatgc
    17461 tgggtattcg aggtggtact gctcgtgatt cgaatgcatt agtttatgta tctacctggc
    17521 agaccgctgt taagcagcct aaagaatggt tttctcaatt cggcatgatg atgaatgatg
    17581 aatgccatct tgcaacgggt aagtcaattt caacaatcat tgcgggtctc accaattgca
    17641 tgtttaagta cggactgtct ggttctctta aagacggcaa agctaatatc atgcaatatg
    17701 ttggcatgtt tggtgaaatc ttccgtccgg tatcaacttc taagttaatg gaagacggac
    17761 aagtaactga gcttaaaatt aatacaatct tcttaagata tccagatgca gccgcaaatg
    17821 ctttaaaagg aaaaacgtat caagaagaaa ttaaattcat caccaatgtt aagaaaagaa
    17881 accgttgggt tgctaatcta gctgctaagc tagcatcgcg tgatgaaaac gcttttgtga
    17941 tgtttaaaca tgtagctcac ggtaaagagc tattcgagat gattaaagct actggtcatg
    18001 agcaagttta ttacgtatca ggtgaagtta atactgaaac acgtaatgct ttaaaggcta
    18061 tggcagaaaa cggaaaggga attattatcg tcgcaagtta cggtgtattt tctacaggta
    18121 tttctgttaa aaacttgcat catgtaattt tagcccatcc agttaaatcg aagattatcg
    18181 tactccaaac tattggtcgt gttcttcgta aacacaaaga taaatcttta gctactgtct
    18241 gggatatcat cgacgacctc ggtgtaaagc cgaaatccgc caatgctaaa aagaaataca
    18301 cgcatttgaa ctattgctta aaacatgcat tagagcgtat tcaacgatat gctgatgaaa
    18361 aatttaacta cgtaatgaaa acggtaaatc tatgattaaa tttgaagata tttatgaagc
    18421 cacaattcgt gaggctacta tcgataactt catgagtaaa attaatgctt gccagacctt
    18481 agatggtctg gaagaactcg agaagtatta cgataagcgc tctaaagaaa ctactcttgc
    18541 tgattctgat gacatcattg tgcgggatgc tttggcgggg cgtagacagg ctcttgaagc
    18601 cgattctgaa gatgaagatg acgaagactt ctaatacaaa aaagccccaa ccgaaaggaa
    18661 ggggcaaagc caattggcta catcaacact agactaaatt aaaagctgcg tttcttgtaa
    18721 ttgctcttct gtgtcttcag tgacaggcaa ttcaatcgca taattatagc aagctccggg
    18781 atgaaccggg cctttgtctg tgtggacaac caatgcttca tcgattggtc ctttacagac
    18841 gacacatacc gtattcgaca tgattgtctc cttagtttac aggtttattt attacgcgcc
    18901 agcttcaaac tgacgaaggt caataatgtg cttaatgcta aaacctcgtg acttgatagc
    18961 atccattgca tcactacaga actccaaaag aattccccaa tattgcaatt tagtatctac
    19021 acccaagatt tctttatcgg cgcttaaaac agttttcatt tctgattttt catatacatc
    19081 catgcatact tcaccaccaa cctcgccacg gccagtgtaa taatccaatc gtgctttaag
    19141 attttgcttt ttgagggcat ctaatcttaa catctctttt cgacaagtcg agtgcttacg
    19201 cacccattta ccatacagaa cggggttatt agccgcttca tactgtagtt tagtctggtc
    19261 gataatcaaa tcattatcca attcatcctg taattcttct aatctcattc tatctccact
    19321 ctactgtttc ttgggaagga ctagtcccat tatactctac tgctagagtt agcattacta
    19381 cgcatctgta tgcgtatacg ttctagcgta tcagggtcgt ctactataga aaactgcacg
    19441 gtgacaatta tagcgttatc gtcatataac ggaagcacat caaccgatag acgattaatc
    19501 ctaggctcat aattacgcac ggcagagact atattacgct ttatcgtatc accagttaac
    19561 ggagtcatgt tttcaaataa ttcgtttgtg atatcacaac caaactctgg gtcaaatggc
    19621 cgagacccct ttcttgtggt tattattcca agaaggctat ttttaactga tcgagctcct
    19681 actgtttttg acacatcggt atcccaagca agtcgcatct ctgggtcaag gtcagaatat
    19741 agtttatcga tattgctcat gacataatct taaagaattc tttaagcccc ttaattacat
    19801 gaatgtgaga aattccgcat tcacaagtaa tgggaactgc caattgaacc tgtggcttca
    19861 atagcatatt tttgatgtta actacatctt cggttgtaat agcagaatat aaatcatcga
    19921 tttctgcatc gtttaaatca ttaaagtaaa tctgctcatt tccaaccacg atataatcta
    19981 tgcattttga tatcatcatt ggaatgtctg aatcatcaaa aagattcgga tacttaaact
    20041 ttattttgaa tccctttaag tcataccaga ggtcttctgg aggatcgatt tgcgcatgtg
    20101 tataatttaa tggcacagga attttacgcc cacaggtgca attccaggtc acctcatgat
    20161 taacctcgcc tatactgtga gcccaaagta taactataag taattccgat tcttgtttgt
    20221 ttaacccagt agcattagta cattctctga gcaatgcttt aacacattca tcgattgtac
    20281 cgtttttctt cgctgcaatt aaattagcgt attcttctag tgtaaaagct cggcactgga
    20341 tattcttgcc atttattctt gtttcaaatt tatatgtgat gttcatatcc actcctctta
    20401 ttcaattatt tataaatagt ataaagagga ttaccttatg gccaacatag ttagatgcga
    20461 attaccagat ggtgtccaac gttttaagcc atttaccgta gaagattata gagacctttt
    20521 attggttaga aacgacatga acaccaagtc tgaagaagac caaaaacagc ttatagcaga
    20581 attaatggat gattattttc atgaccatcc tgtcgagtat cgtccttata tatttcttaa
    20641 agtatttttg tcaagtattg gtaaaactaa aataccagta agaatgaagt gcccaaaatg
    20701 cggaaaatac aagcagtatc tttttaatct taatcagcct ccgttgacaa atccgaaagt
    20761 agaggttgca ggattaacgc ttaagttcaa aaaacctata gaaataattg atgatacagg
    20821 taaaatgatt ttagacaaca ttatatctgt gaaggattca tctggggaat accagtggaa
    20881 tgaattaagc gatagtaata aattgacagt tatcgatgct atagatgttg aaaccttgga
    20941 aaagatttta tcgcagatga agccgtttaa ctttgagcta aagacgtcat gctgtgatac
    21001 cacgacagta ttaaaatacg ataacattgt tgatatcttt aagctattgc tacatcctga
    21061 cgagattttc acattttacc aaattaacca tagattggtt tctcaaggta aatatgactt
    21121 gaattctata atgaagatgc tgcctattga gcgtggcata accttatcgc ttattgaaaa
    21181 ggaccttaaa tcatgacaac acaaagatta ggatatccta atataagcat aaaattatat
    21241 tctggatatg atgcatggct agctaataga tttgttgaat tagctgctac atttattaca
    21301 ttaacaatga gggattcatt acgcgggact aatgagggtc tgctccagtt ttatgactca
    21361 aaaaatatgc atacgcgtat gaatggcgat gaactagttc aaatatctgt tgcaaacagt
    21421 aacacatcga gaacacaaac ccgaatttat gggattaaac actttacagt cggtgttgat
    21481 gataaaggcg atagcattat cacccttcag cttggaacgc tacatgacat aatgaatctc
    21541 aagttcagca gagcgttttt tagttctgca tatgaaacta taaaagaaat gataggtgca
    21601 atgtatgttg accaaccatt gattgctcct cctatcaacg gaattaacgc ttacgtccca
    21661 cgggttccct ggactagtac cctcaaagat tacttacgat atgttagaaa tgtaggcatt
    21721 tctacagaca acgatcaatt tatttttgcg tgggaagata tcaccggaat taacatgatg
    21781 gattatgaat caatgatatc ccaggatcca aatgtattca tgttcggggc tcctcaaaca
    21841 ataggtcagt ttgctgcagg attaaaatat ccattagcat gggattttga atggcttgtt
    21901 aaatcaaata gatataatag aaatcccatg aaaaatgcaa cgttttatgc acactcattt
    21961 gttgacaaag atgttaccag aattattaat ggagaaggcc aaaacagcgt attcattaat
    22021 agatcaggcg gatattctga catgattttt aggaatggct atgaagaagc cttacgcatt
    22081 tctacgatgg ctcaatatga cgggtatgct caaactaagt gttacggtaa ttttgaacta
    22141 actccaggaa tgaaaatcaa ctttgttgat ttaaaggacc agttcagaac tgacttttat
    22201 atagatgaag ttatccatga aatatcaaat aacacatcta taactaactt atatatgttc
    22261 acaaacggct ctgcccttga acctgtagat ttgattaagg tgaaaaatga acttaaacgt
    22321 gattcttcct attaagaaaa tagtaataaa tgaaaagacg atatcaattc caaaactggg
    22381 gttaaagcac cataatctga tgaaagatgt taagggtcca gatgaaaaca tgaatcttct
    22441 tttggattca atttgtccag gattaacagc agccgaatct gatattgttg tattacattt
    22501 attagcattt aacaacagaa taaaagaaac tgttgttaaa gatgatttta cctacgattt
    22561 gaataaggtt tacatttgcc agcgattaac tcaacggtta gatggtaaag aattcaaatt
    22621 cagagctcct cctcgttatt ccaaactagg ttcagtagat tcaattttga gcgaatttct
    22681 tgaatcagta gatggaaaac caatggatat aaactttatg aagcttccag cttttgtaac
    22741 aaagtgggct gatgacttag taaacactat agccattgat ggacttgaag gaccaatcaa
    22801 aggcatgctt aacgtaatgg aaatatttga atgactaaga aatcagaaat gaattcaatg
    22861 cgtagaagag ttattgctga ctcggctcca cagaaaaagg ctgagtctca agctgatgct
    22921 cagattaata cgctagaaga tattggtcgt cgcttagacg accagcaagc gtctactgat
    22981 ttgatttcgg atgtaataga aactaaatca aacgaaatta tcaaatcagt agaagatgtt
    23041 tcagctggtg ttgaattaac tgccgaagct tcagaacgca caacagatgt tgtctcgaaa
    23101 ttaaatgata ctgcatcatt gattaatgat aagctcacga agcttgctga cttgttatct
    23161 aaaaagcatg atgttcaaca agatgtccaa aaaactggta ctggaacatc attagaaacg
    23221 ataacagaac aagtcccgga tgctcctact cagcagccat tggaggaatt acttgaaagg
    23281 cttattcctc ctcaggatga cagacgtcct gacgcggatt tctttcctag cacagaagag
    23341 caagaggaaa aagctgagcc taaaaaggaa actgaggaca agaataaaaa gtttcttgac
    23401 ttgaaatttg gagaattaat taaaagcgtt aaatctggtt ttggaaaaac catttcatta
    23461 acagataaaa ttagcagtat gctgtttagt tatactgtta gcgctttggc ccaaatggcg
    23521 aaaactgccg ccatggtttt gggtgtgata atgcttatag atttaattaa agttcatttt
    23581 aattattgga ctaaattatt cgaaaagaac tttgttgaat ttaacaagca ggctaaagaa
    23641 tggggtccgc tattaactgc aataagcgag atgtcgaatg aaatagtaaa atcattcgtc
    23701 aaaggagatt ggggtggatt agcaaaagcc attggctcgg gtttggttga tgtaattgat
    23761 aagctcggag aaaccattat gctcggaatg agtaagcttc ttgctggaat gttacgcgca
    23821 ttaggattca atgattcggc cgataacatt gaaggcgctg ctttagacag atttcaaact
    23881 gttactggag cagaactcga tgaagaagat gctaaaatga gagcaaaata tgttgaccgt
    23941 caagaaagag aatacgatga acaacctgaa tggaaaagaa agctttctgc taagttccaa
    24001 aaattcaccg gtcagattga tgacgatgaa tataacaaac tgctgagcgg agagaaaaag
    24061 cagtcagcgt atgcagactt gccagaagac gaacgcctca aaatcatcac agctcgtaat
    24121 aatgctgagg cagaactcaa gcgtacaaaa gcatatgttg aaaaaactga cgcatctgat
    24181 tctactcgat tagactctgc taaggatgca gtacaaagca caaccactag atataaagaa
    24241 ctagagaagt tatccccaga ggttgcaaaa gatttaaagg ttgaattaga ccaattgcaa
    24301 aagcttcttg attctaaaat atcagaacct gctccaactg ccgaagctat acctgcagca
    24361 gaacaacctg aggttaaaca gtctgcttct attaaagccg ccgcggatag tcgtgaaact
    24421 gctcgtacac gtgaatctaa tacacagtca caacctatcc aggttaatac tgctgtaaat
    24481 aagaatagca catacgttta tagaacgcct ccacagactt caacagctgc tcctggaatg
    24541 caaggcgcta tgaaaacctc ttaaggaaaa acaatgattt ttgaagaact ggccgatggc
    24601 cttgaaaaca tcaaaaaatc aggaactcga atttcccaag gtaaatctaa actgacgaat
    24661 gcgccaacca ctaaggtggc gcagttccca gctgaacgtt cagctgggaa tgattccgcc
    24721 caagatatga gagtacatga cttgtatcgt aacggattat tattcacagc gtatgatttt
    24781 aaaggaagaa ctactcctga tttgcgttca tttagacgag atgtaatgtt atcgtctgta
    24841 ttcgattcac caatgtcagc attggctaat tcatcaagtt ctaccactag tactgcacca
    24901 gtagctaata ttctattacc gcggtctaag tcagacgttg attcagttag ccataaattt
    24961 aatgatgttg gggattctct tgttacgcgc ggcggcggta ctgctactgg cgtattaagc
    25021 aacgtggctt ctactgcggt gtttgggtcg atagaatctt taacacaggg attaatggcc
    25081 gataatggtg aacaaattta taacactgcc cgtagtatgt atgccgggcc tgataataga
    25141 acgaaagtgt ttacttggga tttaactcct aggtctgcag atgaccttat acaaattatt
    25201 cgcatctatg aaatttttaa ctactattct tacggtgtga ctggaaattc atcatacgcg
    25261 aaagaagtta aagctgctat tgatgaatgg tataaaggaa ctcttaaatc cgcagctcca
    25321 gatggggcta aagtagaaaa cacagtgttt gagcaaataa catcgttttt aagtaatgtt
    25381 attgtagttt ctaacccaac tatttggact gttcgtaatt ttggatattc tacatcaatg
    25441 gatggtagag aggatatatt tggtccatgc caaattcaga gcatccgctt tgataaaaca
    25501 ccgaacggtc attttaatgg gttagcaatt gctcctaacc ttccaagcac atttacgctt
    25561 gaaattacta tgcgtgaaat acttactctt aatagaggaa acgtttatat cggaggtatt
    25621 gaataatgtt tactctcgaa gaatttaaga gtcaagctgc tgatatcgat ttccagagaa
    25681 ctaacatgtt ctctgttgta ttcgctactg taccctctag taaaacccag gctcttctaa
    25741 acgactttgg tggagagctg tataataata tgggtttaga tggaaattgg cttggattga
    25801 caccaggtga attcaatcag ggtataacaa ctatagtgac acaaggaact cggcaagttg
    25861 ttcgtaaatc aggtgtgaat acatttatga ttggcgcaat gactcaacgt gtggtgcagt
    25921 cattattagg agaatttacg gtaggtactt atctgctcga tttctttaat atggcatttc
    25981 caacagcagg attgatggtt tattctgcta aaataccaga gaacagatta tcatatgaaa
    26041 tggataagtt ccataacgct cctaatataa aaatcacagg aagagatatg gaaccgctgg
    26101 ttctttcatt taggatggac ccagaagcaa gcaactaccg ggcaatgcaa gattgggtaa
    26161 atgctgttga agacccagtg actggtctgc gaggattgcc acaagacgta gaatgcgata
    26221 tccaagttaa ccttcatgct agaaatggat tacctcatac tgtatgcttg ttctcagggg
    26281 ctatgcctgt agcgtgtgga gctcccgaat ttacatatga tggagaaaac acgatagcag
    26341 tgtttgatgt cacgtttgct taccgtagca tgcaaacagg ttcggttgga aaacaagctg
    26401 ctatggattg gttggaagat aaggctattc agaaaattga gacgattaat ccaaatcagg
    26461 gcttgagtgc gtctgcttca agattgtctc gtttaggcgg ggctggtggt ggaatttcta
    26521 atatcactac tacgacaagt agaataattt aggggccaaa tggccccttt gttttatgca
    26581 atgcagccaa taaaccctgg ctcagtgcga agaagtttca tttctttagt agtccaaact
    26641 actttaacgg gaatgatacc ttctgctttt ccgttaagaa cggcttctac aaacgatggc
    26701 tctgttggct tacggaagat gtcttggata agaactgtag gagtaccttc gttaaaccct
    26761 tcaagcatga taagcacttc ttcgttaaac ttctctgcgt ctttaacatc agcagaccat
    26821 tcaataccgt taaagcggaa tacatgtttc atatcaattt cctcattggt ttgtgtaagt
    26881 ctatagtatc acgtccttgt gataagtaaa caactttatg caagtttttc tgggatacca
    26941 tccaggttga tagcaccagc cagtagctcc atggtacgtg tgtagctaac cttatctgta
    27001 gaacggtctg gcgaaaagta aatctcattt aaaaagcctt tgaacttgct ttcttcaaga
    27061 ggtttcactt tgccttgttc catcaagatg tcaccatcat agagatgaac cgattcatcg
    27121 atttgctctg gcggaactac cgtcatttct accatgaatg tcttgttatt cgctacacca
    27181 actccatttc taaaaggagt tccccatact ttgttgactt tcattgccaa cccgcgagga
    27241 agaataactt cagcctcatc gctaaaactt gataagacac ccgggataac taccttaact
    27301 ttgtcagccc catgaataat gaacccaaac ttaaactcat caccataggc aacttcctcg
    27361 cctctatcaa ctctttccaa gttgtctgtt ccaataacag aagatactgc atcgatagtt
    27421 gtttctttgt tttctaaatc agaactaggt gcgtctggca ttaatgaatc accagcattt
    27481 gaataagcac caaagataat tggacttaac gaagtagaaa catagttctg gaaataaaac
    27541 attttagact caatgttatc tttaaagtct tcatattttc ctcgctgacc acgatacaaa
    27601 agagtgcctg gttcaagacg caaacctttt tcaaaggcag aatcgagcgg acgaattttc
    27661 ttgtcaataa tcggatcgcc taagctttcc ataccaataa gatagttatt aacaaatgaa
    27721 taaccagaac cgcagtaatg gtgtattgca tctctttctt cttcgcttaa acgagattgc
    27781 atttcacggt tatattcaat tgctttggat atagaatcgc caacaattga cacataagcg
    27841 gatatcatat aattgacaag attttggtat tgacgtaaag ctccgaaatc gtcagctgga
    27901 ggcatatcaa atccacgagt agctacttca acgattttac gcattgtttc catagatgca
    27961 ggatttttag cttgagcaat aacgtcagca acgtctgaaa ttcgttgttc agcgattttc
    28021 attttgtctg accccgaagg aatgaaaacc ttccagtcgt catgcattct cgacatttgg
    28081 cctacaaata atctctcaac tgcatcgcca aaattacttc catatccgcc acgaacacga
    28141 tagtgcttga tatcatcaac ataaaaagga attgattttt ctaatccggc tttgatatct
    28201 ttttggaggt ctaccgtatc gccttctgcg tttagtactg gagtgttagt agttaattcg
    28261 taccagcgtt cacgcttatt ttctggccaa tcttcatcaa catatgaaac aaatttaccg
    28321 tactgtgctc ggattaaatc ttttcgagac actttcattt tactcattac agcgagttca
    28381 gatttcttgt cttctttttc gccaatggaa ttagccaatg cttcggcttt ggtaacgttt
    28441 tcgccggttt ctttagacac ataaacttcg cctactttgg aatctacttt ggtgtaaagt
    28501 tcttctgaaa tttcaggaat tccttcaatc tcttcaagtt tcttaccttt gcgaaccata
    28561 atggaataag catacttacc tttgtagtaa gccatatctt tcattagatt gaaacgacca
    28621 ccggtgcgag tagtaatcaa ccgagcaaga atgcgttgaa tggctttatc ctgtccttgc
    28681 attttcttcg gattaaagcg gaacattacc gcatcagctt taatttgctt aactactttg
    28741 ttgacggtct caaaaatggt attgatagca ccaatcgggt cttggcctaa accaccttta
    28801 agcgcaccga tgttaccttt ttccgacaca gagaaaacat agacctggat gaatttatca
    28861 cccatcttga tgttcttaac tgcatcacct tgacctgacc cttgtactaa ccgaatcatt
    28921 aaattgttat tacccggcac cttaatcaaa aagacctgtg gtaccttaag ttttggctta
    28981 acgttctcga caggatagat tttactattc tcttcatcga aaacttcatt taaaagttcc
    29041 atgacatatc ctcgtttgtt tattctattt atacgaaaaa aggcccgaag gccttaatta
    29101 attatcgtta ctgtacgcca aacttgtagt ccatttacag actcatactc ttcaatgttt
    29161 tctttgaagt ttcttaatgt gttaatgtta ttaaactcaa gaacttctgt gtgaacagaa
    29221 ataccaccac gtccgtcaag agatttagca atcacttcgt ataaaacttt cattttattc
    29281 ctgttgcctc agtaaagtta acaccaaacg cggcttcgaa tgtattagcc acttctttat
    29341 catatctacg ctgtttaatg ataggtaaga ataaccctac tgtaccatca tcacggcctt
    29401 cagcagttac ccaaccattg cattcaagtt cccagatagt tcctggaaga gaatctctgt
    29461 ttttccatag atgagtgcga tcaagttcat gtaattcttc aggtttatct ttaagaccag
    29521 agcctgcatt aactcgaata cgaccacatt ctgatacgaa cattaaccca cccattttac
    29581 cgggttgttt cctatgctca tatgaaccaa cacacttcaa atcgacagtg ataacctctt
    29641 taaatttaac gaggttctta gaacgcttat cttcccaata agcaccgata ttcttaagga
    29701 taataccttc gagaccttgg tctacgtatg tcttatagat agcccgagct tcatggatgt
    29761 tatgtacgac atggttttca attagaataa ccttgtcata gcctttgctc atcatttcca
    29821 atgcacggaa gcgtacatca taagcaaatc caggaacttt accttcggaa tatactacat
    29881 caagcggaac ataatcccaa acttggaatc tcataccttc cgcttcttca gcagagattg
    29941 ttcctttaat ggccttatta gccaatccgt ttgattccgt gcgagccgtc tgttggaatt
    30001 ccttagcttt acttaactca ggaagctcag gctctttaaa catgtcaaac aggtcgtttg
    30061 tttcttcttt cacttcgaca tgatacacca actcgccatc aatcatcaca ccattaggat
    30121 gtcgttcgcg ggcttctttg gtcatctcga taagttggcg cttgagttta tctagaccta
    30181 ggtattcatt accagaacga gtaagaagag ttacatcatc taattcatct ccgcggattt
    30241 cagcgaagca tcgggctcca tcagctttaa gttgtgcgaa tgcagggaac ttaatatatg
    30301 acagtgcttt ctcagaatag gctgacgcca acatctgtgg catctcagga attaatttct
    30361 tccatacctt attagcaata gaacccgaag cgccacaccg catatcttta agaagaaccc
    30421 gtaccagtac actagcatcg ccctcgttca tcttagagag caaatctact agcccctgga
    30481 ttgccatatt accagtaagt actcgtgctg ccagaatgtc ttggaggtaa tctagaccat
    30541 ctgaaaacgt ctttgaagga acatttggat atttaacggg agtatattct ggaactttct
    30601 taataaaaaa tttaaatcgc ccggaatacg ccagcagata agctcgcttt aaatcaacgt
    30661 tatctttatt gtcaatgaga atttgggttt tggctttaga acccttagca tcttcaattg
    30721 ctttgatgat atcaaaaatc attattcacc taattctttt gaaagttcgc ttacactacg
    30781 atgataagtt aatccatcaa tataaacaaa cccgttattg atgcattcat tccaaatcgg
    30841 gcacgacttt gcttcacgcc aaattggatt ccaacgataa aactgattaa catgaccata
    30901 atcacatgat aaccagcgtt tacccacctt agtatgaact acaaacatat ttcctcctag
    30961 ggtatggcta ttataccata cccagattgt tagcaattaa tttggtggtt atcacatgta
    31021 atacgaccgt tattccacca gtcgtttcca ggaggaacgt gcggaccagg actaaacgga
    31081 atgataggtt gtttccacca atctcctgga acttgtcgtg gaggccaatt aaaaggatgt
    31141 tgctctttac gaatttggtc tttgatagct tcttcccaca atccagaaag agacttctga
    31201 ggtttcttaa cggatttcag agattccagg caagttacaa tttgatgcca atcttcaacc
    31261 ataattccag gagcagtcac tgaaccttct cgctcaccac gaggcatata gaacacacgg
    31321 gtttcagtgt cttcaaatac tttgctagct gcagcaatgt gtttaggcaa atcatctaca
    31381 tagcagacga tgcgatcgcc gtattttact ttagcctttt ccagtaaagc atctttagat
    31441 tcatcataat cgcagaccat gatttctgta aatgcatcag ggaacaaagc attcagattg
    31501 aaacgacgat taaggttagc atctactgag ttgccaagag ccgtgatagc gacaaaatcg
    31561 tatttttctt tgagcttatt aactgtagct aaagcatcag catacggagc aagataacga
    31621 ataaaatcgc tgttgttata cttcagaagc agcttaacag ccaggtcttc ttcacaatca
    31681 aacagctcag cgggtttaat aaatttttca gtagtcatca tatcaaggat atgctctacc
    31741 ggaaggttat atttctgggc aaagtaaggc agaccacttt gccatttaac gatgattcca
    31801 tcaacatcgg ttgcgattac aggctttgac attcggggaa attcctcaat gcttgtttaa
    31861 atttggcgac gctatttgcg gcaccggtga aattgaacca gattaaccct ggagtgtccg
    31921 agggttctat atcaattaat tctatattat aatactcagc agtctttagc atttccctgg
    31981 tgatacgtcg ggcaaccata tgaccgaagt gaggattaat agacatcgtc gttagcagcc
    32041 cttaattgag taatcggata aagctcagat tccgcatgaa ttgaacgatt gccatcaacc
    32101 caattaactt cataccacgg ttcaactgag taggctttaa tggctggagc cgtgtcacat
    32161 acaactccag gaattccatt tgctaatctt actgtactga agatatgata tttcatgcat
    32221 caagtctcac tgcccattcg ggcaattcaa agaaatccgg agcatcaatt tcatactcaa
    32281 cggtgtgttg tttaacatca gctgacatga tatcaaccat tgggtggttt ttcaaactgc
    32341 aagaaaaaat accagcttta gatttaggca cggatacgat cattttaatt tcctcaaaat
    32401 ttagttatga atttttcttt tggcattttg gcatttgagc catcattgtc agaataccca
    32461 attggcatag ttgcattaat gaattcaatt ttagcattta taacattaat gctcagagaa
    32521 tctacgccat caaccatgcg aaattcagga gggcaatatt tatcaatgta tgctttcacg
    32581 ccatttttat tagcaggtgt accatcgcga gtatcgctga taatggtttc aacttttttc
    32641 tttcgtgaat catagaaagc tgatacaatc atttcaattt cctcttaaaa cggacgaata
    32701 ttaacgtgaa ccacagggac agcaaaaggt tgcatgatta caacttttgt gtctttagtt
    32761 gcattcaggc gttgtacttt tgcaagatta acagcttctt cctttgtcaa tccacctttg
    32821 taggtatcat ttcctttatt tgaggtccaa acaccccaat cattgcttcc atcatcgtcg
    32881 gtcttcggtt caggttcttt gtagatggtt tcttcaaaat aatgctgaaa ttcttgatta
    32941 gtaagaatac accacatgtg agaaaagcgg ggttcatcta ctataactcg ttcgcgctct
    33001 ccaccaggct taatgatttc aaactcaatt aatccaatgt tttccgcata tttaaaggtt
    33061 ctggtaattt taatcggatt attaccgatt tgctcaaaaa cacccttgat aagagcgcct
    33121 ggagacaaga ttggagtctt tttaagttta tagaatttac ctttttccat tatcatttcc
    33181 tcaatagtgg ggccgaagcc ccgagttagt taaaacttga tttcgtttga aacgatatcc
    33241 cagattgctt cacgttgttc ttcagttgtt ttacgaccga ggatgtggcg cagataaatt
    33301 ttaacaagca gctgacgatt tgtgttccaa gacggatgtg aagataaatc acgtttacga
    33361 acttcatcat ggaatccaac tttgatttca gaaccattga actgaatatc cagagtagga
    33421 ccgttttcaa agcagaagaa tacgtagtta tcttcccagt acatatcaat ttgagctact
    33481 gtgccattgt tgtgttccca aagcaaagta gtagatacgt cccaagcatt gttctgtacg
    33541 tatttgcggt tgaagttagt gaagttcatt ttttattctc cgtagtttgt ttatctgttt
    33601 gggtggtaca ggtctatagt aacccagacc acccaagaag taaacaactt ttattcaaaa
    33661 actacattta tttcttgttt ttctgctcga gcagtagaat gcagtttaaa aatctggaac
    33721 gtatagtctg ggtcatgctt gataactttc gttacatatt tcttggcttt ttcaagagtg
    33781 aacaagtttg aattgtaatc accacgaaca ataccaaatt cgctctcttt ctttccgccg
    33841 acgatgatgt attgcgcgct gccgtcatcg ttaacttcta ccattccgct tcggagctcg
    33901 tacttagtaa acatgatgca attactaaat cctagcatat ccgcgtctat gatttcacct
    33961 gtactttcca gtttaattga tttaacatta ccatgttccg ttaacgtatg aactgaccat
    34021 ggcatgcatt caactctttc agcaataagc ttgttaacgt tactactggt tgaaagatac
    34081 tcattctttg cagcttcggt caaacggtag cttttattca tttcaaaaac ttcagacatt
    34141 tttaacctct acagttttaa cagtttttac ttctgcaaat ccgatgcttt taaacagttc
    34201 atacttggta gtttcgggga cgatatcggt tagctcaagg atgatttctt ttgcttcttt
    34261 taaagtgaag acgctacgcc catctttaac cactggagta ggtttaacga acgttgacgg
    34321 gatttcaaaa actgcataac ggtcatcaga gctttggttt tcaaacgctc ctatttgcac
    34381 aacctttcct tcttctaact cgtgagaaga aaataaacat gacagagacc ggtcatattc
    34441 atctcctatg gtttttgccg aaatgatttt accggtttcg gttttaatct taacgacccg
    34501 tcccagcgaa tcaagttcta acggcgtcca gccttgaact ccaacaacgg tggcaatgag
    34561 atagttaatt gtgttcttag cgtctttcca tctacggtaa gtttctgggg aaatgcaata
    34621 tactcggttt ttgctgtaat tcattttgat atcctcaaag atggggccga agccccagtc
    34681 aagattactg tttagtccag ttatccatgt ttaatttacc gacctttttc atttgctcaa
    34741 ttaaagcatc ggcacgatta cgaccatttt cataccaggt tacatcttct gagtaaccgt
    34801 cttcttcatc tgtgtaagtt tcagaacgaa tacgaccaac aactggagtg ttcagaacat
    34861 atacagaacc tgtgaaccaa ttagttagcg tgatatgcca gcagaaatca tctgatggac
    34921 cgtccggtgt catgcatgga acgatatcac cttgaacttt agacaaaatc cacattttct
    34981 catggacagt ttgagctttg taaccgtcgt ggtctttagt cttgatagtt gcattcaggt
    35041 tgatggtatt cattttattc tccgttatct gtttgggtgg tacaggtcta tagtaacctg
    35101 gttgaacctg gaagtaaaca actttttcat tccatggaaa ataaaaaagg gactcccgaa
    35161 ggagtccctg aacttatgct ttcggcttac caaaacgaga agcatcatcg cgaagaaccg
    35221 cacgagcccg acgcatgatt ttctcaaccg tctgattgat acgcttgttc gacccacgct
    35281 tgtagccagc gcgtttagag gtaccaacaa cttcttttac tgcagttttt gctttagctt
    35341 gtttagccat tttatcatct tccattttgg agaaatacat gggagcacgt tcttccgagg
    35401 ttcaacttct ttcgacagtt ctttcggttg tagctcccgc aagcccctaa gggtacgatt
    35461 aaactcttat ctgttgcaca ccgttagctt aaaggttccg ggtctgattt ctcagggata
    35521 agatatacac cgatggatgt ataggccttg aggcgtactc ccgattggcc atcgcctcgg
    35581 ggtagcatgc acttgccgtt tatttctagc tgcactttgg tagcaaatca ccgatggttt
    35641 cggatgtttt acgtggggat aaccaacaac gtccacatca tacgttaccc atgcgtacac
    35701 atggtgggcg tacaaattac ttcagcgtta ccacaaagtg gcgaacagct ttgcgagcag
    35761 cagaaccaag atgcttagca tacttcagtt cgtccatcgc ttctaaagta tcacgaaatt
    35821 cagcttgtgc tgggttcaga tgtttaaaac ctttcagaac ttccagtgct tctgcataga
    35881 tatcgattga agcaccgtag ttttcgtgac cggaattcca tgcattacgt tggagttcca
    35941 gggctttagt aagttgtttg ttcattgaaa cattcctcaa atgaggttaa aatttggtgg
    36001 acggtaaccg aggtttagct cgggcatcca ccgcttagaa ttgctcgggt aactaatttc
    36061 cgacgcccaa ttcatattat tatttatata cgcacgccag ggacttataa tgacaagtca
    36121 caaacttctg ccggatttct ttaggtttct tcacacctgc cgctaccaat ggatgcggta
    36181 catttctaat attaccaaca ggcagtggag tcaaatcacc gacttcaaca aaacctttcg
    36241 gtacatcatc accgatagaa tagatttcac acatatcggg aagttggcct tgttcttctt
    36301 ttccgagaat aataccggaa ggagaaacaa tttcatcacc tttttgtgca ggttcagaca
    36361 cgagaattac atactcgcct agagctttaa ttggaagttc catgtgttac ctttattgtt
    36421 tgaccatgta gttatattaa catggtcagt ttaaagcaaa ttacttaccg atcatctgca
    36481 gcagatgctc aactttcata ccatttaccg agatcagttt atcaaaggta aatgagcgcc
    36541 aaccttcttt ctcggtatca tataccggaa gtgaagtagt gctttctgct cgggcagatt
    36601 tagtagtact ttctaccaaa tcagatggaa taatatcttt atcacgagta cagcgcagag
    36661 tacgaatagt accatcagct ttttcaaaca caatctggga ttcgcccatg ctcagcacag
    36721 ccttcagagt ttcacgaata tggatgtttt gttcagtagt cagtttcatt ttgatgtctc
    36781 tttaatagtt ttgataatta cagatttgcg cttggataat tcttttaata atcgaactgc
    36841 ttgatcttca aatttaaatg ttgctaatgg tttccattta aaccaacacc ggcgttctac
    36901 tgagtatgat ataacaacat caccgcttag gttaagttta ttaatttcaa caattctaag
    36961 tttcattatt caattccaca gaattcttta atgttatacc aattcaactt atccaaatta
    37021 cgttttggaa cattgaacac ctcgattcca gcagaacgaa gaatatcgtc ccaaccgggt
    37081 tcgttcttgt cgtatgtttc acagtatact aattttttaa taccagactg agcgatggct
    37141 tttgcgcaat ctggacatgg agacagtgtg acatacattg ttgctccatc aatactactg
    37201 ccgttccggg cagcaaaaag aatagcatta agctcagcat ggatttcatt gactttagac
    37261 catgcagagt gggctgctcg atgttctttg agcaatccga cctttttgac ttggaatccg
    37321 tcttgacgca atcccgtaga tttgtaagga atttcaccaa tccaaccttg ttctgccgca
    37381 tggtcacaac agttcacacc accagaaggt gaaccgttat agccagtaga aataattcgt
    37441 ccattctttt caattactgc gccgactttc cacgagcagc attttgactc ttgagatacg
    37501 agatacgcaa tttgtagtac tgtcgacgct ttcatttaaa tcaccagata agttgtgtta
    37561 tttgttttaa ccaattttaa ctcgtcggta ggagaagcaa aactctctac tcgagaagta
    37621 cgaatgcctg taccatctgg aaacggatga tttcctcgtt caagaacatc ggaaaagaca
    37681 tagccataaa gaggttggcc ttccttaaca tcaacgttac tgtacaaaat agcatcatat
    37741 tcttcgcgtg gaattgacca aacaccttgg tcagaaccaa taacagcatt aattagacga
    37801 ataccatttt ggctaatttc tgctttaatg ccacgagcat gttcaattaa aagagcttct
    37861 acagcctcac gtaaagtcat tagatatgtc ctaaaatgtt agtcatttca acttggcctg
    37921 ttccggttaa agccaattga gtgtgttgat tgctctttcc attattaact gtaatgatat
    37981 aagcatcaac atagttaaag gatgactctc gtcggagagt cactttactt ccaggaaccc
    38041 ggtttgctac ttcctgcgcg aagattttaa ccttcgaaat aaattcatca tgtgaaaatt
    38101 tagcgtcaga caacataagt ctcaacctgt tgggtttcaa aattagcaat aattccaacg
    38161 ataaaccaat cgtgttcacc ttcgccacaa gaaattttaa cttcagatga accgcctgac
    38221 cggtcaatag aaaatttaat aacttcgccg tttggaataa gtgcattcat ggcagataaa
    38281 aactctgcat gcattttggc tacttcagat ggagtaaact catctgttaa atgattagca
    38341 acaacttgcg taaatgatac ttttactact tcggaatact ttggaaacat tatactttcc
    38401 tctaaaaatc accgtgggct acttgccagc attcaacacc aatacgacgc cacatttcaa
    38461 ctacctgcgc cctgtcatct actgcaagtt tgacattata acgatcagca attcggtccc
    38521 agaagatttc ttcttttacc acatcgtctt tgcgtgaatc gccttgctta cgttggaagt
    38581 gttcgcctgt ttcgccaaca tggtccaaca accatttctt cgtaatgcgt tgataaacag
    38641 tagggtcttc tttagtacca gactctctgc cggaaacagt aagaatttta tatcctttgt
    38701 tacgaagcat tttaagaaat tcaattacca tttcctttgg atggtcttta ccgcatttgg
    38761 ccaagtcata aggagaacga tgattgttat ctgctaacgt gccgtcaagg tcaaagataa
    38821 ctgcttttgg cagtgattcg tctggaatgt acaaatcata tggatgcatc ttagaataga
    38881 agctacgaag cacttcaata ggaactgcat tcgcgccacg atagaggtta cgattaagca
    38941 attcagtcca aggaacgtca aagcgtttaa tttcccactt gacaccatca atttcatatg
    39001 ccaactcttg ccacttcttg atagtcgttg gattaaggtt agtatcagca atgatgacac
    39061 ctttggtggt ttccatctca agcagagtct tcgccataga aaactgacat acagatacgg
    39121 acttctcacg aagcttagaa tatttgtaat cattacgttt atcaaggcca aagatgcctt
    39181 cacgcaaatc atcacgagac aaaacatacc aacctggatt agatgctaca tattcattag
    39241 cccaggttgt tttaccagag cctggagctc cttgtgtcaa aaccaatttt ttcattatac
    39301 atccttaaga gtgtcaataa aatcatgaag agccttagac ttttcacccc aattagcacg
    39361 atatttttct ttaattgctc gcaatggctt attcattgac agtatatcat ttttgtcata
    39421 attttcagct gcgcgtccaa acacgatgca cgccaattca ttttcagcaa ttaacccttt
    39481 aagtgtttca tactgttctt gattcactac atcaccattt tagaaagatt gcgatgcgcc
    39541 aatgagcgac gctttccatg tttcttcaaa aaattgttaa cttcatcttg ctctacaccg
    39601 ccactttcta caaattggag tgccttaccg aattcaattg aggcatcttc caattcagaa
    39661 attgcttcct tcagtgcctc tttacgctga acaaactcca aaaaatcggg atacataaat
    39721 tctgccatga atagtttaaa ccacacatca aatgaaattc gtgtttggtc attaagctca
    39781 aacactcttt cttttaaagc tccaggcaca ctaacacgga ctgtataaac atatccatta
    39841 gaaatatttt ctggtacagc aatagctttc ttaacaagag gagttaactg acacgaacca
    39901 acagctagca tattcctaag ttgtgtcttt ttaatcgata aaagatgtga tgcgtctttt
    39961 acgaagtaag aatgaaggtg tgacggttcc ataatatttt cctcttatta gtttacttaa
    40021 cgcaacgagg ttctttaagg tcagaacgat aataacatat cattccgtta gcatctttag
    40081 tataacgtaa aatgtcattc atccagatgc gatactcttg cgactcttca aatggcatac
    40141 ctacccaggc tttaccgtca attactttta cttcccaatg tccttcccat ttttgaattg
    40201 ggtctggcca atcaggatgc aaaaccggga catccggtgc actagaagaa catccaacaa
    40261 gtaggctgat aatacccatg gctaatagac ttcgtttcat ctggtagcct cctggatatc
    40321 ttctgcaaac ttattgaagc ttgcgttaat ctgtttttca accaatccag gtttagctgc
    40381 gactacattt ccacgcttag aatctttatt cattttagcg ttggaagtat cacgcgcagc
    40441 tcgattttcc tgatagcctt tataggttgt ctgcagattt tttatagaaa caccaatgtt
    40501 ttctatttct tttgcttgtc gatcagattc gtcttgaaca actttgaggt cagctttaag
    40561 attttctacc cgccacgaaa gatatttcaa tccaccggcg gataacgcta acacaccaat
    40621 caacaaccaa gttgtgttta ttttgagcat agtttgagga taacctctac aatatcatca
    40681 cgggataaac ccgaaataag gatatgacga tcagagcttt ctgaaggaga acacttgaag
    40741 caagcttcta cgtattctgc catttcagaa taattcagct cgcgatgcat aatgccaaga
    40801 cgatgcttgc cataaatcgg gtcaacgatt acataacatt tgcatccgtt agcatgaacg
    40861 tttggctggg tgatgttctt gaacacctct gcgccatact tcgcgagatg attatctagg
    40921 aaatcaatca tttcatctac ggcttcagga agggcttcgg cacgctgctc gttcacacga
    40981 ttagtgtact ctttttgctt cttacgagca gcttccttgc gcgccatgtg cgtccgtagg
    41041 tcagtgacaa atcccacttt cttggtacca ttccacacaa aaatcccatc agaatgagta
    41101 ccatatttgt taacaaccat atctaaagta attgcttgca tatccatttc aatatcctca
    41161 tcagttgata taagtctata gtatcacact ctgatgagga tgtaaacaac tattcttcag
    41221 aaatttcaat ttctttttcg tactcttttg gaacatatcc tgcccagtac ttcaagaaca
    41281 ctctttcgag gtctttaagc agtttatcta catctacagt tccttcgtac atgttcatga
    41341 taacaccaaa aagatgacgc tgattaaccg ttgctttctg agcagcaata gcgtagtctt
    41401 tacgagcacg gcctctgtac tcatcataaa atgactgaca tagttcaagt gactttccga
    41461 ggtaatctag ataagcttgc tcaaacgcag aaattttctt aattgcgtat tcatctccag
    41521 caaaaagaga acgcaaatcg tcggaatttg cagatactac agacgcaaac agtctttcat
    41581 ttgacgttat tgagtcttta gtgtgatgaa gagccgagta ccattcggtc ttaaccttaa
    41641 atcgctgccc agtgtttaga actgcaatgt atccttctac gccttcaagc gcacgaactc
    41701 cttcaaccca ggtagtaggg tcagaaattc cgtaagcatt aattaaataa ggacgaattt
    41761 tagcattagc gtacaaatca tcatacttaa catactcgcc ggttgcgtta tcacggacgt
    41821 ttaacacaaa caactgtggc tcctgatatg caaggacaac acgattatca ggtgaaacaa
    41881 attccatgtt tacagtatac ccatctagtg ctagttcaag aacaacttga tgaagtgaag
    41941 aatattcttc gctattaagc agggcagaag accttctcgc ctggtcactg taaagagagg
    42001 tttttgattt aagatataga tacccgtcat caacataaga tgacactaga gagccatcag
    42061 ccttatccat aatgtattct acatcgctaa tatcaattcc catcgtcatt gggttttcat
    42121 tcaagttaaa gaatttttcc attggacgag aagcaattcg aattggagta tcaccatcca
    42181 tttcaaacat gatgccccgg cactcaagag catctggttt taaccactca ctgtagcttg
    42241 cgtagtgata tgaaaacact ctgaacttac catccatagg accggtaaaa tctttataaa
    42301 agaattttgc aacttctgag ctttcacaca gattcattaa atttttatat agctctaaca
    42361 tttctttacc ttatgtttgc aattatcgta gtgccatctg atagcaatgg cctttgaagt
    42421 tattatacca caatgcgggc atggactgta caaaggcttt ttctttcctt tttgactttc
    42481 tgaccgcttg agtttagttt cttcagattg ggttttaccg gtcaaagatt ttgatatctt
    42541 ttcacgtgtt tctttggcac gagtctttcc ttgggtgggg cttactctgc ctttcagtgc
    42601 tttagataag ttctttctat gttcttccgt tcgtttcttt ccggagaata agttagatgt
    42661 ataattagaa tgttttattc tagagctttc ataaaatctg gaatgaactt taaaattctt
    42721 tccagaagaa ttacacatca tccaaagagc ataattcatt ttagaattat tatgtatctt
    42781 tgataatagc aaatgggcaa tgaagtgttc acgcccagtc aataaaacta aattagaaac
    42841 atcatcattt cctcctaatg attttggaat gatatgatga gcttcagtat aatagtttaa
    42901 ttttccttta tcattgcctc gtaatttacc ctttgctatt aggttatcat atgctttaac
    42961 atagttcatt tagctttgtt agtatgttgc gtgttccatg gaggattgaa cttcttaatc
    43021 agaagaggtt cttccaagtc catagtggat attgacatct cgccaagttc attattaatc
    43081 aaaagattaa aacactgacg agcatagaac tctacttttt tgccagccat tagtgcttca
    43141 aaaatcttgg cagatttagc cgaatcagag gtttggtctt tccgattaat agcagttcta
    43201 taataattta tacgtttacg aagattttta gtcttaccaa tgtaaactag ttcatcatca
    43261 actgcgatgg cataaactac attcaacttg tttgctatca aaattggttt gatggtaaaa
    43321 tctggttcta actcaagttg aacatatttt ataaaagaaa actcgttagc aatatcattc
    43381 ataataaaga ggggccgaag cccctttcct tataagtact ttttaaatcc aattagaaca
    43441 tcatcagtga catcattgtc aatctgagct accagataag aacttatctc aacttcctga
    43501 ggagcagatt ggactgcatc agagttaaga tattcgcgaa tccaaggaat aggatgtcga
    43561 gttggtgcat cagtaatcgg acaaggaaga ccacaactac gcatacgaga tacagtcaga
    43621 tagtcaatga agtcatgaag aattttaacg ttcagtcccg gaagaccacc gttgcggaaa
    43681 agatggatag cccaatcttt ttcttggcgg ttaacttcca tgaagatttt aattgcttct
    43741 tgttcacact ctttagcaat ctcaacccat tcttcgccat cagtgccagt ttgaagttga
    43801 cgcagaatgt actgtgtgcc cttcaaatga agttgttcat cacgagcaat gaacttcatg
    43861 attttagcat taccttccat gatttccata tttttatgga agttgaaggt acatgcaaaa
    43921 ctaacataga aacgaatagc ttctaatgcg ttaataacat gtaagcaaag ataaagagat
    43981 ttcattaaat cacgtttagc ttctttaatt tcgatattat cttgattaaa gcagcgattt
    44041 ttggcatttt cccatgcgcg agtcttcgct ataacatcat catagtaaac accaattgac
    44101 tcagcgcgtt tcatgattgc ttcatcaaga acgatttcat caaagatttt agctgggtct
    44161 acatacaggt tacgcatgat atgcgtgtac gaacggctgt gaatagtttc actgaatgtc
    44221 caagtctgat tccaagtatc taggcttggg tcagaaataa gtgcagataa aactgctgct
    44281 ggagctcgtc cttgaattga atcaagaaga gattggtact tcaagttatc agtgaagata
    44341 ttacgctgat gttctgggag tttttcaaac tgaccacggt ccatcataac gttaacttct
    44401 tcaggacgcc aaaagaagct caattgcttc tcaatgagtt cctcgaatac tttatgacgc
    44461 tgaatatcat agcgtgcaat tcctagacca gaaccaaaga acatcggttc ggtcatgata
    44521 tctacttgct tggtattaaa aactgtactc attctatttc ctattctgtg gtgttaacca
    44581 tccgtggtct aattataatt cccttttatt aaagcttaca ggccgcgcag tcagcagagt
    44641 cttgaatcat atcatcgtta ccggaaccat cacgggtgtt atgatagtaa agagtcttac
    44701 caccaaagta ccagaaataa agcaagtcgt ccatcattac cgacatttca actttgcctt
    44761 tagggaaatt cgccgggtcg taataagtat tagcagagat gctttggtct acaaatttct
    44821 gcataatcag aacctggttc agataaggct tattaccctg ttttgcgagc tgccaggcat
    44881 aatcataaag ggaagcattg tgttcaacat ttggaacgac ttggttgaag cttccttctt
    44941 ttgattcttt aactgacact ggtccacgtg gtggttcaat accgttggta gagtttgata
    45001 cctggctaga cgattcgcat ggcataagcg cagatagcgt tgaatttcgg atgccgtatc
    45061 gcttgaggtc ttctcgcagt agttcccagt cacagacata gtttggagct gcgagttggt
    45121 caattctttc gttgtaccag tcaataggca gttcaccacg tccgtatcgt gtttctttgt
    45181 aaagcgtgca tggacctttt tcgctagcaa gtttaacaga ggctttgatg agtgcatatt
    45241 gaatacgttc catcatttcg tgagtaatat cattagcatc tgcgtatgaa gcaaagttgc
    45301 ttgctaacca agctgcatag ttagtaatgc caacacctag tgctcgacgg tctttagctt
    45361 ttaacgcttt gtctaccgga tagtcttggt aatctaaaag gttatccaaa gcccttacca
    45421 ttacttctgc gatttcgtta acttcttctt ggtcttgcca gttgaagttg tcgagtacga
    45481 atgctgcgag tgtgcatagt gcgatttcgc catcttcttg gccaacatcc gaagttggta
    45541 acgcaatttc gaggcagagg tttgattgct taaccgtagc cacatcacga ataaaaggac
    45601 catattcacc aacgttatct accatgtacg ggtaaattcg agcagtacca gcacgttcag
    45661 taaggaacaa ctcaaacagt tcacgagctt taatacgttt ctttcttata tctgggttct
    45721 tttccagttc ttcatataat gtacggaacg cttgagcatc acggaagtat tctgtgtaca
    45781 aagtaccaag acacacatcg ggactgaaca atgtgatgta atcattctta atcaagcgtt
    45841 caatcatcag gttattaatc tgaaccccat aatctaaatg acgaatacgg ttttcatcta
    45901 cacctttgtt gttcttaagt acgaggaggt tttcaacttc caagtgccag attggatagt
    45961 acagtgtcgc cgcgccacca cggactccac cttgggagca ggatttaact gctgtttgga
    46021 aatgtttcca gaaaggaata actccagtat gtttgacttc accgaatcca atttttgaac
    46081 cctctgcacg aatcatgcct gcattaatac caatacctgc acgcttactg atgtattttg
    46141 taattgacgc agcagcttcg ttaattgaat taagactatc accgccttca ataaccacgc
    46201 atgaactaaa ctgacgtgtc ggagtacgaa caccagacat aattggagtt ggcaatgaaa
    46261 tctttttagt agaaactgca tcatagaaac gaataacgtt tgctaaacgg ttttcgccat
    46321 catcttggtg caagcacata ccgatcagca taaaggcaaa ctgtggagtt tcatacaatt
    46381 caccagtgtg acggtctttt acgagatact tctcgataag ctgcattgtt cctgcgtaag
    46441 tcatagtgaa atcacgctca tgcttaatat aagaatcaag caaagcaatt tcttctgctg
    46501 accatttgct caggatttct ttatcatact tatttgcgtt aacacaacga gaaatgtggt
    46561 caataaatgc aggtggttca aactggccat aaacacgctt acggatttca aacatagctg
    46621 cattagacgc cacatattgg taatccggtt catcaataga aatgctattc gccgctacct
    46681 taacgatagt cttctggata tctgcagtgc tcatgccatc acgcagatgg gatttaataa
    46741 tttcatataa ctcgtatggg tctactttgg ttccttcgca cgcccattcg aggactttaa
    46801 tgattttctg catgtcaaat tcttgactaa cacctgagct cttaattact tgcataagtc
    46861 ctctaattca aatgtatctt taaaaagttt attcactaca agagctatta tatcaccatg
    46921 gcaaggaagc ggtttgcagg tgcatcctaa tctcattcct cttaaagttt ctaagtgctc
    46981 tcgctttatt tctccgttcc gaatcttagc aataaaatcg tccttaaacg cagcaatagc
    47041 atcaggacga ttatcgcaat ctttaccgac gtaatttccc cacattgttc cgcgttggat
    47101 atttacatcg aagtcggaat ggtatttatt aaccacccga catatcttca tgttatatca
    47161 acttcaaacc aacagattaa ttgtgttttg cctatagacc attcatatga tttaacaata
    47221 gacagaaccc tttgttcggt cccgtcaaaa actatcttgt cattaacttc aggcaaatca
    47281 ctagagaatg catcacacat ctcgcctaat attgttttag actggtgtcc tttacgaaca
    47341 aatcgaatat tcatatcgcc atctttcctt taattgttgg gtgagattca tatcctttaa
    47401 gaacaaagtc agatggtttc atcattcctg taacccaagc taattgttct tctgttgcta
    47461 attcatgaaa ttctttatct tttactggag gccaataatt aatttcaagt tcacacagct
    47521 cttttggctc tcgacgcaag atttctttac actgttcaat atggttcaga taaatgtgag
    47581 tgttaccacc agtgaatacc aaatgcccag gtttaagatt ggtcatttta gcaatgatat
    47641 gaaccaatgc tgcatatgac gcaatattga aggggaggcc aaggaataca tctacagaac
    47701 gttgatacca ctggaggtcc aaatatcctt tacgaacgtt gaactgataa agcagatggc
    47761 acggtggtaa tgccatttta tccaaatcga ccgggttcca agcagttaca atctgacgac
    47821 gatcagttgg caattgctta atacggtcaa tgactagttt tagttggtca acgcccatga
    47881 aatcacgcca ttgctttccg tacacgggtc ctagctcacc accggaatac cccatgtctt
    47941 ttgcctggtt ttcgtagttg tcgtcccaaa cagttttacc ttccagtaat gaaccatgct
    48001 gaataagacg caattcatgg acattagtag acccttgcaa gaaccaaatc agctctgcaa
    48061 tacacgcttt ccatgcaaga cgcttggtag ttacagcagg aaaccctttt tgtaaatcaa
    48121 aacgtaactg agtaccaaac ttcgcaatag tgccggtacc agttcggtca tccgtctcat
    48181 aaccgttttc aaaaatgtct ttaattaatt cttggtattc acgcattaaa tttttcctga
    48241 agaggtgtaa agaaaagctg attaccacgc ttttcaaatc gcccaataat agacactaca
    48301 tcatctttga ccatcacatt gccatgtgac attccgatga acatcttctt ataatcacgt
    48361 tcaatttcaa taggtatatt tccatttcgg ttatatactg tagttgaacc gttataagtg
    48421 ctaagaccat tataactaaa aactagaaga tgaataccat gcttaaatgg aaatcctttc
    48481 cacttctttt ggactttgtc ttctgatagc tgagtgatat catagtttgc gctcatagac
    48541 cacctctgaa atgttagtca cttcatcaat atgataccaa tgattttctt tagtaatgaa
    48601 tcctgattct ggacaagtag gagctgctac aaattcagca ggtagagtga catcagaatt
    48661 cactctatga ctttttctga tggttgtttg gataacccta tctgcatatg gatatgcctt
    48721 ctggatgatt ccggcaccac ctatgataga ataattaagg tctctattaa aagtgatagt
    48781 actgttgtaa gaagtatgag cggccataat gtcaccaccc aagaaaccga taaattctaa
    48841 ttcacttaca taagcatctg caaagaagcc atttttagca gttgccaacg cacgactcat
    48901 gtcttggaca acgattgtct tacgaccagg aagaggttta ggaaaactca taaaagtctt
    48961 tgctccgcaa atcaagatag tatctcgagt acgattagca aagtttttca tatcctggga
    49021 aatatgtttc caaggaagac catcgcctaa accaaaagca ttttcgtttt tgccgtctac
    49081 ggtttttgta ggagcaaatg cataaactat ttgaatcatt taaacctcag caaaattcaa
    49141 ctcgttcaac actgccgtct tcccacttct gttgaagctc ttgaaggcgt ttaattgcac
    49201 tgtcgacatt ggacattgcg cagatagtta cccattcacg gccgtcccac caaatcaaat
    49261 catcgtaatc atctactgcg aaattttcca ttaaccttgc ctcattccac acttaaaaca
    49321 ccggccacct aattgccata ggctaccacc acagtactta caatcccagt cagttaaaat
    49381 ccacatgact tgtacccact agctttaatc atgctctgaa gagttttaaa tccttctttt
    49441 atggcttctg aaatttcctc aaatacttcc tttttcagaa tgtacaacga acccgcttga
    49501 ttgccagaaa gagctgaaat aatcacctgg tcattaatta aaaactcgcc atatgctgaa
    49561 tcaattttac ctgaaacttg attgcctcgg gaatgagggt caaatacgag ctcaatatga
    49621 gttactccag gaatttcatc aaattgacaa cgaatattaa cacgtggata tccaattaca
    49681 ctaattttag gcatataaaa ataatcctaa tataatgccg ctaataaaag cggcagtaac
    49741 agaaattaac aaaactacta attcagcctc aatcatttct tggccttagc aagtttaaat
    49801 gcttttttga attcttcaac atcttcaaca ggaatccaga agcctgagcc atacccatct
    49861 tcatagcatg ggcagttatc acagtaatca ttccaataga cagtttcacc acccatagtg
    49921 aatggagctt ccatttggca cagtacttct tcaacacgct ctaattcttc tgggttttta
    49981 tcgcaaatgc agaaattcca tttaccacga tattcagaac caagtttgat gctttgacgt
    50041 tgaagtttca tttttattct ccagtagatt atggagctat actatcacaa gcatagctcc
    50101 ttgtaaacaa ttattcttca aaatcttcca taaagtaatc aatgtcgtcc cattccagag
    50161 attcaagata tgcaataacc ttttctctag aaccgcggag gtcaatattt ggccaaccac
    50221 caccaggtcc atgacgcata atcaagtcaa aatcaatacc atggtcagtg tcataaaaac
    50281 gtgtaccatc tgcatactcc aaatctacac aaataccgtc tttgttgata ataggagttg
    50341 ctacgatatc aatgtttaat ttacccatga tgttttcctc tactcgtttt gtttcgatgt
    50401 agatatagta tcactcatca actggcttgt aaacaatttt gtgaaaatat ttttggaggg
    50461 ataaagaaaa agggacccga aggtcccttt atattagagg tcgttcagaa tatcattcag
    50521 atcgtcatcg ccaacactgt caccagcatc gcccatgata tcgtctgcgg aacgagaaga
    50581 ggtcggtttg gattcaaaat cagacaggtc tttgtcaaag gaatccaggt catcaccaat
    50641 tttatcggct tgagctgctg ctttcgccgc ggcaccacca agagctgctg tacccataat
    50701 ctgtttaaat ttggcttcgt taacttcaaa cgatttaaac tgagatggag caacaatttc
    50761 gctgaggtca gccatatttt cggtcaggaa tttctgagtt tcttcatcat tgatgtttgc
    50821 aatctcggac tgaccaagga atttacattc atcatagttc tggaaaccac cgactttctt
    50881 aactttcatg acgaagtttg caccttcata cacacaagtt acatcaaccg gagtttcacc
    50941 catatcaaca tcgacttcaa ccatcgcgtt gattttgtcc ataattttct gaccgaaacg
    51001 gaatttgaat actttacctt cgttttctgg gttagccggg tctttaataa ccaggatgtt
    51061 agaccagaaa gaggttttac gtttcagaag cttatattca gccgggttgc tgttataaga
    51121 atcattttta ctcagatgag cacaaaccgg gcaagaatca aaatcaccgt gagtagaagt
    51181 acaattttcg atgtaccatt taccgccgtg tttgaaaccg tgattgatca gttttacaaa
    51241 cggcagagag ttttcatctt taccaggcag gaagcgaatt actgcttgac cattaccagc
    51301 attatcggtc ttcagtttcc attcgttttt atcttcatta gagaaagaag aaccaccttt
    51361 cagaccagcc agttgttgtt gaagttgagc aggattttta cgcttaaaca tatgattacc
    51421 tttttaattt taacagttgt tgttgcaaca tgggtccttg caactggacg atagattaat
    51481 tatatactaa tttctttaca agatttgatt atgctaataa agagtttctt agcttcagca
    51541 ccgtcaacgt ttaaaagttt tttataagct tttaatttag tagagtaatt actccaaact
    51601 aagttatccg ttgcagtatc atgtgtattt attatatcta aaaacgagtc aagcatgatg
    51661 aatgtctcga aagatataac gtttgactgc agaagtttga acacataaga tgttccgact
    51721 ttctcattat attcaaaaat atcatgaagc ttatctacat taactttctt ggcaaaatag
    51781 taaatgttct ttacatcttc cgagaacgtt gttttaatct gcttcaattt acctatatat
    51841 tcacgataaa acacgagggc atcagcatca ctaatatcgc caatccatgc atcttggtta
    51901 gctacgaggt tactcatgaa tatcagtgtt aactctttta atgtatattt ctcagcgagt
    51961 ttctcaaaga aatatttgtc tctacgcttt tgataagctt tatcagagac ccgcataacc
    52021 cagttatact taacaacgtc ataccgaccg gcaaagtgtt gtttgagcat taaatataaa
    52081 agataaacgc tcttaccgtt aacgtatctg ttattatttc caggcatgcg gagacgaatc
    52141 ataataaaaa atccagacta ttcgttttat gtgtttgact aaatgatggt cgaagcatat
    52201 tttcttctaa cgcttctgac ataatttttt ctatgattgc tggaggaata tatctattga
    52261 agtttccctc aggaatagaa ttttcttcta accactgagt tgttgcttca agatacccca
    52321 ttccaagttc tgttaccata gactcaatag taaatccgtt agcttgctta tctaacagct
    52381 gattaatgga ttcagagggg gaggtatccc cctcgtcttt aagcgaaaat agagtcataa
    52441 gcttctacca cttcatcttt ttcagtttca aaacgatcgc gtgtgccttt atggaacaga
    52501 gcaagcagtt gattaaacag tttgccttct acgccaagtt ctttcttggc gcggtcttta
    52561 atgtctttgt taagttcaag atagctttct gctttcaact tattacctga ggcttcctta
    52621 atcatatctc gcagagcctg tccatgtacc gcttcatcaa atactacttg ctctttttct
    52681 ttcttagcca ttatattcac cttaaaagtt gttaatttct ttcattaatt tagacagacc
    52741 ggatttaaca aagtagctat aaattttacc acgacccggt aattgatagt tattataaca
    52801 atctaaaatg ttagcaacaa tgtcttcgcg gatgtaatca aaatcgatta acacacggtt
    52861 ttccaagaaa cgcttatact gttcttcagt aagcaaatct ttaatgtttt cgccagcatc
    52921 aagacattct tcaacaaatg tcattttcgt tgaaggagta cgctcaccat caacatgggt
    52981 gtaccaaaaa tctgaacgaa ctttaataga agcaacgtta tctttcttgt cacctttaat
    53041 aattttaacc atacaatcta aagcaggaga acccgtttta gatttcacca atttcttctg
    53101 cattggtgac cattgcttaa cattaggata cttatgcaat tgagtaaagt caccatcaga
    53161 agaaacaatc ataacaggat gaccttcgag actgaacttt ttggtcagta cagcaatact
    53221 atcatcagct tctgctttat caatatcaat gacgtaataa ggcatatact gcttaaattc
    53281 atcaattaca gtacgaagac cttcaaagta accttcccag tcccaattgg attcttcacg
    53341 ggctttagca cggttctttt tataataata tgctacatcc cggcgccagt atccgttgat
    53401 tgcattatca acacaaatga caatttttgt gtatccatct ttcttccact taaaagcatt
    53461 aaattttaaa gtagaaagaa taagatgacg aaccatagga gtggttagtt tatctccttc
    53521 tttatacgta tgaagaattg tcgccattgc gatttgcgac aagtcaatca gaatgacacc
    53581 ttcttttact tggtcttctt cggcgaataa gcaatttaaa tcagacattt gaacctcgtt
    53641 caattagtta gtacagccat tataaatact tctataatga agcataaccc cataggagac
    53701 tctatgagcg atttactgaa acaacatttc cgtgcaacga acggcttgga cgcaggcgga
    53761 aataaagtta taaatgtggc actagctgac cgcaacgtta aaaccgacgg cgtctccgtc
    53821 gagtacgtta ttcaagaaaa cactatccaa aaatatgacc cgacacgtgg gtatctcact
    53881 gattttgctg tgacttatgg acgtcgtatc tggattgcaa ataaagatat tccaaagcct
    53941 gctggagatt ttaaccaggc gaattggact tctttacgtg ttgacccgaa ctggatttat
    54001 accgtccgta aaggagagtt tgaaattcaa tctggtcagt tcatcaacgt tgactctaac
    54061 gctgcaggta atgctacatt actgcttccg ctagcaccag atgaaggcga taccatcgta
    54121 gttcgtgata ttggcgggcg tcctggctat aacggaatct taattaaagc acaagatact
    54181 ggtgcatcta tcgtatttgg tgaatcgcgt ctgcgtgagg taagacttac acgtccgtat
    54241 tcacaaatta tgcttacgtt tagtaatggt gcatggcgtg caagtttaac cgattttggc
    54301 gatactgcta aaatggtagt tccgaacggg attgttccaa cccaggtaca gtcaggtgat
    54361 aacgtagttc gtcgttatac ttccaactca gagattttta ttactctgcc gttgttcgct
    54421 aattcaaacg atatcatcaa ttttactgac cttgacggta catcgccaat taaccatatg
    54481 actgtgcgta cgtttgaccc aactatctca attgggactc ccggacaaac ggaaattcaa
    54541 gtacgtactt caggtaatgg gtttttggta tatgactcga ttgacaaaat ctggcgtatt
    54601 tttgaaaatg atttacgcac ccgagtaaga ataattactt ctgacgttac tttaatgcct
    54661 aatgagcata tttctgtatt tggcacagat aacaataccg ttaaaacaat taacgttact
    54721 ttgcctacag acgtagctgt tggggatact gtcacaatcg caatgaatta tatgcgtaaa
    54781 ggacagactg tagtaattaa agcatctggt ggtgatacta tcgctagcaa tttgaattta
    54841 ctgcaatttc caaaacgctc agagtatcca cctgatgcag cgtgggttca atcaagttca
    54901 attacgttta acggaaccac gtcatatgtt ccagtacttg aacttgctta tattgaagaa
    54961 aaagcaactg gaaaaagtta ttggattata actgaatctg accctactgt agaacgagtt
    55021 gacgctaaag ataacacaac tagagcacgc ttaggtgtta ttgctcttgc tacgcaagct
    55081 caggctaatg ctgaatcaaa cgcagaaaaa gaattagcaa ttacgccaga aaccttaaat
    55141 ggacgtcgtt ctactgaaac ccaaactggt atagcaagaa ttgcaacttc cagcgaagtt
    55201 aatcagtcaa caactgcttc ttacttggat aatgtaatcg ttactcctaa aaagcttaac
    55261 gaaagagctg ctactgaaac ccgtagaggt ttagctgaaa ttgcgtctaa tgctaaaatg
    55321 gacgcaggaa cagacgattt tacaattgtt actcctaaga agttgcttta tcgtactaca
    55381 tcagattcac gattaggtgt tgttcagtta gtaaaaactg gtggtgctcc taacacaact
    55441 aacgatcgtt cttctgctgg caccggtata ttcgatcatt ctgattacaa aaatgcagtt
    55501 actccaaaaa ctcttcgtga gtataaagct actgtaaacc aatcaggaat agtctggtta
    55561 gcaactgata gcgaagttag aaacggaact ccggcttctt caaatattcc tacagtcgtt
    55621 acaccagaag ctttgcataa aaaagttgct actgacggag caattggatt aatccaaata
    55681 gctacgcaga cggaagttaa tgctggcggc gtgactaata aagcagttac acctaaaaca
    55741 ttaaatgacc gtacagcaac taacgatcgt actggtattg ctcgcttcgc gacacctggt
    55801 gcccagggtg aatttgaagc tggtacttca agtacagtaa tggtaaaccc taaattactg
    55861 ttcgataaat ttgctaatac tggtcgtatc caagttaata ctagttctgg cttaactatt
    55921 actgggaacc tctgggacca ttataccatc aacatacagg aagcaagtac ttctcaaaga
    55981 ggtacaacca ctcttgctac tgctgctgag gttagaaccg gcaccgacgc caagaaaata
    56041 gttactgctg ccacgctaca tgctaaaaca gcaactgaag gagctatcgg tcttgctcag
    56101 tatgctacac aggcacaagt tgatgcaggt acattaagtg atagaattgt tcctcctgct
    56161 tacttgaaac agactattca ggtaacagag tcatggcaag ctacagacag cgttagaggg
    56221 accgtgaggc tatctacagg cgatggaacg tggaaaggta atgataccaa tggctcaact
    56281 cttccggata acgggtatgc ctctaagggc gtcgcagtgt ctccgtatga attgaacctt
    56341 acactgaaac attacttgcc tcgtctcggt aaagcctatg acacaggaat gttaggtggt
    56401 caaacaccag acaaatatgc tcgtcgcgat atagcgcaga ctatttctgg agcttggtca
    56461 tttagtcagg acacttcatt tagcaataat atttctgtcc agaatattat atatgctaat
    56521 ggtggtgaag ttaaaatttc tccaactgct gacaccggaa acgtgcatgt tcgttttcaa
    56581 aatagagatg gaagcgagcg tggtataatt tatgctgagc cgcaaactgc ttcagctgga
    56641 actttaaaaa ttcgtgtcaa aaacggaact ggaactactg ctgcaagcca gacctacaca
    56701 tttggcggta acggtacgtt agaagttcct aacgaagtgt caactaaaac tctgaggtct
    56761 tctggaaatg caatagttgg cggaactgtt atggttaagg acgtccagat gcttgctgtc
    56821 gagggattga attcaatatt cggtgcccaa tcacagtccg catttattcg ttcccgtgac
    56881 gctgatacac aaatttttgc acaggattca actggatcgt atccaatttt aactaccaaa
    56941 aactacgcaa gattagctga tggtcgttat gtcaagaaag ctggtgatac catgaccggc
    57001 aatcttaaca taaatagttc ggctatcgtc attacaggtt ctgaatcgtg gtatgtgcca
    57061 acaaatgaaa ctgtaataag acaaggttct tggactgctg aaataaaaga tgctactaaa
    57121 ttgaaaggtc ttcgtggtta tatggttccg atcagaacac cgattgaccc tgctaaccca
    57181 agcactttag tagtgaccgg atatgaagaa aaaactgctg caggtggtgt tttaactcag
    57241 attggtgtaa ctacaaacaa tacttatcag ctttggacgc cttatcctcc gacaaccgaa
    57301 actgccgata agcgtttcgc gcatactgtg tggatgagga tttataatcc aaaccttaat
    57361 aagtttgatg attggatgcg agtgttcacg tctgctactc ctccaactgc agctgatatc
    57421 ggagctccaa gctcagtatc aactcaggtt aaaacccttg aagttttgga atggattaag
    57481 cttggtccag ttaaaatctg gccagaccgt ccaaaccaaa ctctcaaatt tgaatgggta
    57541 ggtgattaat ggctgaacca attttaatgg cagccttcgg cgaggatttc gtggaaacac
    57601 gaatcctctc tgaggcaaac tctgtgaagt attggctaaa agcttatgct acgcattcta
    57661 atgctgttcc taataagcca gaattgaata ttaatggcgc ctttgatatg acctcctcct
    57721 tacggagggg gattaatgtc gttcaggtta acggcaatag ttttattaac tttaaaactt
    57781 ttgatgttac cactgatgat aacaacgcta ataacaaagc gtttgtagaa tatgcaaatg
    57841 gattaacttc gggattgtat attataatga cgcatgaacg atttcagtct agtccgttga
    57901 tagatagatg gtttaaaaac aagtggtctg cttcttggcc aggttctgac ttttccaaat
    57961 catttccaaa ctctgcctat gttggagtgc tcggagcagc aaaaggacgt atattaattg
    58021 agtcatttta cggaaatgat ggtgtagtta aagaagattc cagagctaaa gtagatactg
    58081 tatatgataa tgtgggcgat gtaggatata ctgggtgtcc ttatcgttcc attgaagata
    58141 caaatgaata ctcggattct actggatatg aatataaacg ttatccagca caaaatgaat
    58201 ctataagcaa aatagctgat tatggattat ctcctggaga ttctgtattt ttagtatgtg
    58261 atatgtatgc atctaaaagc cttcttgatg cgggttctac tactagagct agcttgcggt
    58321 ggttcaaggg cacatcttta ttatcttcaa acgtatcatt agaagttcca aaaaatggag
    58381 ctgacaggtg gctaagattt gaaagattta ccgctgttcc tacagacgct gatggattta
    58441 ctatcgtggt atcacgatat ccaaaaacgt ctgtagttgg tgactctaaa atcaaaaacc
    58501 ttgtatttgt tcaaacctct cacagcgaaa agcttaacag cgttgttcaa gaatttggtg
    58561 tgaatggcgt aagaatgaat aaaggcgttg aaggaggaac cactatgatt atggaacttc
    58621 caaattcaaa agtcgatccg agcggtgtta ttccagttca atcgttcaga gaaacatcag
    58681 actaaggaag cctttgggct tccttttttc gtataaatag aaaatatata agaggataaa
    58741 ctatggccga tttaaaagca ggttcaacag ttggcggaaa tcctatttgg cacgcaggta
    58801 cttttcctct tgtgccggca ggaaactccc taacttatag aggtgtaaag gtttatactg
    58861 agatagataa acctcaagca aatgataatg atttcgtatc taaagctaat ggtggcacag
    58921 gttctcaagg tttccaaaag gaagtcgaat ttaaagaagg cgtaaaagtt tctgcgacct
    58981 tcagtggcgg caacagttta aacgggattt attctggtaa tggagactca gcatctctaa
    59041 caacagcgaa cattgacatt gtttcatggt acggtgtcgg tattcgtact tcactggagg
    59101 gtagagaacg gacagtagtt tggaacgcta gaaccgggga ccaaataaac aaaggaagta
    59161 taacagcttc tattcttagt tctaataatg ctcctacagc cgctcagcat ttaacgcgta
    59221 aagattatgt cgatggacga ataaatactg ttagcaacgt agctaacgca gcagttagaa
    59281 aagccggcga taccatgaca ggtgtactta gagccgaagc tggcgtagtt atagtaaaca
    59341 cagcaacatc cggtgaatat gctcctagat tagatcaggt tatttcacgc ggggtaacaa
    59401 tagattttgg cacatactaa gaggtagcca tggccgatca aaacttaaaa caaatacaat
    59461 ttaaaagaac tagcacagag aataaagcac caggtgcaga tatcgtagcc cgtggcgaaa
    59521 tcgctttgaa tacacatggg cgtactcttg ccatttatac taaagatgaa aatgatgccg
    59581 tagtacagct cgccggtaaa ggggttcctt tcttagatac ctccggaact cttagcgttg
    59641 atggaactac tacattaaaa gacaacgtaa ctatttctcc gaataaagca attagttttg
    59701 aaactactga tttgagcggt gaaataactc gtcacatcgt tggtaaatgt gctactaatg
    59761 atggctggta catcggttcc ggtggcacaa gcaacaatgg tattcttgaa atcggtacga
    59821 ttgatgacgg caccgaaacc atccaattcg tacaacgcgg tgcaggcaac gttgaagccc
    59881 gaaaattggt cttgcttgac ggctcgggta atacgactct tcctggcgat ttaagactgg
    59941 gaactaataa gactgttaaa attaacagcg gaagctctct tgtccttgaa atgggtgtag
    60001 gctctaacga tgtttatatt aaaaaccaac gaggcgtagg tgttcttcaa ttaaccaatg
    60061 acagtaacct gacgttcaga aattcccagg tttattacgc catgaacgga aaaggcccgg
    60121 gtaaaggtgg tactcttctg acgaatgtag aaaacaatcg tcaagcctgg caatatacta
    60181 tttctgctgc aagtgcgtca actccgcgct gggtaaaagt agctacaatg aaacacccag
    60241 gaatgggatc ttcgcagctg gatttaatga ttaccggtgg cattgactct ggacacggaa
    60301 gacattatgt tgattttatc acgttatcag gacgaaattt aacatcatgg agcaccaaca
    60361 gtttagataa ctgggttgaa tggcgccggg ttgggtctcc ttctaaaacg aacgttccag
    60421 agtattacgt tgttaaaaac gattctgcta ctgatgcgga tgcgtcattt gatttttatg
    60481 ctaaagttcc tcgatactcc aacgaccttt acgttacagt gttaaacacc gctggataca
    60541 acggtcaaga ttcaggtaca gtaattatct acgaaactgg ccaagatact ggtgctactg
    60601 caccatctgg aagcattctt gtttcaatga aacagatttt tgatagttta gcaaaaccag
    60661 atttcggcga tactaccggt actcttccgg ttaaccgtgg tggtacaggt gctactaacg
    60721 caggagatgc ccgaaataac ttaggtttag gtactgctgc tgtgcgtaat gtcggtgaag
    60781 gcactggtaa ccttttagaa aatggcgctt atggcttagg tggcaacggt ggtaaatcca
    60841 tcaatgacat tgtctctaat gcagatatgt tgacccgttt aaaagcatat ggtggtactt
    60901 tctggcgtgg tgttactaaa tctggtgtta gtgttcaaaa tggtcttttt agccacggct
    60961 ctggtatttt tatgaatgct ggcgacacca tgtcagccat taatatcgac tatgctagtg
    61021 ctagagttcg cgtatacgcg gctaacaaca cggctcttgc cgcaggagat gtcaaataca
    61081 acgaacttta cggcacagca aataagccat ctaaggctga cgtcggactt ggtaatctga
    61141 caaacgatac ccaagttaag aaagctggcg acaccatgac tggtgattta actgttccta
    61201 atttacatgc ttccggcccg ggtactgcat cagtatatgt taatgcagga agcggaaatg
    61261 ctcatgtgtg gtttagaaca gacggtaacg aacgcggtgt aatttgggca actccaaata
    61321 cagcggactt aggacaaatt aatattcgtg caaaaaccac tggaggtact tctgccggtg
    61381 attttagctt ccgttctgac ggccgacttg atgttcctgt agcagttaaa gttggtggag
    61441 cagcaatgct aaccaaagac gggaatatta cctctggctc gatgtttggt ggcaacctta
    61501 acaactatct ggacaccatt aaaaatgata tcgttgctgg cgataataag caagtaagca
    61561 agactggtga taccatgacc ggcaacttga ctattaacgc taacttaaaa gtcgaaaatc
    61621 ctagtggaac atttgttgat ttaggttcag agaactctga taagtatagc agattaaccc
    61681 ttgctcgtaa agttggcgat ggcgctgctg tggcaatgct taaaattact cctgaaggat
    61741 acgtgcaatt tggctatcaa actgcagttt ctactccagc tcctactaag tacatccgag
    61801 ttaaacctga cggtcttgat gtagaaggcg atttggtttt taatcagacc tatcgcggca
    61861 ctgaagaggc agttgatatt tctgataaga ccattgacct taatagtctt gtcattaaaa
    61921 gaaccgaccc aggtactcgt ctgttgtata aatgcgtatc ttctggcggt ggaaataata
    61981 tatcgaacaa acctacatct gatggcaact ttgttcttga agttctgtct ttacgcaagg
    62041 tttctgatac cgattggtca tgtaaacaaa cctttactac aaagaaaggc ggtgttgaag
    62101 gtacatatat ccgctacgca caaaacggat catggtctgc atggaaagag gttgttgcag
    62161 gtgttcaacc gattaattta ggtggtactg gagcaacttc tgtagctgct gctcgtaata
    62221 atcttggcgt tggtgaagga caaacagtat cattcggtaa tttagttaca aacgatttaa
    62281 ctgcaaacgg aaacgctaga ttagttggaa gactgaacct tggttctact tctgcgactg
    62341 gcgtattacg agctaatgaa actggtgcgg ttgtcttagg ttctgctagt ggtcaaaaca
    62401 tccacatcag agcaggaagc ccagatactt cttctggtga aacccgcttt gagccaaatg
    62461 gaaacgtttt agttggtgga gttctgacgt cttcaggaag cttgcaagta aatggcgaag
    62521 ccacgatggg cagaagcttg atcgtttctc aaaacataaa gaatactaac gataatagtt
    62581 ttattctgat gggaaaagat tcggatttag gtttcgttaa aaaatctaac tcaggcgcta
    62641 aactggtatt tgcttcagga aaatcgttta ctgtcgctaa atcgtcagca actaccatag
    62701 ctaacccagc gacggaaact tatactgatg tgtttaaaat tgatgctgat ggaaaccaaa
    62761 ccgtttacgg aaatgcccaa gttaacagac aattaactgt ttctagttca gcaactgtta
    62821 atggtattat taatgccaac ggcggtatta ttgttcctac taccaagtat gtgcaaattg
    62881 ccgatgctcc tacgcagaat aaccaagcca ccaacaagaa atatgttgat gataaggttg
    62941 cttctgctat tagtaatgct ggcgatactt atcttccatt agcaggtggt actgtaactg
    63001 gtacgttaat agttacaggt aatcaactga aaactacttc tctgtggact accggagacg
    63061 ctgctgttaa cggtgcttta actgttgacg gtaatgttgt tagtaattac ggtattggta
    63121 gctttgttgg tgctgtcgat gttaaggccc ctgccgcaga taatggtaca acccaccttt
    63181 ggttccgaca ttccaatggt ggtgagcgtg gtgtgattta tatgccgcgt gacaataata
    63241 ccatgatggg tttaagagcc ggtggaagtg aatggcaatt acatggctct gcaggccaaa
    63301 tggtagggcc aggcgctcgt tggcgtattc atgcagatgg taacctacag ggtgatgttt
    63361 acggtggtta tatcactaac tatatcaacg ataggtttaa ccaatgtgca cagtgggttc
    63421 gtactggtgc tcaacaagac tttggtccaa ttggtcgtcc agcacctggt aaaactgttc
    63481 ctggtggttg ggtgcttgtt ggtcttaacg gtaacagtaa cgaagctaac cagaatatgc
    63541 aacttatcgg tggacgttta caagtatgga aaccgggcgt tcaatgggtt gattctgcta
    63601 cttgataata aggggcttcg gcccctttaa acttaaaggt aaaactaatg attattaaac
    63661 aaatgaaagg tattcaatgg catcacaatt tcgagggcgg agcttattat cgagactgca
    63721 acgacaagtg ctggtattct tttagaaatt ctctcgataa aaattcccat atcattatag
    63781 ttaatgctaa aacaaacaag ataattaatt actataacgg cgaagaccca accatgatcg
    63841 ggttatttgc tgataaagaa atgattttgg atgtttatca acttgacgat tttcctgtgg
    63901 attcatggga tgaattcaca caaagagaat ttgaatttgt agacgaacaa gttgtgatga
    63961 ccaaagatgt acaagttcct aaagaaagaa ctaaagatga tatcatgaaa gatttaatga
    64021 agcttaaggc tgaattggaa tcattgcaat aaatagctct gtaaggagag caatatggca
    64081 agcaaacaat caataccatt ttttgatatg tttcttgggt tgctcgagct attattcaaa
    64141 gatggagcca cgggaagagt tctcttttcc cgtgttttcg ttgtcgtact tttagcattg
    64201 ttggcgtttg ctggatataa gtctgatagt cttattaccg cttacgtcga cagtacttat
    64261 gacaagtatg ataaactggt tcaaaaggat agagattccc gatttgataa tacagcactc
    64321 gaacaactcc agatagtaca tatatcaagc ggtgcagatt tttctgcggt ctttacgttc
    64381 agacctaaaa acttgaacta cttcgtagac ttaattgctt atgaggggac tttacctagc
    64441 acggtagatt ctaaaaactt gggaggatat ccaatcgaca aaacaactgc tgaatatagc
    64501 acgcatttat cgggtagata tttttggacg gataaggaat ttgttttctt accaacaaaa
    64561 agaaaaccgc ctgaaatatc gtatatgttt agctgtccat atttcaattt agacaatgtt
    64621 tatgctggaa ctgttgaaat gtactggtac aattccaaac ctgcattatc taacgaaaga
    64681 ctaacatcga tatgtggtca ggcggttaga gctcttggaa gagctaagtg attacttatt
    64741 actatgcata gccattgttc gatagataga ctcaaatccc tcgttgtatt cttcaacgag
    64801 aattctcttc tcttcgtcag ttaactcaga aaccatttta cgaaagttgc tctgatttaa
    64861 ctgacgcccc tgctcgttct tgattccgat ttcattcaag aacgcaataa attcatctcg
    64921 cttctccatg atatgttcag cattgaactt agtcagaata gaagcaacgg taacaatttc
    64981 ttggacaatt tcaaacttag tcattatttt tcctacaaca taatggatta tgtgattata
    65041 gtatcatctt gataccgcgt tgtaaaccag tttatgccaa ttcccaacga gaattcaaat
    65101 cttccttggt agtgatatac tcagcaccag aggacatcca gagcccgtag cgaccatctt
    65161 ttactctagc cgttaaatac cattcctttc caattggacg aaccctacga ttcatccagt
    65221 gacatacgtc aattgcctct tgaaaggaca agtcaatcag acttccaagc gcgattttat
    65281 tcattaacgc ttcaagatat ctttgtgatt caacgacaga ttctagatta tgactcatgc
    65341 taaaaccacc tctccgcgat tacctaaaat gctttcgata tactcaactc cacttataat
    65401 gtcacctcta tcctttgctt taatagtaat aattccatac gtgtaaaagt cggctgacaa
    65461 actgaatggc ttagaagtgt cctggttaaa cgtagacatt actgcttgct ctaaatgttt
    65521 tacttctaag tcattagccc aagagttaag aactttaagc ctaacttgta aggtgtattc
    65581 tactttaatt gctgaaagca attcaacgcg tttatgatat gccttggctt catcttctct
    65641 gcgtaaagct tcagtattca tagataatct ccaatgtcat aagcatcaac acatttctga
    65701 aattgttcaa taacttcttc aggttcaaca ttagcaataa tagctacagt aaaggtacca
    65761 ttattccaat cgtgtactat ccagtctcca tagccagcat tctggaggtc ttccattagt
    65821 tcagaatgga tatctgctac taatccagaa tggtccccta atttcttgtg gagagcttct
    65881 aggtcatcac aaataatagt taaagtagta catttggaat tattcagaat gcgcattgtc
    65941 tttacctttg tgtttttgct tacgttttga ttctttggca gcgcgctttt tatctttatg
    66001 cgcgcctcct ttgttaaagt cattcttcgc tactgggttg tacatgtgca attacctcat
    66061 ttaagcagtt gcgtgtaata tcaaaacgct tagcaatacc acattcttgg atatgtgctt
    66121 ttaaatctcc ggcatgcaca tatcccaatt ccaagataaa ccgtttaatt tgagcctttt
    66181 ctgaacgatt taagctattg aagtaatctg ccttggcgct tattgttctc acgctttatc
    66241 ttccttacat tcaagttcct tgatgtaata gtcaatatct ttaatcattt cttctgtcat
    66301 tactttgtac atttcagcaa gaaacggttt agcgccgcca ttaaatggat gactaaacgg
    66361 acagatgtat tccttatcca tgagagtttt catgaatttg ctatctgcca ttttaaaccc
    66421 ggcttcattg gtatatgtac cccaattatc gtccatcatt tctaacgaac gttgaagcga
    66481 tttacgctga atttttaaaa gcgtaatgtt attctttaat gtactaatca ttagtataaa
    66541 tcctctgaga ataattcatt ggcgggtcct gatttaggac gaactgtatt aacttgacct
    66601 gcatgtgtag cgatgattaa tgcttcttca cgtgtgaagt actcgcccca ctggtcaaca
    66661 aatccttgat tgtctccatg gacatggtca gaaactaatt tgtcacggaa catatctaga
    66721 acgttcgcca tatcaacaga ataatgacga gtgcctggaa ctacaattgt tccaccagtt
    66781 ttcaattcaa aacgatttgc tgcacaaacg atacggcgtt gaagtaatcg tccatcccac
    66841 caatcagcta ctttaaagca gatttctgga atttcgctat ttacattaca catttgacta
    66901 acttctcgtt gaaagtttta ataacttcac ggccatggtc tgcacctttc ttacagtctg
    66961 caattgtcca tgcttcaccg ttttggtatt tgtgaagagc ccgggtatta atatctttca
    67021 caagattcat aatcaaatca ttaatttctt gttcagtcat ttaaagaatc ctttaatttt
    67081 ctgccacaaa cttttctttt cacgaatacc aatctgacga ataacaggtt caccctgcat
    67141 tttctctaac cattccattg agttaacagc ttccgctaat ggaacaaatt tagcaagggc
    67201 cttttggtaa ttatctacat ccatgatatg tttaccatct gcattgtaga tagcatagca
    67261 ttttgtgaat ttcttatcaa tgtatccgat aaagtgtcca cggaaccata catcccaaca
    67321 atcagttggc atattcagat taaggtcaac cttttctaca caacgctgaa gttcattcaa
    67381 tactttaaac ttgttcatta cagttcctta atagagcgga tgatggtttc aatgttttca
    67441 gcagtacggg cgatatctaa gtaagtattg cctgtcgcag ctacacggca agacattccg
    67501 aggtcagtga agtgtttctg atgctcttca gaaatcttgt aaccgaagat gcggaaagta
    67561 cctttgttgt taacttcaag actacgaata ccgaaggtac gtttttccag aactgcgata
    67621 tagttactac ggtaaacagt aagttctttc agaggtaaga tatcttccat ctcaccgaga
    67681 agtttcatca tcaggtcttt gtgctcattc atatcttcag tcagaggacg agctttacga
    67741 gtattgcgtt tcttcagaag ttcaggcttg ttctcttctg catagataac tgccgcttta
    67801 gagatgatgt cttgtgcttc accagtgatg attaaaccgt caccagattt ctcgatgaga
    67861 cctttcttaa tcagaacacc gatgtttgag ttaacagaac ttgcgttcat ggtttcttca
    67921 aggatttcac gcagttcaga agaagtgatg aaatcctttt tagctacctg aaccaggata
    67981 gcagcagttt tttcattcag agcatcttcg gaagctttga tgatgtaagt tactttagac
    68041 attgtgattc tccatgatgt tttattcaat ttgtttggta tgagactata ataacatctg
    68101 ctaaccagct tgtaaaccat tttattctgc tctctgaaaa attcttcaaa gagcagtaaa
    68161 aatgttatac gttaaagatc aagaatttat cgccattttc aagcttaagc acccagaaat
    68221 catcgtatac gcaaagaacg acttggtact cttcaccatc ttcatagtta cttgcttgaa
    68281 ttacctgacg cataggatac tcgcgattaa cttcgaactc atcgagcacc acaatgttac
    68341 ctttgacata gtggctcagt cgagtgccat cagcttgagt agaaatataa agaatgtttt
    68401 tgatatcaga ttttaatgat gtaatcattt tgttttactc cgtgttgttt tgatatggct
    68461 ataataccac agccatgtaa gcatgtaaac aactttgtga aaataatttg gggcattcta
    68521 aggagggatt ttggagggat atagatttat atggaaggac ctggagatga cctccaggtt
    68581 ccctagatta actgaggagc aataaaacta aaccaaatac agcaattaca gaacctataa
    68641 ttaaataaaa ttctatcata gttcttccag gtctttcaga tactcggctt caggcgttgt
    68701 cttttcccag tacttaacct cttgtgctag gcgttttgct tcctgagcaa gtttcttcgc
    68761 ttcatcatca gtgatgtgat agatattcat tgaaacgagt ttttcagaat ggtctttgaa
    68821 tagttcattc tgttcaattt ctttagtcaa ctgcttacga gttttacctt ggataacgat
    68881 gttacctgca ataacctctt taataaattg agcttttgcc tgagcaagat taaacgcctg
    68941 tttagtttca gcgattttat gctcgattcg tttagcggtg aatgtcttac ggacttctac
    69001 aaaatgacga atcagctcac cggaagtttt gaacttgtca ttcagcttac cattctcatc
    69061 aatgaccaca atgtattgac tcattttctc aatgagctta aagtccttca tgattttagc
    69121 atgacgctgc tcagggtcat cgctcaaagc atagtcttta cggaatttca ccttaaagcc
    69181 aaaaccggtc ttagaacagt catcatcata tgtgatgtat cctgcatctt ccaacgggtc
    69241 aagtactttt tcaacataag aagctcgttc aaacttgtac ggaatttcac tgatataaat
    69301 tgagttccgt gaagtttctt tatacacgcc gtgcagctca acagaaccgt cttctgtttg
    69361 aactattttt ccgttaaatt taggaaactg tacttcaggt tccatcattt caccgcgaag
    69421 tgctgcttta gtgcattcca aaacagattc aaaactatgc ggaagaatag aagttgaata
    69481 acctgttgca ataccgcgaa caccattcag aagaacagtt ggaattaccg gaagataata
    69541 cgcaggtgga acatgctctt tatctttatg caccggagcg atttctgtgt ctttgtagat
    69601 tttacggaag ttgtcagaaa tccggcagaa aatataacga cttgccgcag cagattgaac
    69661 cagacgcgaa ccgaagttgc cttgcccatc taacagagga tagttgttat tccatgtgtt
    69721 tgccatcaat gcaccagcat cttgagcaga ggtttcgcca tgatgataac ctaaatcagc
    69781 tacaccgcca gcaacagacg caagtttgtg gaatttttct ttattaccac gagccaaatc
    69841 aagggcacga gcaataacaa aacgctgtac aggtttaaac ccatcaatca ggtttggaat
    69901 agcacgattt tctacagtgt aaatcgcata ctcttttgct tcattatcaa tgatagattt
    69961 caaatcgcga tgacgaagat ttgacgcctt agccaaatca tcaatagaac ctgcttgttt
    70021 taatagagtg tcaaaaatat ccattgtacc taccaaatta gtgagccgat ttgtactata
    70081 acatcggaaa tgaaaagcac aatataaatc attccgtaaa tcattccata gtacaaaacc
    70141 aaaagaatga tggaaataac tgcggcagaa actaggagtt tcttaatcat ttgtaaactc
    70201 ctacaatttt acaaatgcgc tcaaacataa taaatgctgc ggtgaacgca atacttccga
    70261 ttactttagt ggtaggcacg aggccatacc acatgaatgt tcctgagcaa atcattaagg
    70321 ccatcagaaa cacatagccc atcacgaaga aggttctcat tagtatttct gcaaagtaaa
    70381 gatgaagtta tcattcagaa tacgattcag ctcagagtag gtctgcgcgt cacttgaatg
    70441 ctgacgagta aacgccaatg caagctgacc tttgccataa ccagtggtga gtggtttcat
    70501 tttattggca ggaatccaga acacaccgta ggtcatgcaa ttcgagcgca gagtacgacc
    70561 caactgagaa cgtccagaac gtatatgaga aagaacactt tcaaatcctg cctttgaacg
    70621 ctgtttagct acaaagaaac gagcagatgc accaatataa cctgctttgc catcattgaa
    70681 catcaaaaaa taaaatcctt cacgctcagt aatttcacga gatggagcac ctactgccca
    70741 atcaccgtta cgaatagaac caataagttc tgcgccagca ttatcgagat cagcaaaagt
    70801 cataatatta cgcatgttaa tttcctcagt tgattaaagt ttattctccg atgaggggcc
    70861 gaagcccctt ctactaccaa aaatatacta ctgccgttac accaccaacc caaaacacaa
    70921 gaagacctaa agcaagcaga cgatacacga tgtgtcgttt catttttgac cttcccatac
    70981 ggtttctact aaggatttaa ggccatcagt ttgaataata tcaatcgcat taatggcaaa
    71041 ataaattccg aatccgaaca cggcgacaat tccaagcgct accgcaacga taaaggacag
    71101 aacaacggtt ctcattaagt taaagcgacg atcaaaacta ctacgaatca ttatattttc
    71161 ctcagatgaa agcattaatc caaacgttaa ctaaatccca tgcgaaaaca ccaatgaaag
    71221 taacgataag gcagaatact acaaaggtgt tcttcaaaat cgtaagtaac tttttcattt
    71281 tgttctccag tttagctaac aggattatag tatcaccgaa gaacaaaaaa gtaaaccatt
    71341 aaatgcacaa gttacgaatt ttttcttcta aagctttaac tttatctata tgctcatcgc
    71401 gagctgcagc ggctccattg ggatacaatc cgccgtaagt tgaatcgcca ttatcacaag
    71461 caatgatagt ataatgccaa ttcatagatt cgagaatcct atactctttc aaaagttcag
    71521 ctttaataga agcatttccg cgtttagctc gaagtgattt tagctctaag taactcatgt
    71581 tttactcccg ttcagtttgt aaggccatag tatcatggcc aatcccggaa gtaaacaact
    71641 ttttaaaatt tgtgcatgat atacccgcca gctccaactc gtgaaggttt tactacttcc
    71701 atgaggtgat cgataccgcc ggcaaacatt ggggtgtacc gtatgacatt ctgggacact
    71761 tcttctgcaa caaatataat tatacagtct gcgactttat gtttaaacat gggccctaga
    71821 tttattccac ttccattagg gaatagaccg tctttaccag tcgtaacatt aatccatggc
    71881 ttatgatttg ctcggtcatg aacaaagtgt gttttaactt caactctaac accttggtag
    71941 tgtggatgag ctaatacgtc ccatgcccat tcgtatggat cgttgttatt atggtcaaca
    72001 acttgatcgt tcacgtatcc atcgagaaaa tctgctacca catactctgc cggtatagca
    72061 attctgcatc gtttaagaac gtcaattcta tcttgagatg gatcgatatc taagctatat
    72121 ctagcagtat caatgatttt tacttttgct tcacccctta gcttattcaa atctagggta
    72181 aatgtccgca actggttcaa tctctgcagg gctttgttca tcaatgccat aaattcctct
    72241 gatatgcaat tcaccaaaat aaacacgatc gtcgtggtta catgtgtctg gttccacaac
    72301 aaaatcatca ccaagctcaa caagttcgtc acaatgcaac caagcatagt gaacatcacc
    72361 ttcatgttta actacatgat ggcaaaacac cgtagccgca tgatgagtac cacgaagatt
    72421 aacaacttta gaatgagata cgttaaatgg attaatcatg tttcacccat aataaaagag
    72481 gagcccgaag gctccttata attagcgaag ttctgaaccc caacgatcag ttacatcttc
    72541 taatactaca taaccacatg tacgcatttt agcatcgtta taatcaaccg ggatagatac
    72601 tacatcacgc ggatgaactt taactgaaac aatacggtca gaaccactac cgaagtgacc
    72661 gatgtaagat ttagagcaga catgcagacc tgcggaacaa gtacgctgat cgtcttcatc
    72721 tacctggtta cgcggcattg taacagtttt accaggagag ttatcaaacg tgtttgaagc
    72781 acagtccata taagtggaac gaactacttt ccaaccaatg aagtgaccat catcagtgat
    72841 gtcgatatcg tttgcattca ggaaatcaaa cagacgataa actgcacgac gagatgggtt
    72901 cagcatcagg ttttccagga aaggcagata acgtttaaag tcttcgccat cttccatagc
    72961 tcgaacgata cgctcagtca gaccagattt cagctcgata tctttataga ataaagtacc
    73021 atcttcaatt cggacgttac cctgaacaaa tttcttgatg ccttgttcca ggttaatgtg
    73081 gtcaatagca ccagcgatat caccatctac aagtttctgc aatgcagatt taaatccagg
    73141 atgttggcta tcagcattat aagtagtacg gccttcagta attgaaatga atttggaact
    73201 tgctgcccat ttaaattcac gctcaactgg agcttctact ttagcaggaa cagctgccgc
    73261 ggcagctcga gcttcgcgtt ctttaaacac acgccgaata gtgtcacggg aaacaccata
    73321 attctcggca agctctttct tagtgtacag accgtttttg aagtttttaa cgattgcatc
    73381 tttttggatt tcagacagac aggtaacagc catttattca cctttatttt cagaattttg
    73441 agtagaagct ccatcaagga gctccatgat ttttacgata tcatcgacga gtttgctgtc
    73501 agtccgccaa gtatccaaga cacttgcgat gacaggataa tcatctttaa actgttcaat
    73561 ctttttatag aagattgtct cagcatcacc agacagttta ttataaattt tattacataa
    73621 agctaaatca tcattttcat ctttgatttt actggtacgg caaaccttag cgattttgtt
    73681 tagttttgtc aggaacggat ttttcattcc agacgctgta aacttactcg acaagaaatt
    73741 caatttatcg taatgcgcaa tatttccaca gatacgattt ccagtagcat ttgatggcat
    73801 gtactggtca taatctacct tatcaataca cttgatgtat tggtcgataa taaatcggtc
    73861 aaatgaaagc aatccatcag cttttgccgc ggctttcata gcacctggac gaattgcata
    73921 gaatttctta attccgcacg cttctgccag agaacgcatg ctcgcaatgt tcatattcca
    73981 ccaccaaaca ttatctggga aagtgtggat ttcatcacga ttgcgaccga tagcatagcc
    74041 ttcaagctca gcaatttcag atgatactaa agtctgacgg tcttcttccc aatacccgtc
    74101 tttatcaatc caatgtaatg acacattagg agatttcgga cgtttctctt ttggaccagt
    74161 gtcataatca ggaagagctt ttctttgggc ttcaagttca gacacacgga atactacaac
    74221 ttcatcagta tccatgattt tcttcagctc atcaatgaca tgcaattcat cttcattgtc
    74281 tttgattaca gtaatgtgtg cccagattgg aactaaccca gatttacaca gagcacgaac
    74341 cgtagcaata cgcttacccg ctttatcgtc aataagaaca aacgctttag ttctatcaac
    74401 cccgcaaata tcagaaatgt ttacttggtt atgacgatgc caagaactgc ttgacacttt
    74461 acgacgagca ggttcatcac atgaaacata aactgatact tcgttatcaa cataatatga
    74521 acgaatttta tcaagattat acttcgcaac tacctgttta atatcgcggt tcccaatggt
    74581 aataccacgg ctctgaagaa tagagcgttc cttagaactc agcttattga actcgcgcag
    74641 gaattcacga tcagattcat acgcttcaaa cgctttaata tctgcagtaa ttacctcttc
    74701 ttcaagagca ttcacgcgct tctggatatt ggcaattgtt tcttcatcaa gagaaagctc
    74761 ttcacgagat ggagtaatgt ctaattcgcc aagagggaaa tgaacataaa ccttgccata
    74821 acgattaagc agccaatctg ccttaacatc tacaccgcta atcggatata cgatttttcc
    74881 ataaactgca tacagaccat aactttcata cgaactatta acgctgaacc agtcagtctt
    74941 atctacaggg aaatattcaa tttcacggcg aagagaatct acctttggag gtacagcacc
    75001 aaaggtacgc aaaatatatg cgatttcata atgccaagta tcaatatctt ctactttaac
    75061 cggaactgta atttcaagac cagtttcttc gtcttctttc atgtcatcaa cgaacattgg
    75121 acgaatagta ggttcaccac ggtttttcat gacagtataa cctgtagctt taccatcatg
    75181 ataagacact acgttaaatg tactcgtgta gctcagtgga gatttagaac caagaccaag
    75241 agcaccgatg aaatcattac tattattctt tgtggattca aagaacgttt tgtacatcgt
    75301 catcatgtca ttatgattaa gacctgggcc ataatcacga attacaaagc gcgggtcaag
    75361 acgagttggt gctttgatgt aaaatggacg attttcatta ccattcagtt tatgagcatc
    75421 atcgcagtta gtagaaagtt cacgaacaac agcacgaact ttatacttat aaagtttatt
    75481 tgacaaaatg tcaaaagctt tacctgaagc tttaatggta aacgttgaat cgtcagcgtc
    75541 agaagaacca ataattactt catcatcaca tttaattttc attttattcc tatcaattgt
    75601 gtcgtttaat gatttctgct acttcaagta actcttcagc agtagcggtg ttagttgtaa
    75661 aaattttatt atggatttct ttgaagcgtt ctttgaattc ctcagctgct tggatgtcaa
    75721 agaaccgctg gatgatacga tattcacgat atatagcatc gttgaataat tcttctgatg
    75781 ggatgtaact acgtttcata atattttcct cagtgattta ggggaaatta tatcactata
    75841 actttaagca agaatcctag aatcatctcc aagcacttct tgattaaagc catataaatc
    75901 cattcttata aagaaaaagg gacccggagg tcccttagat taccacaccc tactaactcg
    75961 accataaacc tcatgtttag aaccatcaat gttttccacc cagatagtaa cccaagttcc
    76021 gggcagaggt ttcttttcag cgaacagata tccatagtcg cctgagatca aagtaatcca
    76081 ataacgttgc atgttaattc cttctaagta agggcaatag tacccttact atttattctt
    76141 tattctttat tcactcatcc atgtcttacg tggagcagca tcgttaccca tgattaattc
    76201 aaaaagttct ttccagtttt caggaagagt gactacatca taaaccgggt cttgaataac
    76261 acgttcgtat tcatcttctt caagagaacc aagaccttta atataacgaa gtttccaacc
    76321 tttgaaatca tctttatggt cttcatattc accaagagaa tagaaccaac gttgttcttt
    76381 acctttggtg agaataataa ccggagtttt cacaaagcgg attctacctt gttcaaataa
    76441 ttctggccaa ttactaaaga acgccaaaag acttgggaaa attgaaccaa caccatcaac
    76501 atccgcatcg gtcatgatag caatatttcg gtagttagta ttttcagcag gctcaccaat
    76561 cgtcaaacca gtgattgcac aaatgtcaaa tacttccttg ttcttcatag catctgcagc
    76621 agacattccc catgtattca tgaacttacc acgtagagga tatccaccat gaagttcacg
    76681 gtcacgggtt gtgagcagat aaccaatcgc agaatcaccc tcggttaaga ataaagtggt
    76741 gtcagcatct ttaccatatt tgttggcttt gatgtgctta gctactttgg ctttctgtgc
    76801 ctttttagca gctttagttt ctgcagcttt ctctgcagca agtttacgag ctaacattgc
    76861 ctcaataata ggcatatgaa tatcttcgga tttcataata gcgttagcaa gtttcttata
    76921 atcaatatca atatggctac gaatttctcc ccaaggagaa gtcaaacgct ctttagtctg
    76981 agaatcaaat cgcatgttag acatatcacg aataaacatg atgacagtca gacattcttt
    77041 aattcgtgct ttattaactt ctagtttgta cttacgtttt aatgctggaa taagttcatt
    77101 gctcagttca tcaagaacta ggtcaacgtg agtaccacca tttttggtgt gaatgttatt
    77161 aacatatgaa agttggcgga acccatcatc tgaacggcca atagcaatag cacatgtatc
    77221 agaatcctgc actacagcgt tttcatcata catgtgggca taagctttaa acttgccctg
    77281 aactcgttta cccatgaatt taaattcaat gtcaggataa actacagcta acgtcatcag
    77341 acggtcatga atgatggatt ggtcaacatc agttaagccg tcagattcaa agtgggtgaa
    77401 atctgggata aatgacacga cagtaccagt cttatctttg atgaattctt tatcttttgc
    77461 tgggtgttct tcccaagaaa cattctctgc gccatttgaa cagcggacaa cgatttcatt
    77521 ttttccatca caggttgcac ccacaaatgt cacagaaaaa atatttgtta acgcagaacc
    77581 gacaccgttc ataccaccag ttttacgctc agaatcatca ccaaagttac cacccgcacg
    77641 aggacgagtc catgcagcta ctggtcctgg aatagtttct ccttcaggtg ttactacagg
    77701 agcctgcgga agaccacgac cgttatctgt tacaataatt ttgttgcctt taatgtcaac
    77761 tgaaatcttg ttcgcatgtt tgaaattagt acgaatagct tcatcaacag agttatcaat
    77821 gatttcatca atcagtttga taataccagg aacatacttt actgattgga atttaccaaa
    77881 aagaaaacgg tcatgcgctt caaacgcaga actaccaatg tacattccgc tacgcttaat
    77941 gatatgttct cggtcactca gaattttaat ttcgttctta atcattacat ttcctcggtt
    78001 agtgaaggaa ttatatcaac tattaattat agcaagtaat tcttctttga tatacatcaa
    78061 tttaccaaga acctcatggc ctcctttaac cgctttatac tcgggatatc gtggccgctg
    78121 tcgttcaaac atagtccatt gagcatcact aacgttagcg tatgcatatc gagaatttcc
    78181 gtagtattgt tcaatccggt actcgttatt ttcattaagt gaaatccatt cttcacagac
    78241 ttcataatat ttctgcatcc aaatagtacg accattcacg tcattgattg gccaccaagc
    78301 aaacctatat tttccaatag cccgctctac catttttaac tgtcgtttag cacgcctttg
    78361 cgcagttgtc attccaataa tcataatatt ctcctctggc caacaagact ataataccaa
    78421 aacacgatgt ccatgtaaac aactaaatga cccgaaggtc atttattcat aacgaattgt
    78481 gctgttcttg agaaaaagtc ctgagcacac tgttccgtta acaggttttc ctgttggtcc
    78541 aatagccgta aagcctgtgt gctgaaaatc atcctctgag caagaaaaga acttatatcc
    78601 ggtgattttg atatcagtaa atcccgcgtt atctaacacg cgagttgcgt tatcagcgtc
    78661 agtgcatcca atcatcatga aggcaagcgc tgtaattaaa atctttttca ttttaatttt
    78721 aatttaaccc tataagttat attacctact ttaataaccc ggatttctcc gggtttcatg
    78781 gtaatgcgtg ctttagttcc catcaataat caccactctt taatccatcg tagtgaactg
    78841 ccggagcaga aactactcgc ttcatttgac cttcacactt agggttaaag cagttaacag
    78901 tatagtcacg atgggaaatt ttacgcataa tttctatctt ttttccacag acttcacact
    78961 tgtaatcata cattggcatt aacagcatcc ttccattttt gtgttttgac cacgatttgc
    79021 tcatttagtg cacgagtaac catcatggag atttcatcat ctgatacatg ggtatcattt
    79081 ttatggcgat ttctgaaatg cagccaaagt gcatccacta cacagttaat aacatctgcg
    79141 cactcgcctt caaattcttc tttctgccgc catggacgat taatccaatc acacatttct
    79201 ccagtttctg aagaaagttg cagcatgaca ttcccaatgc tacggttagg aataggataa
    79261 gacagttttg atgcttcaaa aataggagct aaatttaaca ttgatacgca ctctgcagtg
    79321 ctgcaatagc agcgattgct tgaccacggt tatgaataga aagattcata accaaatcgg
    79381 ttggaattac attcgcggaa gttccaactt cagtaaagta tttgaattcg ctatcaaaaa
    79441 ttacaaggtc ttcaccgccg acttcatcac attctgtgcc attagcccac ataattcccg
    79501 atactctatt attttggtgg tcaactttag taacagtaaa actcccacca ttttcataga
    79561 gttcatacac aaagtcttca ttaacctcat agcgtgaaga aaattcttct tcagcttcat
    79621 cattgacgaa tttgtactgt acgccttctt taaaattcat tacacaatct ccatgtattc
    79681 tgggccatca actgtgatta cgcgagcaaa ggtacgaact gggacaatat caccatggtt
    79741 cgcgaataca tacaaccagg tccaatgctc ttctttaccg aaggttttct ctttctgaac
    79801 gacgattaag tccgggttga atagaatgtc ttcaaaagct tcagcagtaa tttttacggt
    79861 attttcagtt ttcatgttat tctcctcagt agttgataag ataatagtac cacatccttg
    79921 tggtaaagta aacaactttt taaactaaac ctggattttg tgattctgtc ggctctacat
    79981 cagctttagg cagaactgca tagttgcctt gaaacactac gtttactaag gttttaccgt
    80041 cttcttccca ctcatcagtg acaagaacat ttttatgcag cgacagatta gtggctgaat
    80101 tagtagaact caccgattgg gtaataacat tgtcaagtga attcacatgt acccacttgc
    80161 gcagatagct ttcgttaaac atagaatcaa gcaaatcgcg cgattctaga gcaactacga
    80221 atttttgcag tgaatatact gctttgtctt cattttccaa ttgaagcaag tatgaagaca
    80281 ttttattaga acgattaaag attccaacaa ttacgccttc ctttccagcg tgttttccac
    80341 cgataacctt aacgttttca cctacaacca aatttttcat cgcgtttctc tcagtttgtt
    80401 aatgtagagc cattatataa cggctctttc ataaagtaaa tagttatcgg tgagaaattt
    80461 cacatccaac atcgacgccg aacagatacc cagcttccca tcctttagcc atcatagcct
    80521 tagctaccag aaccatcgtc ggagagattt ccgggaggat ttcccggttg aaccactctt
    80581 caaagttttc gtcgaattca aaatcttcca ttagccacgt cctttaggta agctcagtgg
    80641 atcagtatct tcttctgaag gagcatcttc gagccccaaa gcataacgct gagcgtactt
    80701 gagcattaag atatctttgg cacagtcatg gatactatca tgcgcaatga atccatcaag
    80761 ggtaccttta ggcagaggag tagtcgttaa tccacgagtc agaagcagcg attcaattgc
    80821 agtacgaata tcacgctgat tccagaactt acatggttct tctttaaatg tatcaatttc
    80881 ttcttcggaa attccttggg ctcgttgaac atcgcgaaga caatcaacaa aaatcggaaa
    80941 gtcaaagctc tgcccacggc accaaccaaa ggaatcccat ggatgaattc cattatcaat
    81001 cagatattgc tgagcttctt taattccagc aattactgat aaatcgtctg gcgttgaggc
    81061 caggttagca cgggcctcag ctgattgttt cttccaccac tcaagagtag acttaccaaa
    81121 taaccgatga cctttctggg atttaaggtc aaacttgatg cgatgaccac gtttaaccaa
    81181 ttcatcgaag ctttccagaa cttcagggtc agaatcaaag gtgattagag caaggtcaat
    81241 cacagaagag cttgacacat ttccgaatgt ttcaaaatca ataataaagt ctttagccat
    81301 tttgagcctc tagcataaat ttaatttcgc gtaactggca accaatatat tcgctcagat
    81361 acacctttgg gtcatatcct gtgaaccaag taatagcatt agcattatct gctatatcac
    81421 gaagctcatt cagaactgta tcaattttaa tgttaatagc acgcttaaca ttatccggtg
    81481 cttcaaactt agattcttgt aagccaacaa tcattgtttg aaggtcttct aatttcaatt
    81541 caaacatatt acctcacaca taaaatacat catatcgacc tcgggtagta ccaacatata
    81601 ataactgctg tgcgagagaa gcatctgcca tgtgaatgca tggagtataa atgaagcttc
    81661 tgtcaattga gatgccctgg gccttatgga aagtcgaagc cggtaatgct ttcactttat
    81721 gaaacttacg cttagcatcc cagaactcag accaaggagc tttacctcct ttattccaat
    81781 tcttatatgt atctgcagtt tttgccaaaa agaattgaaa cttgttcatt tcttcttcgg
    81841 atgagatgac acagattttc tctctagcgt actcttcatc gtcgccatag gtttcaatat
    81901 ctaataccca atgacgaacc agatattcac ctggaacacc tctggcaccc aaaaacgatg
    81961 tggtttcaac tgcatctaat atgcgaacaa actgaccatt attgaaaaga atttcgctga
    82021 atttctttcc ttcaaattta agttccttgg taagaggttc ttgcataaca acaatctcac
    82081 ctactacgaa tggccgttca gtttcgtata ttcttcgtct gattatttca ttcaatttat
    82141 caacagattt attagtgaac gcaagcattc ggttttcaaa taaatcttct ggtgttttaa
    82201 ctaaattaaa ataatttagc ataaaatctt taagggcagt tcctttcgta aacccacgga
    82261 caccatgacc atcaactaca cagtcgcgaa tccatccacc gtttctgatt tcagtagcaa
    82321 cttcaatgat tggagcatta ctccgcatca cctcggtcaa atgaagttgt aagaaatctt
    82381 tatgagtgaa gaatggactc agtgcaggtt cattacttcc gggttctacc ggacgtatct
    82441 gagccttatc accaatggca atgacaatac accaggcagg aatagttgcc atcaaaatct
    82501 taaacagctt acggtcatac attgaagctt catcacagat aagaactcga atagatgcca
    82561 tatccggaac tttcttttgt tcaaacagaa cgttttcttc atatgtcgtc gggttaattt
    82621 tcagaagact atgaatagta ctggcttgca ttccgcttag cttagataaa acctttttgg
    82681 ccccatgtgt aggtgctgcc agcgcaatgc cagagatacc ctgagaaatc aaagcatcaa
    82741 tgataaattt ggttaaagtt gttttacctg taccggcagg tccattaatc gtaatatgtt
    82801 gacctttagc tccttgtttg accatttcaa taactttatt aaaaatcgct ttttgacttt
    82861 cttttaattg gtcaaacgta atcatgccac ttttaccctc actacatgca gatttttaat
    82921 ttttgctttg agtttttcac gctcaacatc gctaagtggt tcatacacca gctcagttgt
    82981 tttccaccaa agcattcctt tggttttgct ttttccagta aaattccctt ttgctaattt
    83041 gtctgttaaa accgacattg tacgaatccg tgctttatta gccgattctt cattagtgaa
    83101 gaccacacat cgttctccat cgtacatatc agttgtgact ggatggtcaa atccgtcttt
    83161 atccttatac gctactacat atccatagtg ttgcattaca ttttacctct caaaagttgg
    83221 aagaaggacg cagtcaatgg aagacctttt ttcaatttta acttatctaa cattgagcat
    83281 tcttctaacc gacgaagtga gttaacaatt aaccgtattg attgtacacg gatttcagca
    83341 tctgacggac gattcggaac tgatgctgaa atagcagata acttacgctc aactttagct
    83401 aattcagact taccaccact gatacgagtt ctcaatgcat taataagttc taaatctgcc
    83461 gaggttgcag ttccattctt ttctttttgc acaaattgag aaagatgatt ttcgcgatta
    83521 cgtaagttag ttttaattga tgtgatagtt ttttcatact cacgaatctt ttccaaacga
    83581 gaagcttctt tatcacttgt tggcttaaca gaatctgaag aacgaactat gcgtgctgcg
    83641 atttcattcg cttttcgctc aagtccttca atagtgttat ttccacgtaa ggtattatac
    83701 ttttgcttga caggaataac attccctact acatatccta aatcattatt ccagcgttca
    83761 agcgtcatgc tgtcaggatg gtttcctttg acggttccaa acttttcacc tgagtatgcg
    83821 caatgagtct gctgcatgat gttaaacaga tattctgggg tgagattgaa ctccttgtgc
    83881 cgacgttgag cagaacctaa agtcgtaatc aggcgagtat aaatcttagc ggtttcagca
    83941 gtaaatttca ttatgttttc ctcaaaaatg ctttcgtctt acggacggta taatgggtct
    84001 aggtccctag ttctagataa tcactagttg actaagctat agtaacacta aagtagtcca
    84061 taagtaaacc agatttttta actttgttat gacctaccac tttgaactta gttcccatcg
    84121 gtaacatcct ttcttgttct ttatcaatca tctcgatgtc agcgcttctg cgctgagcaa
    84181 tgttatcaat catatcattt ggcatatcat ttggccgcat gaattcagaa tccggggcag
    84241 taattaaaag tgatttcatg ctggtatgat aatcaaataa ttgctggcaa ttattgactt
    84301 caatgactac aaatgtcgag taatgccatt tgcctgcaaa ttctcgggca atcgtttcat
    84361 ctgttgtgaa tgacgccacc tttccaaagt caaattgctc tcctttaata agagcgtcat
    84421 aaaaggcttt agcctcacgg catgatagac ctctatagag agtgtctctg ttatcaattt
    84481 gatggcgcct aacgatagag tcaagtttct tatgaaattc ttcgccaatc ttattgttca
    84541 tgcactgcca cagaattgac tgttctttgc agtcaaaacg attggctaat gcttcccaca
    84601 cgcttaaatc atataaaggt aatcctttgc tttctcgcgc gaagttaaga acatcaatgg
    84661 aacgaatggg ttcttcgata ggaataacct ttgataattt tactgaaata gatgggttta
    84721 atgaaatagc catgatattc tccattttgg ttacgagagg tatcatatca tggcttttta
    84781 gaagagtaaa ctactttatg aaattatttt gcccacggag accagggcgg cgggtcagac
    84841 cagattgaag ctagttcatc tagaagagct tctggggctt taataccata cttctgtata
    84901 attatacggt attcgtcttt gatgtcctta gaaatcactg gatgaacttg aacctcttcc
    84961 tgaggctctt ccatcatttc aaacaaatcc atcacatgaa ccactcagta ttgcgataca
    85021 gacaaccact gttgttatat ccatcagccg ctttttgcaa caactggctt ggagcaagtt
    85081 tgataaaatc tgcgcccata tataaccaaa ctaacttagt aaattctatt agagaatctg
    85141 tgctatcaat gataatcttt ttgcctcttg aaattatgtc attttcgtat tcatataagc
    85201 tagtttcatg acatacattg gtgtatcctt tcaagtggag agcatgcagt atagaaacag
    85261 gacttcctgg aactgtatct acgtcaaaga catgagcagt cttaataatg ccataatctt
    85321 cagaaggaca ccaaccaaac gcctcgaatt tattaattaa atctttgaaa tctttgtcga
    85381 acgtactgta tagagcaaca gtaaaaattc tatcttggtc tagacgcaaa gctccttttg
    85441 catcacttct tgattgaact gcacgttgta aacttacttt atagattttt gcgtttgcca
    85501 caaagagctc cttcagtcat gttattgtct tcaaaccact tatcatttgc tttaattaaa
    85561 gcaggcgcag cttttagtaa taacgctgca gctcttacac ctctgtacca acaatcaaaa
    85621 tgagacttct ttaatggtga ttgataccag ggcttagtat aacatatcat tttgttctcc
    85681 tcagttagta ggaataatat actattccca gtatagcata aaaggactcc cggaggagtc
    85741 cttaattttt atacttctgc actagcttca aacattttag cgttggtggt tgcccaagtt
    85801 gcagcatcat caactactgt tgaataagca gctttttcag atgggaaaat ctgatactgt
    85861 gcgttagcaa tgcgatgtga atcagaatac accttaaaag ctacagatac ttcagtacct
    85921 ttaacttcgc catcagcagt ggtatggtca aaagttttga tatttacgta agccatttta
    85981 atctcctatt tagtttacag gagtatttat atagctgcgg taagcacctt taatatttct
    86041 ttatcaattt ctcgagtgat ttcttctcga agggccaata ctaaggccct ttctttttgc
    86101 tttctgataa tttttaaacg acgcttagat attcttttag ccattaatag cctgcatctt
    86161 gacgagcaaa gttctcagcg tttttcagat aatacagttt aaagatttct tcagaatcca
    86221 gaccaagcgc cataaacata ttcagaacaa agtgcaggat atcaatcatt tcaaatttga
    86281 tttcaagctg gtctttatca gacaagtctt tgatataagt ttcctgcatc ttgacgtggt
    86341 cagctttcca tggtttccac acagcactag ctgccttttc accattactc ataccgccaa
    86401 gagatgtcag aagttcgcgg aattcgtcat caatgtaatc tttttgatta cgcagccact
    86461 gcacgatatc accggcttga gccaattcat caggatgcat gttagtacca ggcttgtcat
    86521 ttgcaagacg aacctgaaga gatttttgca tatcaagcat tacttgcaga gggtcaccac
    86581 caactttgcg tacgatacct gcgtatcgag cttcagcttt atctgcacca gcgatcagtt
    86641 gactacattc gttaaagtgt gccattattt tattcctttc aattaaatta gataaatatt
    86701 atatcactta acataaatag caggaggatt catgtctgaa gtgaaacaag aatgtaaaga
    86761 caagggagga tttggaagat atctttacgt cggaatcgcc actgctgctt tagctgcatg
    86821 gaattatgtg gtagttccat tagctagcac acacgggcta gttcttcctc caatgccgtt
    86881 agaaaaagtt gtgtcgttta ttatgactgg aggattgctt taatttaagg ggctttggcc
    86941 cctatacctt cgcatatttg tcaagacgta atttagccat taaaccttgc gatatatttt
    87001 gattaatata atccgttatt tcagaagcag ttgccccctc tttcataatc atatcattta
    87061 tatctttgct tttccaaggc gacttatccc agaaaactac cctttcaccc gcgtctacta
    87121 aacgcttcat acgcttaatc gtatcaggat gacgaggttc atggtccata atccacgctc
    87181 ggttatcatg gcatggaact tgagctaaat ctaaagaccc accggtaatt gcaatagcat
    87241 tatcaatgaa caacgaatct attggtcctt ccatgacgaa tacgagtttt gactcatcaa
    87301 tagtgtcgag accataaatt ttggtcgcgt gttcatgggc tttgattgtg atgtattttt
    87361 gtggagcatt ctttcgtagt gctcgtcctt gaaacgactc aatctctcct ttcttgttga
    87421 agataggaat aaccaaacgt ggttcgttcg tctcattctt ataggttcct ggattaacgg
    87481 agttaacaag agaaggccat tggttagtaa accataacct tttccaagaa gtgcttggaa
    87541 tacatctggc agtcacgtat ttaactatcg gatgttcctt aggaagtcta tctaatcgct
    87601 cgcagaaatt aagtttttct attacgggga gttttgcatt aattttctca gacggttcta
    87661 cagcctttgg cttatcaaag acttgctcct ttcttttctc aagaagatac tctcgataga
    87721 ggtcgggttc attatcttta agatactgcg ataaccactt gttatactca cagttgaagc
    87781 aatgacagcg taatccttga cctgcatcaa aaatccagaa tcgggcttta ttgatatctt
    87841 tctgtgagtc accacaaatt gggcaacgac agtttaactt gaatgttgaa gatgtagtaa
    87901 cgtgtctaaa tttaggtagg tgagatattg cacgaattgc atactcgtta tcaacccaag
    87961 acataatatt tcctctggcc ttaaactaat aaggccattt tatcactttt tcttggcagc
    88021 gtctttatcc gcttttcgtt tctttggaag ggtttcgggt cctttattga cgatgtcccc
    88081 ggaagtggta cctgatgcaa tattctgtgg attgccgcca gcatcacctg cgaccatctc
    88141 agtaacaaac tctttgtatg ttttcataga gcctcctact atttattcat ttgcaatacg
    88201 taggcactta tacgtaggat acaaagttgg agacattgtt ctgggactat ctttgaaaag
    88261 cataaactgc ttgcctgtat cttcgcacgt ctgtttgagt acagcttcat ctttaccagt
    88321 gaatgccatc ttttcggtag acattccgcc agaaccagta gataatgcca ttattaaaac
    88381 gtatgtaatc atcctaaaat ccacttaaca atgttgaagt tatcaaactg ggcatcacag
    88441 taaagaacat aattcaactt aagtgctgcg ccgtcgtctt taagttctgc ttgcacttct
    88501 gattgtttac ttgggtctac gttttccaca atatgaccaa catctgcacg aatctgctga
    88561 gctacttcag actcatcagc agtcattgac cactcacata agtctttgtc atagttggcc
    88621 atagcaggaa ctgcagagca acttgatact gcgaacacta aagcaagtac aatctttttc
    88681 attttggttt cctcaagcag cttgtacgtt aagagcagaa atcaggcgat aatcaccgtt
    88741 tgcgtatact aacattgaca cattgccatc agtgtttttg aatggctcaa caactactaa
    88801 aacggtatcg ccttcatcta atgcttttcg tactacgcca tcacaacgca gattagcatg
    88861 tggagattta actactttgc ttccaactac cataccacaa tgcggtacag tttccgctga
    88921 ttcatcttta ctcttaaaga ctacgtctaa tgctttttca attgtccaca tgatgttttc
    88981 ctctactcgt tttgtttcag taaggccata gtatcatggc ctttgaagaa agtaaactac
    89041 cttttgaaca attttttcaa caaaatgtca gaggtcagat tcttggtggg tagatatgtt
    89101 gccgagttga cccagatgcc atcgctgtta tacaccttga cctctccata gtcgcataca
    89161 gataggtctg ctttgttata tgcctcaatg cctcgatgaa tggtatctgt ggctgttacg
    89221 acaaaagagt gacctgattg gtcacggacc gcgctaaaca caaaaatcat aaaatttacc
    89281 tagaatttta actcttctgc cagagcatca agcttagaac gtgatactcg ttcttgacga
    89341 ttagattcgg ctacacggtt ctgtgcacct gcaccttctc ggacggtatt gcttggatta
    89401 ggcttagttg ggtcgttttg ctgctcaatt tctacccaac gctgattagc cttatgtaca
    89461 cccataaaga acttgttgtt gatgttctta tcgccgtagc gtgatttaat ctgcttaatt
    89521 aattgttgct tcatctgagc aagttcagga gtttcaatca cagctaacat aaagtctgcc
    89581 gtagcaggta gacccgcaga ttctgcaata tcactcatgt ccatatcaga agcatcccaa
    89641 gctgaacgac caacctgagc agcagtccaa agaacagttt cagattctac agccagtgcg
    89701 cgaagttctt ctgcgatagc tttaactaac gtgtaactgt tttcagtata ttgacgaata
    89761 cgacaagaag cacaaatacc aagatagtca atgatgataa cagtcggttt aaagttcttc
    89821 ttgagtttca attcatttag aagagctcgg aatgtattag cgttagcacc gccagtcgga
    89881 tactgtttaa tgattaaacg accaagagta ctagaactac gccatttttc catttttcct
    89941 ttatattcgg cgtatgatac acagccatca tcaatatcat caagtgatac atcgagcaaa
    90001 ttagcatcaa tacgtttagc acaaacttct tcggccattt ccatggaaat ataaaggaca
    90061 ttatgcccca tctgaagata gtctgcagcc aatgaacaca atcctaacga tttaccaacg
    90121 ttgacgccag ccatcaatac gttcagtgta ccagtctcgg caccaccttt agtaattttg
    90181 ttcagaatgc taagtttaaa cggaacttta cgagctttat tctggtatga taaccaacga
    90241 gcttcgtaat cttccatcca atcatgacca atatagctat caaacgatac tgataacgct
    90301 tcgcgcatga tatcaggaat agccccaata tcaggaagac gcttatctcg cttatttggc
    90361 tcaagctggg cattagtctg aatttcaata attcgagacg ttgcgttgta catagccttt
    90421 tcttgaacgt acttctctgt ttccttaact aaccaattca aatcttcagg agcatcagat
    90481 aacttatcaa taagtttctt tgcgccttca tgttccgttt cagttataga cgaattatcc
    90541 agtgctacac ataaagcagt ctttgaagga attgctgtat attcattaac gtgcttctta
    90601 attatgttaa acaccgtctg agcaggtcct tgctcgaagt actctttgtc catatatggc
    90661 caaaccttcg taaagaaagc ctggttgtaa atcagattag ctaagattgt ttctaccact
    90721 ttaacctctt aaaagatttt ccataatgat tttttcttgg tctttaatgc actctggatt
    90781 tgttgtttaa cacaagcttc cacatgagga taaagttcat ccttatgagc ttcagatgga
    90841 gtactaaact caatagttac ttcccccgaa ggagaaatat ttaatttatg aacataaacc
    90901 aagtgtgatt gaccatttaa ttttatcaca atttcttgga taacagtctt catagcttct
    90961 tggattattt catggctttt cttgaacact cgttcttgac gctcgaagtc tccctcttcc
    91021 gagggagatt cttgttcaaa tttctcgagt tcagattcta aatcaaactc agtcttcatt
    91081 catgaagttc tctaattcat cttcaacttc agcagctgat actgaaccac tctcagggag
    91141 tttaacacca tcaaccttag ttgaaacttt tgagttaatc atttctgcta ccgcttcatc
    91201 aaccgcagcg tttgaatcaa tagcacccaa ctgatagcga gctttgatag cgtcacggaa
    91261 tggctcgtgc ttaaacagag gaccccaaaa ttccgtactg ctcgtatctt ttgcccgcca
    91321 ggatttttct tcacgaatca tctcaccggt ttcaacgtcc aggaattctc gtgcgtacca
    91381 tccatttttc ggtttaacaa caaatccgat atccagagcc atatcaagca gaccactgta
    91441 cggatcgata ccaccatcga atttaacatc gatgaagaac ttacttttct ctttgacagt
    91501 acgtgatttc tcggcgttca ggacaaactg atatccctca agctcagtac catctttaat
    91561 ttgacgttta ccgatgatga acacagtatc tgcagaatac ataggacctg taccaccagt
    91621 cattaccgtc ttactgaaca tctcaatggt ctcgattgta tggttaaccg caacgcaagg
    91681 aatgttctta atagagaagt aaggagttac gatacggaag agagacttca gacttttcgc
    91741 acgagtcata tctgcgacag atttctcgtt caaagcatct tcagtttcct ttttagacgc
    91801 catgttacca attgagtcga taaacacgat gactttttca ccacgctcaa tagcttcaag
    91861 ctggttaacc atatcgattt ttaattgttc aaccgactga accggtgtat gaattacacg
    91921 gtcagggtca acacccatag atttcagata agctggagtg ataccaaatt ctgaatcata
    91981 gaacaaacag actgcatcag gatacttatt aagataagca ctaaccattg tcagagacat
    92041 gttagatttg aagtgtttag atggacctgc gaagatagtc aacccggact gcataccacc
    92101 atccaacgct ccactgatcg caatattgag catcggaatt ttagttctaa ctacatcttt
    92161 ctcgttaaag aattttgatt tagtcagttc tgctgtcatt ttagaagtgg atgctttaat
    92221 caggcgagat tttaagtcag acattcatta tattccataa gtctccatta tatttttctc
    92281 acaggttaaa ggatagagta attatattac tttgttcttg aagctattaa cagaagttcc
    92341 atttcttctt ggtgttataa accactgttt ccatatctat ttcatagtgt attttacatc
    92401 caacgcacat gccatgccac cagcaatgca ttccatctga gccagtagtt ccttcatgaa
    92461 caaactcatc agatttacat acgaagcatc tgaattcttc agccttgaat atgttaccag
    92521 ctacatcaga tttatcatag atgttcataa gaggtccttg gagggctttc gccctcacag
    92581 atatggttct accttaccaa attcatggaa ggcctgggat ttcactcgag tgttaataca
    92641 catacgaatt gattttagtg gttcgtcatc accgaataaa ccacgccttt caccgtcttt
    92701 agatttccaa cgggcttgat ttgggaaagc agcatgtagc tgttcaaggg ctctattctg
    92761 acgagcagta tcacgctgag tagagcaacc gccaggagac tgcactttgc cggatttaac
    92821 gagatactta aacagagcca gatgaggatg acccatgtta attaatttta gaaaagcata
    92881 agcatcttcg ttaaggtcaa taactccgta accaatatct tctgcggtaa gtttagtcaa
    92941 atcgtagaaa gtattggtaa acccaaagct gttctcgcga taatgacccc agcttgatgt
    93001 gattttgaaa atcggcaagc gagcatgacc gtgataataa ccacaatcca tagcagtctc
    93061 gacgtatttg accatatcat caaatacctc ttgactcatt gcctcaccga caccaagttg
    93121 aacccggcga tcgtcgcgtt cacgaatttc agtcagatga attgtcgtat catcatcaag
    93181 catccaaatt cgctgccctg catacatttc agtaatcaga cggcgagtac cagcgattcc
    93241 atcaacatca tcgggaatag taacaatttt agcagcatga ccatgccagg tttcgtatgc
    93301 ttctttttct gattcacgta ctacaagatg tggaacataa ccttcaggaa acatagtcag
    93361 ggcagtaact gccccggcgc gcttataact tggaattaca aactgaatca tttccactca
    93421 cctttatagt ctttctttgc aatatgagtt tcaccagtat aagcatagtt atctacgaga
    93481 tagaaatgac gctcatacac gtgcaaagac ccgacattcc aaataatgtc accaactgaa
    93541 taatttttac ctgatgcatt cagaagtttg gttaactgtt caagaacata gagctgccac
    93601 gcatagtcat tacgatatcc aaagacgaca tcattagagc gcatgtttac aacagcatga
    93661 actttattat cacgaatcag atactgaaca ttgttagtac acatgaaatc actcatgcca
    93721 tcgcgctcaa aatcatactg catttgaggc cgtgtataaa tcataattcc gcggcgagaa
    93781 tcaggattac tgataagttc ttttgcgcag ttagcaaact gtgaatagtt ttgtgttgac
    93841 caaactgccc agccatagtt agaattaatc tcaccatgct tggatgcaat tgctttccaa
    93901 atagctgggg tttcacctgg aatatcttta acgaataaac tttgagattt ataccactca
    93961 agttcacggg caatgtaccc atcattaact gcaccaaaaa tcaggttttc atctgcaata
    94021 aatgatgcac ctacgatttc aatagtcttc acacccgtct tatcaatcac aaattctttg
    94081 ttgagcaaag catcagcgaa ttcttggcgg atatcttgta ctgtcattgg agttacaatc
    94141 atgagacctc ttatttaact tgctggataa taattgtatt ctgttgtgcg ttagaagcag
    94201 accaaatcag cgcaattaac caaccgataa tggaccaacc gaatactaga tttgtgataa
    94261 agattccacc ccgcgattta tgcttacggc tgcaagctac aaaagtcggc agaaaataga
    94321 taaagataag aatgattaag ccaaatactg cttccatttt aatttcctca gttagacatg
    94381 catttgttgt agatgtgatt ttggagagat tttaactgct ccatacgttg tttatgctca
    94441 ttataactca acccgccatt agcaaaatca gttaaacgaa tctggtcatt cactgctgcc
    94501 gcttgagcag tacatgtacg ttctttttga gttttacgca gacgcttaat ttcttccagt
    94561 tcatgcttat tctgctcaat catgtcaagt tccatcgcag acagctgacg attaggatta
    94621 gctttttctt tcgccaaccg acgctcaacc gcgagcgatt cagcagagac ctggttgcta
    94681 gcacgatagt atcctacagt accgccaatt gctcgcacct gtccaacaga agaagccggg
    94741 acgatatcac cttgtggcat ttgacaacca gtcagcgtga gagcaacgat aacagcaagt
    94801 aacgatttca ttgtaatctc ctcagtatgt tatttcgaga accatggtac cacatccttg
    94861 tggtaaagta aacaactttt taaaagtcaa acatatcaag aagagacgat ttctcttcgt
    94921 agtctaaccc tgccgcttca gacatacccg tcagaggttt aacgaacgat ttttggaaca
    94981 gaacactgtg gtcaagccac actagaactt cctgtcggat ttcttgtggc agctcagtgc
    95041 ccgatggcca tgccatgcat ttctcaccgt acgggttacc ttcacgcagc gggatgacca
    95101 tcactttctc accttccatg attggtgtta taccttcaaa tcctgcggtt gctcggttat
    95161 atgccaaagc acctttaacg tgatatggtg tacctttatc tggatatcct gcgccgtcat
    95221 catacttacc gatgttgttg gcagtcttaa cctctgcgat tactttataa tcaagttcac
    95281 gatattcaga ctcaaactgc ttataatatt gctgtaaaga ttcttcacct tcttgcagca
    95341 tacgacgaat agattcttcc aatgcgttct gaacagcagt tggtgtagaa ctttgctgag
    95401 tttccatacc catgattttc agatgcggtt ctgcatatcg agtaccttcc atatcatata
    95461 cgttcagagc atatcgtttc ttcgctttcc agaatccgcc aatgccgttt gaccccaacg
    95521 gaggacaaga aatagcttca cggtccatga acattaaatg ttctttgttg ttcatgtatt
    95581 cacacatctc acgatatgat tggtcaatcc atggttccat tttcttcttg ccgaattggt
    95641 tcaggaattc gaccaaatca ttagtttctt tgaaacgctc aagacctacc ttctcgataa
    95701 ccttatcaac acaaacgtaa attgagtcag tatcaccagc tactacaaat gaatgacctt
    95761 cagtaccaca taccttgttg aggtattcat taactttacg ttcaatccat tggattgcca
    95821 tttgaccaaa cagagtgatt gctgatgcgt tacgtaaatc ataataacgg aagtaaatgt
    95881 tacccaatgc accataaagg gagttgatca gaatcttacg gtttaactgg ttagtgttac
    95941 ccaagatttc agcatgttta cattcaaaca tcagtttgtc aaggcactct tcggtatatg
    96001 tcagcagttc tgctttcata tcatcagaga aatcttcata gacattaact tctgcgaatt
    96061 tatcgatagt tccaaacttc ttatcattca gaaccttttt aatcagttct tgatttcgtt
    96121 tggcacccat cattttattt ttccactctt tgcgctgata aaataccttc gcgatttcaa
    96181 ctggaatgac accatctaca tctttacgat acatccaacc atttggtgaa catgaatatt
    96241 cgtcagacgg acgtggcgca gtcttgttaa tgtactcacc caacggatga agtttaaact
    96301 gtccaacgat agtttctggt gaaatattga cctgtcggat gattgacgga tacagagatg
    96361 tcaagtcaaa cgacatgata taacggtatg cagcaggaac tggttcctta acatacgcac
    96421 caggatatga ttgtttaaca tgagaacgac tttgtggaat aaccttgtct tgttctttca
    96481 gactgttaaa gatgatagcg tcccaagttt taatcggact cattacgcct tgatatggca
    96541 tcttcgcata ataagacatt gagattgcca ggtcaataaa tccacgaacc gcatcaatcg
    96601 cttgtactga ttcaacgtcg atgatgttat acgaaatata ccgttggtgg ttagtttcac
    96661 gcaatttatt gatcggacca tcatatgcta atttaccttt cttggtttca taataagcaa
    96721 tgaaatccaa cttatacgtc ggttggttcg tgaaactaaa tttcttatac aaatccatat
    96781 aatcaagaat agtcacaccc atgatagaat aaatttcttt atcaccatac atgtttgtga
    96841 taatcttaga tgaaacttta ttcagaggag agaaccgttt catcgtacgc tcaccaagaa
    96901 tctgtttcac acgattcatg atgtacggaa tatcaaatcc ttcaatgttc catccagtaa
    96961 agattgctgg gcatttctgt tcccaaagat tgatgtactc aagcatcatt tctttttctg
    97021 aattgaacgg catatatact acgcggtcaa gaatatgttg tggaacttca tcaccgcctt
    97081 cagaatctaa acgagcagcg agtttcttgt cccactctga aacggaacca taaagcgaat
    97141 gcagtaaatc aaacacatag aacttatcat caactgaatc atagtgagtg atagcatcaa
    97201 tttcgtattc tgctttcatc gggtctggga attgggatgc cgtaacctcg atgtcacagt
    97261 tcgcaattcg aatgaatttt ttattgtata cgatttctga accgtaagta tcactgatat
    97321 acgcgagttt gaaatcatcc atacccattg cttccattcc catatcttcc atacgacgca
    97381 tccaatcgcg tgcatctttc atagttggga atgtattctt cttgcaatac tttccgtaga
    97441 tgtctttgta ctttgtttct tccatgcaat gactaaacat cacaggagaa tacggaacac
    97501 gacgcatgcg ttcctcacca gtagaatcga tataacgttc tacaatgtca ttgcctagag
    97561 attcaacgct aatataaaat tctttcatgg gtttcctttg tttatagacc gagttattag
    97621 tctttaggtg ggataattat actccaattt ttataaagta aaaggcccga aggccttttc
    97681 ctatgcacca atcgtatact tagattttaa ggtccattca tgtttctgct tgaatgtaat
    97741 tactcggaag ttattctgca tctgggcaag agtttgacca cgattaatac ttaatagacc
    97801 ccaatctgca agcagttggg caattgaatc tcgacggatt tcatcttcca ggtcaataat
    97861 aacaggacgt ccatcaagct tcagcatttc tttaaaatgt acaatatagt aacgaccttg
    97921 tttctggaga atgtggcagc tttgatatag taccttatct ttgttattag caattcccat
    97981 acgagtcaga gtttctttaa ctttcaggaa gtcttcaggt ttcttcagtg taatttcaat
    98041 catctttacc attccaatgc tgttttctta agagtttttt gttctttcag gtttttcgtg
    98101 attgtcttga ccaattcatc agtcacaaga cctttcattt tcttgagagc aggtttaagc
    98161 ttgtttttag cttccagggt ctctctatac atcctagcat caatcgcatt gaccttgtaa
    98221 tatgtcatta taacttgaag aatcaatgca tcctgaatgt tttctgttaa cttagcccat
    98281 ttcccatacc gacgacctct aggaacagag gccatcatat agttatagtg tgcttggtca
    98341 gacagtcctt gaccaacaag gttcataaca taaacagcag gcatacagtc ggcatgctga
    98401 gaaagagcgt tttcaaccat gaattttgaa taatccatag tcgagatgtt caaatgctct
    98461 ttcttttcat taatagaacc gataatctcg aagaattgat tttctgcctt ttctttatat
    98521 gaatcagata attcctggac tttcgcccag tctttaccta accacgcgat ttggtgctca
    98581 ttatactgat catcatcttc aaataaactc atcatttcca ctgcatctct acaacaagtt
    98641 gaataagcat ataaaccaaa tgtaattcaa tcgaagctgc tacaccatga tactggttat
    98701 tttcaccaat gatttcatac attcggataa tacttgggcc agtaaccatt gtatacagtt
    98761 ccgaagaaag tttatctacg aaccaagtat agtctgcagc atatttcgga gcaagagcac
    98821 ggagttcttt gatgttcttg gttttaatag cttcaatgac atcttcaatt gagccgcggt
    98881 catttagaac aatagacaag atacctgcat caatcacacc cttagaagaa taatgatcaa
    98941 gcatgttgat ggtcttacgg aattctggaa aattcttttt gaccaaagca gctacaactt
    99001 tcttatcttc aaccaccacg ccttcatttt cacaaattgc gagacaacgc ttgagcatct
    99061 cgatttgcat tggcttaaca tcagatggag atggtttacc aaaattaatt acacggcaac
    99121 gagactgaag aggtttaatg ataccatcaa gattgtttgc agtaatgata atagtacagt
    99181 ttgtgctata cgcttccatg aatgaacgca gatgccgctg agattctgca agacccgctc
    99241 gatcgaattc atcaatcacg ataattttct gcttacctgc aatggatgca gaacttgcga
    99301 atgcggttaa cggtccacga acgaaatcaa ttttacaatc agaaccattc acgaacatca
    99361 tttcagcatt aatatcatta cacaatgctt tagctactgt ggtcttaccg gtgccaggag
    99421 aagtactatg gagaattaaa tgaggaattt ttcctttagc tactaaagcc gaaaaaattt
    99481 ctttatcttc agcaggcaat acacactcag aaatagtacc tggacgatat ttctgttccc
    99541 acataaagtc tgcttcgttt actgtcaatt tcatttatat ttcctcattc agattaaaga
    99601 tggggccgaa gccccgaagt tattactcaa agtcaaaggt actatctgct tccattgcta
    99661 ccacataaga ggctgatgca ccttcaaatt ttgctgcagt ctgtttctta gcaccgttca
    99721 tttttgccca cagcatcagt ttgtaatcgc caacagtcat tttcatattg ctcatgttga
    99781 tgatgaagtt gaagttacct tcgccatcat aatcaccgag cgtcagagaa tacttcggac
    99841 gagtcagtgc agcgtcttct actttattat aaccacgcag aacaatttta ccatcaacgt
    99901 tggtgatagc aattgtgtca atctgcatgc cacgagatac tcgcatcagc tgttgcaggt
    99961 cttcaccttt aaaatcgata attacgtttg ccaccgggaa tgggattggt ttagtcggaa
   100021 acacgattgt gctcgggtca gctgctggcc agaagatagt tgagcgagca tctttaattg
   100081 ccaggttacc atcttcctgc atgataatat ctgcatcgtc accaaccaga gacagaatgc
   100141 tcaggaaact gttcaggtca taaattgcta catcagtatc gatagtatca gagattgtgg
   100201 cttcagcata agtcgtaccg ttaacagcac gagtcatgat aaaattgcca ggtttcagca
   100261 tgataccaga gttgatggtg gagaagtttt tcagaatgtt cagagtttct ttagagaatt
   100321 tcatttcaat accttttaat taagttcagg ataattatat caagctgcga atgtagcagt
   100381 taattcttct gcaacaatct gacctgccgc aacgagttgc tcatcagcat ctacgcagta
   100441 atcattttct agacgttcgc caccatgacg gtcagtaaca attttagcac cagccttgat
   100501 tgattcgttg taatgcttac gcatcaattc aatccatttt tctgcaactt cgtcgtcaat
   100561 agatttatag aaagcaaagc gagcctcaga atctttaatc ttatctttaa tagctgcttt
   100621 agtttcttca gttagagcca gaacccaaga tttacgaata cgattttggt tattcgggtt
   100681 ggaatctgca cgtacgtttt taacctggat atctttcaca tcaacaaaat taatcattat
   100741 atttacctta atcgtaataa tcttcaacca tccaaccggg attcctgctg gacatgactc
   100801 tattatattc atttcctgta aaagcatctc gtaacatttc ttctgttact aagtgctttt
   100861 catcagaaaa caaattagtt aacacatatc gctttacttc aggaaaggcc agcagatgct
   100921 ggccagttgt aaactcattc attccatcac cgtgaatcgt ccgaccttct tcatttgaag
   100981 gtgttggcca tatgcctgcg ggtcatggtc acggtgagaa ataataaaca cattagcatc
   101041 taccatctta ttcagaatag cagttattgc cttaacacct tctgcgtcgg tagccgagtc
   101101 atagacttcg tcaaggaaca aacagtttat tttaacacca gaaacctttt cagcaatatc
   101161 acgccacgtg aatagtaatg ctatatcaat tcgagctttt tcaccttgac taaacgaggc
   101221 ataactaaac tcttctcgtc cacgagattt aatcgtttca gagaactctt cgtttaacgt
   101281 aaacgaatag tcagcttcca taatttttag gtagctatta atttgcttat tgaacatcgg
   101341 gatgtacttc ttgatgatag ctcctttaat accggagtct ttcagcattt cagttaaaat
   101401 acctcgacga tatttttcca taaccaaatt agttttgacg aggataattt tatctaattc
   101461 ctcttgtagc aattcaattt tgtcagagtt atcaatgaac tcctgtgatg ctttatcaat
   101521 tgctgcttta atacgacgtg ctttatcaac tgcagttaaa gtcatctgct tcaaattact
   101581 catttgattt ttgatgtctc ttgcacgtga ccggacagtg ttatactcgc gagccagttc
   101641 atccagttca ccctggcgcg tctttaactc gccaagaatg gtattacatt cttcaacatg
   101701 atgattaatc ttagtgatta gagtgtcatt agaatgcaaa tcctgcaagc acgttgggca
   101761 atgaccacct ttatcataca acccaagaac ctttgagtat gattcaattt tagaacgaat
   101821 cttaaaggtt ttaccttgaa cttcttgaat tgactctgct gggtcatcac caatcacgag
   101881 ttcaagcagt tcgctttgaa gagtttctaa ttctgcttta tatcctcgtg cctctttcac
   101941 ttgctcatca tacatcgcct gcaggcgagc tacgttatcg ccagaaagtt tcttctgctt
   102001 ttctgcgtac tcatgatgag ttttaatttc attggttaat gcttcacgac gaacatcatt
   102061 aacttgaatc tgctggttaa tttctctgat ttgggtttta ttcagtttgt ccatatcagc
   102121 caggagagac acctcaagta ggtcttcaac gagcttacgt ctattcccag tggacaatcc
   102181 catgaatgga gtatatccgg cagttcctag cacaacaatt tgcttaaatg atgagtatga
   102241 cattccgata aggctttcaa agtatgattg gaaatccttt gaacttgcag cctcatcaag
   102301 cttgtttccg tctcgtaaaa tttcaaagac gtttggtttc tgtcctcgct ttatgtagaa
   102361 actatggccg tcatactcca tccataattc tactacagag tccttcttat taaaggagtt
   102421 aattaattgg cctttcttaa tatcgcgaaa tggctttcca aatagagcaa aggtgatggc
   102481 ttcaagcata gtacttttac ctccaccatt cttacccgtg attaaggtct tttggcattt
   102541 atcaagttga atgtcaatag ccgcctggcc aactgacatt atattcttat atttgacacg
   102601 atttagttta aaagtcttca ctgattttgt gcctcaatat ataactgttt agacataact
   102661 tttaaggcct tgatgtcatc tttagacagg tcttcaagtg cttggatata ttcttccatt
   102721 aaatccaata agcttttaac ttctacttct tcaccgtctt cagactcgac cgagttatct
   102781 accttagaaa cagttcttaa ttcatggact actttttcga gttcggattc aaactttgga
   102841 agattttcat ctactgcagt aacaataatt cgcactgcaa gatttctgaa ctcttcaaaa
   102901 tcaacttgcc ctgtgacagg ataaattaat tttctatgcc atgtgatttc attagggacg
   102961 aaatcaaagg ttgataatcc agtgtcttga acccagaatc cgcgtgggtc gttctcatca
   103021 cccgctgtaa gcgtccaagg cgttccgatg tacttaacgt ttgctgcgct tgagatggtg
   103081 tggaagtgtc cagaccaaac ttgcttgtac tttttgagga aatctggttc caacccatga
   103141 gatttcatac ctttataaaa atagaagcca ttaagctccc agtgaccaat gcagtattca
   103201 gcagacgatt ctttgatatg cttcataatt tccgatgtgt tctcttcaca catccatggg
   103261 cacaagtcaa tcaaagtccc atcaaaatcc atagtcgtag gtttatcaat caccgtgata
   103321 tggtcatact taccaagaat ttcagttgat gcattgggtg tcaacgtatt cttgtagtgc
   103381 atatcatggt tgcctacaat agtgattaaa ttaattcctt ctccttcaag ggattcagca
   103441 atttcacgag caaattccat tgtcttatga gtaattgctt tgcgaacgtc aaaaatatca
   103501 ccatactgaa tccaagtagt gatttcattt tcttttgaat attcaatcgc ctgttgaatt
   103561 ccatgacgtt gaacgtcttg aacccatggg tcatcgttgc ggacacctaa gtgccaatct
   103621 ccagtatgta gaattttcat ataacctctc tagtagagtt taattttata ttatcccatg
   103681 aatagcaaaa agggcccgaa ggcccttact tattttgtca ttaactcaaa ttgttcttta
   103741 aagcaatgct cagaatcttg gtgttctacc aggaattcat atgctttatt tcgctcttta
   103801 tcatagagct tccggtcaga tgacagatgt ttcattcgtt caaagacttc atttttattt
   103861 tcatcattca accacaaaat gccagaatca tgagaagtca atggctttcc atcaacccgg
   103921 aatttcaaag catcaccagt agctttatgg aacacaggaa tagttccgca agcacctaat
   103981 tccaagtggg tatattccag tgagcgctcg agaaatttgt ctggaagacg tgacaactga
   104041 tagccaaatc cagactgaga catacgctca agcatttcag agttaacata tcggtcaaga
   104101 acttgaggat tcagacctgg tccagtttta acctgatgat aatgacggca ataatcaatt
   104161 tcatagcgtt ctttgatgtt aataaacgct ggactacgct ctaatccttc caggatagtc
   104221 gttttacctg ctggccgcag atgactttca tgaaagtcaa acatcaagaa ataacctttc
   104281 catgtagtag tacgaccaat ccaacgatgg atatcaaaat caatggcaga gaagtctttc
   104341 caatacttat cacgaattgc tttgatgttc atagcaggtt gaaagttata aaccggagga
   104401 gctgagtcag aatcatcaaa gaaactcaac ccgccgcttg gaaaatattc ttccattagc
   104461 acggtgttaa aatcaccgtt tgagctatga ctaaacaaaa catcggcgcg cttaacagtt
   104521 tcttcaagac cagcgtttct acgcagtgac aacgctctat ggtcatgttg atacacgact
   104581 acccgaactt caggtttaat gttctctacg agcttcttat agttatcaat cgctgcttct
   104641 ggcgcgttaa tagccggtac tgagttaatg ataagaatat cacaagcatt gagtaaagac
   104701 agtgtcttgt catagtcatc tgctaaagac actggaatag ttacatcttt gtagttatgc
   104761 gctctattac gtgtaaacgc tttatcttta gcgtaaatga tatttacttc atggccatgt
   104821 tttactaacc actcacgatg ctcgagactg aacttggtta caccgcagcc ctcaagtccg
   104881 cgagccatta aaatattaat cttcatatgt tgacctttgt tgttaatttt gaatatttta
   104941 ccattcccgt aataaagcaa aagggccgaa gccctttaaa ttttcttgta tacaacataa
   105001 cccgctgctt cacatatacg cttagcttct tcaaagcgtc taagcatatc taccttagca
   105061 ttatgaatcg cttcataatc gggagcaggt gcttctctcc gagcagtatc acatttataa
   105121 cagaagtaac tacgctttgg tcctgtataa cgttctgaac aattactgca ccggcatgta
   105181 taatttcctt ccggccaatc atgcccaggg ttagaaccca tcaaattcgt catacatccc
   105241 aattctcttc actagtaata aaatcagggt gttcatctaa atcaatgaat ccccagtttt
   105301 cttcgtttac cattcatacc accgtttaac ctggaaggtg tcaacccaga caagagagtt
   105361 cttatctatt agcttacatc cttcggtaga gcctaacacg cgatattgat tatctgctac
   105421 ctttactgcc atcgtaccag tcgcagtgtt taaagtaaat cctgcgtctt tacgaacacg
   105481 tttaaatttt acttgtacca gcatttagaa tgtcccaaac agatttacga gaggtattcc
   105541 agcaagtcag aataatctca tcattaaaag gttgttttaa aatagtacgc agtttttcaa
   105601 tagcatactt gtaagcaggg aaattattgt ctaataccgc gtctccagca tgagctttta
   105661 atcgctcaag ttcacgacgg tttttacgaa caattttgtt ggctcgagca atagcttgtt
   105721 cttctgccgc ttccattagt ttctgttgaa gttcgtcgcg ctcttcctgg gtaatattgt
   105781 tcatgttatt cctttggatg gtaatttatt tcaaatgtga attcagtatc agtccaatta
   105841 taactgtgtt caattatagc agaatctgac ctgaaatcag cgtcatgtgg atttttcggg
   105901 tcaatgtgaa tatcaaggtc aagcacctcc cttaaataca tctttagcaa ataagggata
   105961 gcgtctaggt cttgcacatc ttctaaaaac ccgtcgaggt taatcttcag cctcatataa
   106021 aaattccaga ttaggtccat cgcttgtagg ttcgctcttt ttagcagacc ctggcgcctt
   106081 ataagcggtg gattcatact gcgtcatttt gtcgtagatg tcctgaataa aggtttcatc
   106141 tgctaacgca accatatcat cgtcccgtga atcatacacg ttgtggacaa aatagctgta
   106201 tttctttgcc atttctttgc gttctttttt gatacgctga acgaatgcat tgaaacaagc
   106261 ttgggttata tacgcatgcg ggttatcata cttagtttca tcgaagttga ttaagccttt
   106321 aattgcggct tcaatcccgt ctgaaatcat ttcttgcttc caggattggg tgtatcctga
   106381 aaagttgaaa cgcttactca gaccttctgc gatcagcata atagcaaggc cgatcgtatc
   106441 gttctgtttt actactcgag gaccgccagc agcttcagac tcccggcact tctctttcca
   106501 cgcacagatt gatttataca gttccttgtt atttacataa ttactcatat tgcctcttcg
   106561 cttcaattaa taatatctat tataacaaat ttgggaagcg agaggattaa agcattactt
   106621 aatcaattca gcgcatgcaa ttaatttcat catgatacga taaaaatcgt tatacgtgaa
   106681 atctaatgga acatcaatga cggcttcaaa atcttcaaat acacgctcca ttccataacc
   106741 agcgatatca tctgattcag cataccagta cgttccatct tgtgcaaaag ttatttggct
   106801 attttcaaga cagaacacgc ctttaatttt ttcatgtgta agagtcaatt gaattttcat
   106861 agttcaccct tcataatacg atagcattgg aacagctgtt ccatgatacg tttgaactca
   106921 accaaactaa gttcaaacca atcagattca tctacttcat gcatcatttc catgaatgaa
   106981 gagtataaac tttcataatg agtttcattt aacatagagg catgcgtttc ccaatacata
   107041 ccctcttcat tgtcaaacca aacacccata taagaatcta tagtaaatcc gccaatgcct
   107101 tctactacaa tcataatttg gtttacttta gccatgcttt caccgagtca atagcatctt
   107161 caaatttaga gaaagcatct acagatgtgt attcattctc accagagcgt tcataaatcc
   107221 aaaacgcgtc aaaatcttct tcaataatga attccccgtt aggagtttca atcgtgtttc
   107281 taccatcagg cgttttagat atgaaccatc cgagtaaacc aacttctgta atttgttctt
   107341 cagtcattta gaatttccac caattgatta tagtttaatg cctttccaga tgaaatcata
   107401 acattacaaa atctgtatag tgcttctttt gatactttat acacataatc agaagttgtt
   107461 ataatgtatg aaatgcggac aaacgttggg gatttttctg ccaattcata cgccagtttt
   107521 ctagctctgc caatatcatc ggcaaacttg gtatcagcaa gcaaaatact atcaaatacc
   107581 caacggttag taaaaatttc tgtgtataga ataaccttac gcatcaagat actctcgcag
   107641 ttcctgctcg tttaaccctt cttgccacat ctctgacgga gatggaagtt ggctgtctag
   107701 agtggatgaa tcaattggaa atactctgat aattacgcta gtatcttcat cccattgatt
   107761 tgtgagtatc cgtttagctt gactaatatc aggctcagaa tgagcccgga tatacttaat
   107821 ccttctatgc catacaccag taggaataga tgcgcacacg atatatgaaa tcatttcgcc
   107881 gccttaaccg ctttaacatc gcggaagcct ttcttacgtt gattcttcat cttacgaata
   107941 gtgctttcag aaatttcacc aatacctggg gtgattggtt ctacaccgaa ggctttgatg
   108001 ccaaattcag acagaagata agcaaccact aattcacgga tgcgggcttt accaattttt
   108061 tggccttctt ctttcatcgt accgtgaagc tcaacttccc actgatcaag caaagacgga
   108121 gttacacaac gtccttcttc cagcattgca gatactttat cataagcaaa agagttcagt
   108181 acgtttttga ttgcttggga catattaatt tcctcagtaa cgattgtttt gacaaaggag
   108241 attctaaatc aaatctcctg tagcaaatca atctttgaga gattttagct cttcgagcat
   108301 atcatagtat tctttactag caaccggagc tacagtgcag tggtagctat tgaattcatg
   108361 gtatttcacg aagcgttcaa gttgccactc aatcagattg ttaattcggt gaagcagaac
   108421 cccctctgaa ccgacgtaga caactacttc aaattgaagc ccatcccaaa ttctggtacg
   108481 gacgatatcg cccacattaa atgttttcat acgacatacc aatgttcgtt ttgccaagac
   108541 tcacccttgt accagcgagt catatcatat ccgttctcgt cacggatagc gccattacgc
   108601 atatagaagt actcgtcatc agtaaaatac tcatgcttaa ctttacagcc tttactcata
   108661 gcttctagag cttcttgcca atttaaccaa ttcatatttt cctctcgagt taaacggtat
   108721 gctgttatcc gttgatagag ctatagtatc actcatcaac tggcttgtaa acaactttgt
   108781 gaaaggagtt tagaataaaa gagaggtccc ataggaacct ctaaatgaag ggtatagaaa
   108841 tatacagaag gtggtcaaga tgaccttaga aaggaactgg ctaatcttct atgatatctg
   108901 gatcgtatcc agcagcaata agattggctt taaatgttgg aatgtcatac tgcttaacgt
   108961 tatccataaa aatgacagga taccgaatag caagcgatgg atagcacccg atgcgtttag
   109021 caagtgactc aatcaacgga cggtcataaa ccggctgacc gtcaacctcg ttgattacat
   109081 tatagaactc atatggaagt tgcagcttac tgagcaagtc acgaactgct ttgcatccag
   109141 ggcatctcca aacttcttca gggatgccat agatttctat catagttcag ccttaatctc
   109201 agaaatcaat ctttcaatta attcaagttt atccgctgta gtcataggat aaattttgtc
   109261 aacagtggct tcttcaagat agcaacggtc agcatcgtta agtatacacc actgatcaaa
   109321 atcatcagca tctatgctaa cgccgttgaa ggtcttaact cgttcaacag acccgtcctg
   109381 tgtcagagct gttaccaaaa atggtttaaa cttgagcatg ttgtagaatt caacatcctt
   109441 tgacgacgcg ttatttagcc atttatcaac agagtcgtct ttaaacttgt accacttatc
   109501 acaacaaaac aattctatca tttcatgacc tgttgaagtt tggcagtcag agtattaaca
   109561 cgcttctgaa attcttcatt agacagtttt tcatctttct tagtaggatt aatccagtca
   109621 gaaataatga tgagaacaat aaatggaata gctacgaaag cacctgcggt taatgcaacc
   109681 agcgcaataa cattagaaat aaatttacga atagcattaa tgaatttcat aattttcctt
   109741 aaatagttaa gatgaatgct gtcatagcca gaaattctgg tccaaacagt tcagtagcca
   109801 tgtggttcag agtaaacata attttgtaag tcagcatata aatttcctca atcatgtgtc
   109861 caggtagaac cgtttcttac ccagagtctt tggttatcag aaccacgcca atttttagtg
   109921 gtcggcagtg attgctcgta tttcccatca attataacat caatgtgttg tagcaaatct
   109981 aagtctttaa tatcttcaaa tttatatcct gtccacatcc agatatcttt ctccggaaat
   110041 cttgctttaa cccaagaaac taaatttgaa atctcttccc ggttctgtgg ataaagcggg
   110101 tctccaccag ttaaggtaag accttggata tacgatttgc ttaaatggga tgcaagctct
   110161 ttaacagtat tcatagtgaa taactggccg tttctagcat tccaagtaga tttattataa
   110221 cacccttcgc atttatgcaa acacccggtg acaaaaagaa cgaccctgca tccagggcca
   110281 ttcacaaagt cagaagggta gattctgtcg aaattcattg aaccttacct cattacgtgc
   110341 ttctacttct gcatcatatt tccagggttc atcagtttga atagccccag ccgatagtcc
   110401 actttcaggg tcacgggtta tagcaattcc caatggatgc agaacctctt tgttgatttt
   110461 ccaaatcaat ccccattcgc taagttggtt ccaatcaact tgcttcattg gtttctctaa
   110521 catgttttac cctatgcata atttctttgt tcttaccaag attgaacccg cgctcagaag
   110581 gattaccaag atagccacaa gtcctacgaa ttgtattcat cttctttgga tcagtttcac
   110641 cacaaattga acacgtgaat ccgttttcag taggtgtcat ctcatgagta gaaccacaag
   110701 aaagacattt atctactggc atattaacac caaaataatc caacttctcg atagcatagt
   110761 cccataccgc ttcaagacct tcaaggttgc gcttcatgtc aggcagttca acataagaaa
   110821 tatgaccacc tttagcaata gaatgatatg gtgcttcacg gtcaattttt tcaaaaggcg
   110881 acaggttttc ttctactgac acatggaagc tattagtgta ccagccttta tcagttacgc
   110941 ccttaacatc accaaactta gcttggtcaa tcttacagaa acgatagcac agactttcag
   111001 ccggagttga gtacagacta aaggcatagc cggtttcttc cgtccacttg tttagcttag
   111061 tgttgatgta cttcaggacg agtttaccgc ttcctttaaa agtaagcata tcaaattcgt
   111121 gaatgccaat atatcctaat gaaattgaac tacgtccatt tttgaatagc tcaagaattt
   111181 catcatcagg tttcatacgc acaccaaaag caccttcctg gtaaagaata ggagcaactg
   111241 atgcagtaac accttcaagg gatttaattc tagttaaaag agcttcttta caaatatcaa
   111301 gacgttcatc cagtagtttg aacagtttat tactgtcatc tgaactttta taatttgcat
   111361 ccagagctat cctagggagg ttcagtgtta ctacccctag attattacgg ccatcaagaa
   111421 cgggtttgcc agaagagtct ctccaagcac caaggaaact tctacatccc attggagata
   111481 caggagtttc tgaaccggta attgctctat tatttcgagc actgatgata tcaggataca
   111541 tacgtttagc tgcgcattct aatgcaagct gcttaatatc atagttcggg tcttctttac
   111601 gtagattaat gccttcttct acaaacatca caagctttgg aaagattgga gtaattccat
   111661 cgcgtcctaa tccacgaata cggttatcaa gaatagctcg ttgaattaat ttttcttccc
   111721 atgacgtgcc cataccaaat gtgatagtca caaacggggt ttggccattt gaactgaaca
   111781 aagtattcac ttcatattca tatgcctgga aagcatcaaa tacatctttt tctgtttttg
   111841 aaatagcata atcttttact aatgctactt gatatttgcg tgcatcacgt acatgtttag
   111901 cgaatgtctt ctctacataa ggagccaata ctaaatcgac gttagcaaac gtagttccac
   111961 catactggtg agatgctact tgcgcagtga tttgcgccat gatagcggta gctactccaa
   112021 tactcttagg agtttcaatt tgagcgttac caagtttaaa gccattctgc aacatacctt
   112081 tcaaatctac caaacaacag ttggtgaaag gtaaagctgg actgtagtcc atatcatgaa
   112141 aatggataac accttctttg tgcgcttcca ttacagagac aggaatgacc tgattggcga
   112201 tatgtttaga tacgatacca gccatcaggt cacgttgggt aggaaaaaca cgagaatctt
   112261 tgttagcatt ctcgtttaag aggtccttgt tggttttatt aataagtccc tggatttcta
   112321 attcgatatt cattttaaac tcttacgaag ctgcttcttg tattttgaag caagttgtga
   112381 ttttccatca ctttcctcgt atgtaaaccc atgcaattcc atttcagcaa tcatctcagg
   112441 tttaccaaga cgtgaaaagc gtttagccat atcggcaaca tattgcgggt gaatattact
   112501 gtctttacga ttctggcgga gatagaccag caaattctct aaccattcga ggtagtcaat
   112561 atcttgacct tttaaaccag aacggttgaa cttatgcttc atttggcctt ctgccgcatt
   112621 acacaggtta cagagcaagc ctctgacctt tcctgcattg tcaccttcta acgcatggtc
   112681 atggtcgagg tggttctttt gaatatcctc atctaaagga cgtttgcagc aagggcataa
   112741 tccgttctgt gcctgatata gtttttcttt ttcttcttta tataacttac cggttaataa
   112801 catactctta cctcagcgat tagataagag tatttatagt taaattaacg agtaactact
   112861 atatacatta tgattagatt ctttgatgca gaatgaagta cagaaagcat atatgccttc
   112921 ataatcgtct acagtgaact caatgtatga attagtttct tcatgaagaa gactcatttt
   112981 agtccaagcc attccattga tgtcatcgtc gtaatagcct ccactaaatt ctactacatc
   113041 gccaacatca taccaatgac tgcgtaaaat ttctcttgta acacgatgaa tatcagcgaa
   113101 atcgagaatt tttactgtaa tagttttagt aatgcacgat ttagacatgg cgaactccaa
   113161 gacgctgttc aagggcgacg atgtaatccg cggctttttg cattaaatca tactcttctg
   113221 aatcacaatt ttcctgccca gcaaaggcgt aaagagctct ggtaattgga acgattgcac
   113281 cttggaaatg attaagttta atttcagaaa tcagaggaac atcttcacct tgaccgattt
   113341 ctttaatttg gtgcatcgta tcttcactgt agaagcacca gaaccaggat tcgccgaatg
   113401 gcgttgggtc gttaatagta atgattttat ttgtcagcaa atcaattaca gcagtaattc
   113461 cacacatttc aaggtcgtct tcattaacta cagaaatgac ttgaaactta aatcccggaa
   113521 tgaacatagg aaattgttcg ctcagttcat catcattctc aataacttca aactgcttac
   113581 caataagccc cattgacttt gtcctcataa tcaagcaatt catttatggt aggttcagag
   113641 gtattataat cctcttcagg aatagcatct tcctctggct cgacagtttc ccagcgagcc
   113701 gcataccagg gttttagacc tttgctactt tgcatggtgt tggttcagaa tcattaacag
   113761 aatcatgttc aatgcgccat tcaacttcag tgcgagtaac cactttttca tgacgagtaa
   113821 cgatatctac ttcaggagga ctataatacc aatcagtatg atatgaacct gaacgggatt
   113881 ctgataccat gaaatgaaca ccgcgagcag gataatacca aatttgagtg cggtcttgat
   113941 acttatgctc ttgtgtccag tctccatctt ctactaaaac aaagatttct tctgcatcat
   114001 cgtctggtgc attaggcgga tattcgaaat cgtagttgtc gtcccattca ccagtaacgc
   114061 cagcgatatg cttgatttct tttactaatt cagcgttagt cattttaacc tcgcagcttc
   114121 tgtaagtctt catcatcaat ccagctttct aaaccggatg gaagcgcaca ttcaatttcc
   114181 cacagcaatt cttcaattgc ttgcaagcgt tcaagctctt ctgctgaaat agttaccatg
   114241 cgtggagctt ttaaatcgcc aatatcataa ctcatagttc ttcctcatgt taatcataat
   114301 ttaaccatgc actcgccgta tttccattta gacataactt taactccatt agagtaagtt
   114361 acctctacct ttgctcgatg atttttgatt tgtttaatct cgccggtttc taatgcgtca
   114421 tagccataat aaagagctac gatatcaccc tcccgaagga gggttccacg ataatcatgc
   114481 attgaatttg aatttacgga gttcatcaaa accgccgata tgtgtgccgt caggagcaaa
   114541 aatctgaggc atagttaatc caacccgtga ttcacggcct aaacggcgaa gcaaatcact
   114601 gataactact tcatcaaata cacctttttc tggcattaca ttgatgaatg catattcttg
   114661 tttcttaaca tcgagcagtc gttttgcatt atcgcaaaat acacacttat ggatgttgct
   114721 gtcgtaacca aaaaccgtga acatcttctt ctatttcctt aaacacttgt gcttgaactg
   114781 ttttccaatc tggatggcgt actgctttaa cgtaatttgt cataccaaga cgtttcatta
   114841 cttcgccatc aattgctgct tgagcaaaat ttctgccgcg ggtcatagct ccttttagat
   114901 tagagctatc cgcaatttgg ccagtctcat tataataaac cgaatacatg agtagcatta
   114961 ctcgttcagc ttcttccata tagcgtttgc gtgccattat tccaccttag atttagattc
   115021 ttcttcacgg agtgctgcca gtgcatcttt aataatatcg cctggtatag gttgaacgct
   115081 aattagttct ttagagatat gttcaggaat tgcttgccgt ggcactttta atttgctgaa
   115141 atcgatttta ttcattttgc ctttaccgga aagtgttctt ctagtttagc tgcgatggcg
   115201 gcattgattt ggtcagcgaa atttttattc attgcttgga cgatgatttc ttgaattctg
   115261 cgattagcac tttcaattgt cattttaata cgaccttctg ctgctttagc tgcatcttca
   115321 atagtctgac gaaccatttc atcaatagct tctttagcgc tggcttgagc agcgtttcgc
   115381 atcttctgag acatttcagg tttagcggat gtatcattcc aaccgcgcga atggaataat
   115441 tcattgagtt gcttacggac ttctgctcgt acatcaggaa catcaatagc agcaatagca
   115501 atttcggatt gtactgcttg cttcagctta ttctgggaat cttttaacac catttcttta
   115561 acgatgttat tgattactga ctgctgcagt tgagcacggg ctgttgtacc ttctgggaat
   115621 aactggcgta ctgcataagt atctaattta atgtcaatca ttttaccttt ttcactccag
   115681 gaatattaga gatagtttca aatacttcgt caaagtcatc tttatcaaca gtgactacca
   115741 tagtgcgagt ggtctgtttc tttttccaac gcttaaagaa agtttcaaga cttaaatcat
   115801 gggaagtgaa ggaatcgtcg gttttgtaaa catatccgct ttcaattttt actaccgcat
   115861 caggtgaagg gtcttcatac tcttctactt caacatcatc aaagaggatt aaagtgtcat
   115921 catgataata gccttcccag aaggcttcat cgttataaaa ttctttccaa agcgcgccag
   115981 tggttttcat ttaatcacct tcttccaagc ttcgtgagca gcgcatgcta atacttcatc
   116041 atcagtcaaa ttgaacttgc cttcattacg acgagcaatc atttcattga attcagtatc
   116101 agttctaagc atcatgttaa gaactgtaaa atccattgtc gctcgaagat attctttaag
   116161 ctgcataggg tcgatgccac tttcatatgc gtcaagaatc atatctgcaa tgatgttatc
   116221 aaagtttttg tcttttatga ggttattagc atactcgaca aaaaacttag tattagcacc
   116281 agtaatagtt ttagtaatca ttttaatttt ctctcaaatc tgtgtttaca cgtccggcat
   116341 ttcattttca gaatatcggt tgtccaatca acaagctgta cttgaatact accacatttt
   116401 tcgcaaggca caacttgttt agctgcagat tctcgacggt ctaccatttc aagacaggca
   116461 tcccagtcaa ttttgaattc aggtacaggt ggatactcaa attcgatttc aaggtcgtta
   116521 tcatcaacga ccatgtcttc ttttaattgg tttttcacag taagctccgg gcatactcga
   116581 gagattcata acgctctttg tattcgttaa gcgatttaac caaatctgcc atagctaatt
   116641 catgtttagc caattcagct tctttggtat caataaaccg cttaaccgat tccatttcgg
   116701 cagtaatact attcttagca gtttcaatat gatttactgg tgttaacgga agaggcttaa
   116761 caacattgag atacatatgt gctacatctt catcaataac tgtagtgctc aatgttttag
   116821 gaaaaatctt aaatgggtcc aaatgcactt caagaacaga tgagttttca ccttgctgtt
   116881 tgcaacatga ttttttaact acatccatat gctctaaagc agtacgaact tgtgctaaaa
   116941 gcgcccgagc cggatacttt ccgctggaca aatggctatt aatatgaatt cgtacagtta
   117001 cattgtcaag ttcttcggca cgaatgaatg aaacaccctt aggatttcta gaactagtag
   117061 aagatacctg gtatttcaca cggtcatcgc ctttaagtaa gcaaattgaa cgattaagaa
   117121 tacggcgtag gtttgcatta aattcagagc agaagatttg agcagcgcta cggtcatgtc
   117181 tttcttcagt tttaaacgcc cctgccgcaa agctataacg ctgaccgtaa attttagcat
   117241 tgccgatagc aaactttttg agctgtttct ctgctgacat tgcacctaac cagcgagaac
   117301 gacgaatgtt ttctacaaca aaaccagcat aattggcttc atgcgctgcc atgctattta
   117361 gcacacgacg agctacatta ccagcaattg ctatattata agcagctgga tttaaatcat
   117421 gtaaagctgc caaaaccttt acgtgcttct cacgctttga caagcccttt ccattatgct
   117481 tatcaaactc agctgctaca aacatcttta attcattctt attcattatc ttttcctcta
   117541 ttttggactg ggctcaaaga gtatctcaaa atctccctga acccattata caactattat
   117601 tcctcaagca ttataacttt gcttgggcgt ttatagaaag catgagtttt atcatcttta
   117661 gctaattcaa atgtagcagt aaactgtact ttgcctctgt attcaaacgg aatacttttt
   117721 ggaagggagc cgtaaaccgt agctccattc tcaagcacaa ccatcatctt acattgtacg
   117781 ccgtaatagt cttcataaac ttttactgac gttacggtac cagagacagt cactcgtcct
   117841 tccggtgcat cccctttatt cttattcagc tcattgaata tattatcaaa gacctctttt
   117901 gaatgttcct ggatagcctc taagatgctc ttatgggctc taacttctgc cataacaaca
   117961 tccgttccgt cttgcaattt ccactcttta tatggaatgc gtacttcaag aggataacca
   118021 tactcgcgaa gttctttgta ctccgcttga gttaagcgga gtttccacca accgtggtca
   118081 cctgtatact caggcttatc caacgaatca aattctgtaa catatggcaa gtaactgccc
   118141 gcgtgataag cttcaacttc acctaattca ttttcccaaa gataaccatc aaagggagca
   118201 tgaggacgat catctttgcc ccaagtagga gctacaactt tatcaaagta ttcacgaccg
   118261 aagcgggtct tcgcccatcc agcattcaac tcctcggcgc gtttttcaac tttcgctcgg
   118321 tgtgcttggc gggctacacg attttcttca acaagtgcag agataatctc ggttaaagtt
   118381 ttcattttat tctccagttt ggttgacgag accatcttat caacagcctc gccgaaagta
   118441 aactactttg tgaaaaattt tctccaaagc agaactgcgt ctctacgaga tacttctact
   118501 gctcctagag caactgcttg cttgcgacga acatcgcgca aatcatagtg tggaactcgc
   118561 ttatcctgga accaagaacg tttcattccg atagcttctg ccatagcgtg caactcatca
   118621 aggttgtcgc taaacatatg acaattcttt acttgatgac ctctcatttt ccagccatga
   118681 ttcatcaaga catctacgta taccgtcatt tctgattctc gatgtaagtt tcaataatga
   118741 actgtgctaa acacagaaga ttatcttctg aaggagaatc tactaaattc tcaaccattt
   118801 ctgaaatagt tccaaaagct tcttcagtat tgaacatttc ttgaagttcg ttccaagtag
   118861 gtgctttcat ttcaatctcc tcattagtta acggaagcta tcttatcatg gcttttctaa
   118921 gatgtaaaca acaaaagggc ccgaaggccc ttaaaaagat cggaaatcac tgttaaacca
   118981 tggcgactgg tgctgtcgcc gcttaagcag tttcagttgg tatttcctat tgtcttctat
   119041 aatcatctta gaggctttta gctcttcagc caatgagacc tgtttacggt ccatcaagat
   119101 gaggttctgg gtcttctggg caaacgtctg aatacctttg agacattcca cagattcctc
   119161 catccctcgt ttatacttgg ttcgggcagc atttaactgc ccttcgtaat acgcatgtat
   119221 agacactata gtactaaaca ccttttacct caataacatc taagataata tcttcaacgt
   119281 cttgctcagg gaatgccacg ccattggtct gcccatgctg aaatactgct tggtacgctg
   119341 acggcgcaga aattcgggtt gaacgttctt tattgtcata gcatttgcca tcaataaagc
   119401 gtttaaattt aacttcatag gtttttaaca ttattacacc ttagcataat tgacaatttg
   119461 ttcacggtca gcaggccaat tcaaatcaga acgtttcttg tttgaccacg caatattttc
   119521 ttcagcccag tgaagtttag ccgatacgct cttttggact tctctgatgg cttcttcaag
   119581 ataaatgcct aaatcccgtg ggttggttcc ttgagtttta aatgcattga gcaaaatatt
   119641 tcttacgact tctttaaatt gattttcaac ttccggatga atgaattcac gataaccgtt
   119701 gcacggatat ccaaaagcat ctaccatacg agcagtacta aattctttgt tcataatccg
   119761 agagcctcgc gttcatcagg atttaattta gccaaagcgg cttctttaat tttttccaac
   119821 cgtttacgct tagcttcagg tgtttcttcc tggacggtga tagcagcctt tttagggaat
   119881 gtccatgatt caccattttc atcggtgaat gtaattagtt ccgttggctt acgattaact
   119941 gtaccatctg agccccacca agactgcccc ttaacggctt cttcggcaac gcaatatgaa
   120001 ccataataac caaacaactc actacggcga tcgtctggtg aaacatacgc tgcatatgct
   120061 tcactttctg tcattaccca tttcatttta acacctcata gcgaataagt tcaatacgat
   120121 ttttaagctc ttggtatgat ttacgccaag gcttataata agcatttaaa tcttggtgct
   120181 gtttatgcat ttcgtctaaa tgctttactg catcctgtac atttgcaagg aaagtatcaa
   120241 atactttatt agcgtattct ttcctgagct caatgaatgg aggagcacga aatacgttta
   120301 ccattacacg tagttcatga taagaagaat ggacttcagc taatacattt ttcttatcgc
   120361 caaaattaaa cttataaagc ttttcacaga ttgcttcaca ggatttctct gctttaccct
   120421 tgggtttacc cgcaaagata tgaccaggcg gatatacttt aatatcgttt aaccaacatt
   120481 caatatcttt aatagctgct aaactcattg tacccacgct ccattttcat caatgtaatt
   120541 aatccactcg ttaatagtcc aggaagaggt atcaccttta ggagtatcaa cgatatacat
   120601 tccgccttta aacaaaacac gttttacatc attagaaatt aaagtagcca ttatattttc
   120661 ctcagttagg gaggatttct cctcccgttt aaattatttc agcattgtta cttcagcaat
   120721 ttcacgccag tttttacggt cagtcgcgac gaaatcacca atataaagag cagtacggag
   120781 agatacgtta cgcagacgat ttacgttatc tttcataaat tccaaaactt caataacttc
   120841 ggaatttctt aacccacggt tctgtaacat agaagtagtc attattacat cttgaactcg
   120901 gaccataatc tcttcattag tgtgaacacc aaggtcaaga taaaccgaac gtgataccag
   120961 agcttgaaga tgcggagcaa gtttagaacc gcgctctaat tcacggtcaa tatcaacgtt
   121021 agtgataaag accacagtac cttcaaactc aaactcatta ggaattcctt tatcctccaa
   121081 gaaagaagat gcagtgctcc agcatacttt gcgtttctcc cctgaatcca aagcagcttt
   121141 cagaaggttc aaaatatcca tatcagagaa tacatctaca tcatcaatga gcagaactga
   121201 atttgcttca cgtgattccc aaagacggca gtataaacca attcctgaga ttttaccgtt
   121261 cactgatttg taatcaatag cgttagtatc atgggcatgt tgtaatgctt tatccaaaga
   121321 gtaagtctta ccgatacctg ctgctccgga gataatcaga gaacgaatat tcccatgaat
   121381 taaaccgtta gtcattaatc ccatgacgtt aaagcgtttc ttgatacgct ctttcatttc
   121441 atcaacggat tcaacaactt caattttagc agctactccg tcaattgtga tatcatcttt
   121501 gaatacccaa acaccgcgct ttttgccatt cagttcaaca aagactttac catcaccctg
   121561 acgagaatct tcagcactta agctatccgg gaaccactca ccgagtaact cataagtacc
   121621 tgaaatctct ttgccgaagt aaatcccttt cttgatggtg atagttgaca ttttattctc
   121681 cgttactctg ttttgttttg atggagctat agtatcacca gctcgcgagc ttgtaaacta
   121741 cttttttcat tcttttgaaa caaaaagagg agcccgaagg ctcctcagtt atgagtgctt
   121801 gttgatagcg ttttctgcta tacgttttgg aagtttacct gcccagcgga agaacatgat
   121861 aatcgctccg gcaataaacg cagggaacca aaagatgaga taaaaccaat actctcctgc
   121921 tttctcgatg gttccatttt tgattagatg cttacagaca gaccaaccca cgacaaagta
   121981 aattattgca acaacgattg gcactactac gctccacagt aaaatcatat ttcagcccaa
   122041 taaagtgaga accggagctc ttctccggcc catgacataa atcggtgtat ttgttttcga
   122101 gttggtcgag cagagaattt agcattttct ctacgaccag tctctctgca aactgcttcc
   122161 aaataccacc gtctaccttt atgaggtctt ccgtaattca agaagacctt cattgtatca
   122221 tttgtagtaa gaattgtggt tttcaagata aaccttctcg acgaaatcgt cccagaactt
   122281 catgtctact ttcttaggca gtccgttctt ctcggcttga tgagccaggc gttcaactgc
   122341 gtccacggtc gtttccaaaa tatcctgaac ttctttgaac ggtaactcac cagctttgat
   122401 tttcttaatc aagggagcct gtgtcagagg atatttaagg tcaccggaag aataaatctc
   122461 ctgtagctga agaccaccac gaagggcatg acttagtgct ttccaatcta caccttcgtt
   122521 agcttctgcc ttacgagcac gttcgccata ttcagcatca agcttctcga gggagtactt
   122581 catttcttta actgtgatag ttgtctggaa tttacgacct aacacgttat agaaatactg
   122641 ctgacctgat ttatggtctg taaaggttgt ccactcaagg aattcaccta ccggaagacg
   122701 atcggcgatg tccttaactt tccaacgatc gttaatgcct ttctgcttag gacgatcgtc
   122761 atatttccat tcaggaacat ctcggataac atccaggact ttatgcaaat cagctaaacg
   122821 agaaccctta acgccatact taccagcctg cttacggaca tatccaagat aagccttcat
   122881 gtccgtggta tagaaacgag ctcggttgtc ttgaatgaat ttccatactt caggaaggtc
   122941 agatgcaact accaattccg gcggagtatg cagcatgtca agtgcaactg tttcaccgtc
   123001 agcagcgagt ttgaagaagt atttcaaact gaacagctca tggtcaatat cgtctttggt
   123061 atttttggtt gcactgttat tcgtattacg gttagtatga ttcatcgcct gacacattag
   123121 aatatcacgc ggatgaggaa caaagatttc tttgaaatcc acatctgatt caggagttga
   123181 agtaccatac agatgcgaac caaaataaga ttttacgatt gttttcataa gtagatatga
   123241 ttccctttag cgaatttaac taatgcatta gaacgcttga cggcttcttc tgctcgagct
   123301 ttatcagtag ttctttttga tgtacggtaa acattaccaa ttttttgact agtgtaataa
   123361 tacactactt catgtgtatg gtactcttgt ccatcaggat gctgctcacg acaggtttct
   123421 tcacgcagtg tggtttcata cataggaact aatgcccaat caattcctgt gctaatgatt
   123481 gccacctgga tatcaagtct gttccagcga aacgcattga tatatcctag gacccgtgat
   123541 tctgggtcca tcattgcgaa tttaatgttt tcggctgaag ccagaggcat ttgttttaca
   123601 atactcatac taagtttttt cttagtagtt acgatttcaa tttccatacc ccgccttcat
   123661 aatatatgtc taaatcaata ttatctttgc cgctgtattt gccagtcaaa ggaataaatt
   123721 taacagtaat cttttcgccg tcatcaaaag taaattcagc aataggatat gtagaaatta
   123781 taccacgttc ggttttagca cgaaagacgg cccgaaggcc gttcacgata taaacttgat
   123841 cattcttcac taggttcacc tactgtaata tctagcattg atttaacaag cgagatgtca
   123901 tttgtactaa acacgtgagc ttttccttta tcgttctggc aaaacatgct tccatctgct
   123961 gcaattgcta gtacttcata gcagttatta gttgtagaga atttatcacc cactacaaga
   124021 ggaacattaa ctttacactt ctcataaact gtgtatttaa ggctgctgag attaattacc
   124081 gacttagaac gaccgggtaa aagtttacag atataaaatc catcgtctgc ggattcattt
   124141 aggtaatcat cgatatacat tccacggtag ccgtcttttg gatatactac agtagttgtt
   124201 tctcggctgc tatggtcgta atatactacg attttggtgt ctttactttt aaagaaaatc
   124261 gataccgtat gcgctgagct acatttgaac gtagaaataa attcaacttc aagctcaagc
   124321 cgattgcttt ggttatcaaa cccaatttct actttatcac ctacctttaa cggcttttca
   124381 acaaggcttt cttcaaattt cgtgcgaata aaacgtttca tttatcacct tctacataat
   124441 caatcattgg gcagactttc tgcttacgag cttttaaata ctggatgaac accaaaggtt
   124501 cggcttctgc cggaagacca gcttttaccc gagcgagttt cttggtatac tttttctgga
   124561 tacggtaatg tttaaatttt tctaaaccaa aaataaatcc aaaagctata gctgcaaaca
   124621 aaagcataaa tgctgctata accgctgcgc caactggtac tgctataaca tttaaccaaa
   124681 acgcggataa actaataccc atccaagcga gaattcctgt ctctgccaca atcggccaac
   124741 cgaacatcca tgcaacagaa ccgatgaatg taataatcgc cgaagaaaac acaacatgaa
   124801 gaactgttgt ccaaaagtat ccacacagtg tttttggcat tttccacatg ttgtcagatt
   124861 taaaccacag gttcattttg aaatgccaag agtttttatt gatgttcatt atcagtcctt
   124921 catagttgga atcatagtta caagatattt tacgagctgt tcagcatcgg atttatcaat
   124981 catcaagata gtaccgttgc gctcaatttc aataagtgta gaaccgtata gctctacggt
   125041 agtcagatgc aaatcattaa tgtatggact ttcgtcctca attactgcat cgcctttacg
   125101 ggattttccg tcccatacta atttactcgc catcttttgc ctctatcaag aattgaatta
   125161 atgaatcaat ttgtttagta tcaagatgaa ttatatcatt gccttgtttt agcacgatac
   125221 gactcaactt tttagtgaaa tacgaattca caacctttgc atgcacatcg ctgtacggat
   125281 tatctaaatt ggtactatca agaatacttt ccataattac ctcaattgtg aatcttttga
   125341 accacgacga ttataagcag aagtcattac actgtcccac tttccttgac attctacaca
   125401 ccgttggcag cctttaacaa gaaggcgacg agctattgga atttcctcat cacagtcaac
   125461 gcaaaactct tcggattcac gttgttcttg aagctgtttc tggagacggg cccattcaat
   125521 cccgtctgct atagtggctt cacgagttgc gaagccgtca tccgatggac cccatccgtt
   125581 catttcaaac tcgctataat taaatcaagc aaatcgttga caaagttgta agtaaacatc
   125641 ggatattgat attgaactac catgtataaa ataatcaaga tgtttttcat tcttcgccat
   125701 catcaaagtc gtagtagtcg taatcacagg aatcaagata agaatccatg aattctttct
   125761 gccgacgaaa atcctcaata ggagtcagtc tgtctgcata cgcttggtca tctggatcgc
   125821 tgaacttatc ttcttgcagt tctttaatga actgttcagc ttcttcacgc gtccaaaacc
   125881 cacgattaag attatgaacc gaacgttttt cacctggctt gaatacgccc atatcatgag
   125941 cagaacgctc agttgaataa ctttcagttt ggccagcata gttttcatat tcacaaatca
   126001 cccggaagaa aggagatttt cgcgaatata caccacgaag accaagttca acatcatacg
   126061 tgcctgatgc aacaatgtaa cgcgaaatag aaccagactt ggtttcagtg cgattaacac
   126121 cacacacgtg ataaaagatt tttccaggtt gaagctcggt agttaactta atcataatgt
   126181 ttttctcgtt tggttgttga tatgtctata gtatcatgta atgaagggaa gtaaacaact
   126241 ttttgaaaag aaaatgcctc ccgaaggagg cggagggtat tactgcaatg ataacaaata
   126301 cttagtcttg tagcatagac ctgtaatgtc atccagaaca ctttggaggg cggcaggaac
   126361 tgacttgtag ataccatcgg ccttagccag aatgaggtct agcatttcaa tggtgtcctt
   126421 tggcagctct ttctgtgatg gtaaagccgg tgtataactc ttacctgaga atcctaacca
   126481 ctgctcacca aaagcatcta tcaaatctgg aatctcgtta aagaaaactt catacgcttt
   126541 atgtctggca tacgatttgg tatcaaaatg cgctgaatga aaatacgcct gagacgccat
   126601 aagtaaaccg atgaattcat cttgtggagt aagtttaccg tcctttacaa aatcattgaa
   126661 cttcattatc gagttgtatc ctcatgcggt tagcatattc ttcacctgct gaacgtccta
   126721 aagaatcaca atctttagaa caagactcgc tcttccattt actttgtatg aaagaataga
   126781 actgttcaga ctcttgctta ctaggctcct taaatttagc ataaacttgt agagctccct
   126841 caacatacga gttataatcc gaaatgtcgt cgtgtgatgc agctgggaat gaaatcccgc
   126901 agcccaacac cagggctaag caaatgtgat taaaggccat acggcctcct attatttttg
   126961 tccagtatta cgtttgtgct gaagtacagc cttaacttct ttgaggtatt tgtccagctt
   127021 acgtttacgg gtataatctg cttttgaact gtgctgacga atttcttcct gaaggtgcga
   127081 aataccatgc ccaatctcac gacgaagttc gtccagttgt tctacagtaa gattacgaag
   127141 ttgcttttca cttaaatgct gcatatacac ctcatcagtt agtaatagta tttatataag
   127201 tatatgttac ttaatcccaa agccattcgc agatgccttg ctcaatagtt ctagcaccag
   127261 cttcgtccca gttatattct tcgtcatact tcaatgcgcg tttaatttcg gctttatgaa
   127321 atagacgtgg gatcggcata gcataacggg tccaacgtag agttttccag aatccatcac
   127381 gctttgattt agcaatcagt ttcttggcct ctagcggtct ttcccgattt tcagaaatac
   127441 gcagttcaac atatttctgt tgggtttctt tatctttctg agttttaacg tattcgttat
   127501 agcttttaat ataagcaaat tcgttattat tctgatcgtt ccatttggaa gattttacta
   127561 catgccagcc tttacggcga attgttctag acattattac ctcgttaagt taaagtacct
   127621 caacgatagt aaaatcctga tttaaaaaat ttaatattca tgaatagatt accttacatt
   127681 tacatttggg gcattcaggt tctttggttt taagacgctt ggtagctgtc tttggagcag
   127741 tgttgtaatc atatacatga agacaacggt agcacatcac atattttttc atattaaacc
   127801 atcaacgaaa gcaatattac gtacagcaag aatccaatta tgagtactag tactatacca
   127861 cttgctatgg caaataagct actcatgttt aatataacac ccattcatat tagcaataaa
   127921 gtctttacct tgtgctaata ctttacagct agaatcaaga cgattttgtg cttcttctcg
   127981 tctgtcgctt tgcacagacg ctgctgcagc aatccaaatg aatagcatac ctacgattag
   128041 catcaggata gtgttatacg ttcttggctt cattataaac acctaccagt tcgcaccagt
   128101 gtttacgaca aagagaaacg tatttgtctt caccaccaag ttctactact tcaccatcgg
   128161 taatagcatt tccgttttcg tcaatacgag ctaccattgt agccttacgt ccacagtggc
   128221 aaacgccctt gagctcaaca agtttatcgg ctacagaaag aagagcttta gaaccttcga
   128281 ataactctcc gcgaaaatca gtgcgaagac catatgccat taccggaaca tcatacaggt
   128341 caacaatctt acacagctga acaacatgct cagtagttaa aaattgggct tcatcaacga
   128401 acacacaatg aatatcacgt tgtgtttgtg cccacttgaa aaactcaagg atatcaatag
   128461 attcgtctac tgtattagct tcatgacgta gaccaatacg agatgttacc tcggtggcag
   128521 aatctcgagt atcaatagca ggtttaagaa tgagagttcc cattcctcgt tctttatagt
   128581 tatgagctgc cgtgaggagg ttagccgatt tgcctgcatt catgctcgcg tagttgaaat
   128641 aaagctgtgc cattaaagtg tctccataaa atcagaaata gcattcttag aacgaatgag
   128701 ttcatcgtat tcttcaggta gaccatttcc gtaaatggca ctaatagcta ctacttgctc
   128761 ggcacctgca taatcgtcaa tcaactgcca cagtttagtt ttttgctctt cagtaatcat
   128821 ctatttacct ctaacaagac ggatttagct tttagcttct tcatattcta ccaccataat
   128881 gtcaatatca ggtgttgcta aattgattaa tttctcaatt agttcccaat caccgccagc
   128941 aataccagct ccaatttttg gaatgtatag aggacgatta taaacaatac gaccagaatt
   129001 tagttcatgg aatgcattaa aaattgcgcc gtaatcaacg tttggacctg gagcatactg
   129061 agtgtataga ttatagcaat atgcagtgcc ttttttgtga atggctcgag tatgagttcc
   129121 aagcttagct aaattgttgt cataataacg gtcttcatcg atgtcaatat cgagaattgg
   129181 aggatatgct ttagcaagtt gtcctgctac accagcaccc attgtagtaa agcaattaca
   129241 cccatgagcg atatcgcatt catgcttcat gaatagttct acaatattac ccttaatata
   129301 tccagtaatc atttattcac ctatggaatt ttatatgttg catattcatt aagattattg
   129361 tatactctta aaaatatagc attgttacaa ttaaggatag ggttcagcac tccttgttct
   129421 ttaggatgca ttactccatc aacagaaaca ccgtcactct gcattccaca tccgcgagca
   129481 ttatactcaa catgtggaac tatcacctgg tcatctttat cttgataatt ataaaatgac
   129541 attagcagtt ttctactact aggcacaaat gctatttcaa tattgttctt gaatggaccg
   129601 ttgctttcta ttttagtccc ctgcgccgct agtacaggtt caggatagcc tgggagcttt
   129661 tcccaggcat taactgaaaa tgcacagcat aataaaatag ctgctttttt cattttgacg
   129721 atagtcctga catataacga gccattaatt ggtcacgata cattaaacat atattttcat
   129781 taggagcatt aacacataaa tctttcatgc tcttagcctt acgatttatt agtgttgtcc
   129841 actgagccgg gctacgtgaa tcttttactc catcgctgaa tgccgaatct aattcaagcg
   129901 ctaatatatc aacacattca gaattcgtat tacaaaatgt tttagcaata cgaagtgaat
   129961 ctgacattga attttcagca ttaacagaga atgccaatac taatccaaga agcgcggcgt
   130021 actttatcat tattccacct ttatatgtag cattttatgt ttctttaaga aatgagcttt
   130081 ctctaggaca tctgacgcat aagagtttcc tcttttgaca ttccatcctg cgttataact
   130141 agcaagagct tttcgcatat tgccgttatg tatatttaac caatatgaaa gctcaatata
   130201 tgccaactcc gcagaattac gtctggattt aagcattttt cttatttcag aatcactaag
   130261 gtttttacct tccagtttag ctctggcttt aaccgtaggc aagtaatttt gaaatacccc
   130321 ataagaatga tgcccctttc ctgcttttaa attggctcct gccgaagatt ctttccatga
   130381 tatagcagcc attatatatc ctaagccgtt attatcgtat cggttatgcg gagatttttc
   130441 ctttccggat ttttgatatt gttcaccaaa attatatgcg taatgcaagt tgtcaagttg
   130501 aacattactg aaagttggct cagacccaaa ggccgttgaa cataaggcca ttagaccgat
   130561 aagcgctttt ttcatgttta cctcaattaa tgtgtataac ttttgtgctg attttacctt
   130621 tcaaacgttt atcattaacg aatgccatac gacactttat actaggtcct tttcctggtc
   130681 ttggaatatc catggtaaat cctagccaca gatttccatc cgtaatttct aaccgcatgg
   130741 gtttatactc gatattttca tcaatgtctt ttgggtcaat tggaagccaa ggcattgcta
   130801 aaaattcatt aatttcttta agatgattag gaattttgga aagaacagag aatacatact
   130861 cttcatcaat ttcacgttgg atagcacggt ccaacaaatg atcagagtac ttagtgaaga
   130921 aaggctcttt gccctcagcc ttagctcggg cacgaactga taaattcaaa gagcgaaaag
   130981 cttcctcaaa cttacgacgc agtttagttc tgcgaatgaa tacttctggg ttagttgaca
   131041 tagttcattc tcctttattt gtagggccat agtatcatgg cccgtaagga aagtaaacta
   131101 ctttttaata tttttcttct ggacagaaca ctgcacggca agcccacata gaagcttcct
   131161 tcagtttctg ttttgctgta cgaatctggg caatacgttc gtatgcttca tcgagtacct
   131221 gcttgggttc attgactgac acttggtaat taattaatgc ctcttcttca agagcagtaa
   131281 agataagacc aagacgagtc tcagcgtctt tgatagcatt tactttacca atcttttcat
   131341 cggtatgtgg cttatatcct ttgatatctt caattgccat tatagtgcct ctgtgaaagt
   131401 acgagcgata acgtcgcgct gctgttccgg cgtcagggag ttgaagcgta ccgcgtagcc
   131461 agaaacacga atggtcagct gcggatattt ttccggatgc tcaaccgcgt ccagcagagt
   131521 ttcacgacgc agcacgttaa cgttcaggtg ctgaccgcct tcaattttta ccgttggctg
   131581 gtattcaatt tctacttcac gagccttgta gccataaaaa gtttcagcat ccgtaatagt
   131641 atcttcttta agaacttttg aaacgattac tcgtgcgtca tcaccatctt cgatgtaaat
   131701 ggtgccttta agttcacctt caagaatttg atatgctttc atatttcctc ttaattagat
   131761 tctttattcc aaccacgcat gtatgcagta attacgtcca tagtattcca ctcaagtaga
   131821 attactgaac caatcacaga agctttcaac taaatgtgga ggacacttta taacaatttc
   131881 agccattgca ttgttttctc ttgaatgcgt tggtcatatg tgattaagct tgaactaatc
   131941 acgcctttga gcttgccaga tataaactca attctaaaat taggatagcg attcatccac
   132001 ttcgtgttag gagcgttaga aatgaattct gcacctttaa acggaccaga cagaaacttg
   132061 tagcgcttgt actcaagcag gttgccagcc gtaaccattg ttattaattg cttcatatcg
   132121 gcaaatcctg tattttccat tactgtaatc atatcaacaa tttctgtctg tgtcatcatt
   132181 gcattcctat cacgaaaaat aaaggtaagg tatcattagg catagaccat ctgatagctt
   132241 cctggtacat atcatagaac ttcatcatat caggaacttt cattggttct tcaatgataa
   132301 ttaatgctct tccaaacttt cttcccctaa acttgtaaga ggaatcattg gatagaaatt
   132361 ccctgattgt catcggaaca attgatttag ctatctcgtt agccggtaat ttattaatta
   132421 aatgcgatga attatattct cgtagaatac cttccatcaa ttcagatgat tgtgtgtatc
   132481 gagtagataa gattataacc gaaccatctt caagcaacca atcggtagcg aattgacata
   132541 aggctgtggt ctttccggtt tgtcttccac cgtctagacg aagggtaccg tactctcgca
   132601 taaggcaaga cggttcataa aaactgtagt tgggattatt caatcgtctg tctgcagcgt
   132661 ctctgaaagc atgcatcagg gtcaaataaa tgggagttaa gtgtttcatt ttaggttcca
   132721 gttaaagggg ccattccttg gcgcgtgctt agtccgtgta atattttgat aagtataggc
   132781 aataagtcta aacgtattct cggccacctt taagagtgtt cattcgtact ttggcttgat
   132841 cgccgtcatg gcttaaatca taagcacgca ttacacccca agacttttta attttagcca
   132901 aagaaccttt agatacagta ataataaaat tatcactgcc tttggtccat tcaactgaat
   132961 ctacttgcac gccttcctta cgaagatttg acacaatagc atcgacgaat tctttatcca
   133021 aatttccttg ggtacagatc tggaatactt ttggtgcttt tgcttcggtg ataaattctt
   133081 tataagtttt cattttatat cctagaatgg taaagtttta aatttaaatg gggccattcc
   133141 ttggcacatg tttaatccat cgacacacta tgtaaacccc ttaccgcact tgcgctcgac
   133201 cttattacag gtagggaaag ctacttcact cagaggactc gacgttcatg aggagaggtc
   133261 gtgtttagct ttattaggaa ttagttttaa ttacgggctg cattagcaac ggcgtaagcg
   133321 tactgaacat tagcgtcttt aaacgtacct ttagtggtat ctagatctgc cttaaatccg
   133381 cctttagcca taacctcggc gaattcttta cggaaagcca ttgcatcaag acctttccat
   133441 gctgccttat gcttggcgaa ttcgaggcct gcaaagttga cagccttagc caatttatta
   133501 tcaataaccc atttacctgc tttaggtaca aataccgggc ctttctgttt ggagaacaat
   133561 tttaaattcc aacggcgaag gtctgcatcg gctttaacaa aagctgcgtc taagttacta
   133621 gcaacaacat cttgaatatg accaaattta agcccatcgg cttcaatatt tagatcgtta
   133681 cgccagcgaa gtccttccca ggcgaagctt ttaaagtcag aagcctttgt agctaaatac
   133741 cgctcaatag gagctgtttt agggtcaaag ccgtttcctc ggtaggtcca ctcatcttta
   133801 ttaatgcctt gaacctttcc tacagaagct tcagtgataa attctttata ggttttcatt
   133861 ttatatcctt taagttaatg cgtgtcatag tagccttcat ttaataaggc tactatacca
   133921 cattaccgtc tcaatgtaaa ctacttaatt gatttagcgt aacgaatagc gccgcgatcg
   133981 tttacgaatg caattttacc attacgcatg tacatggtaa ccgtacgctg ataaccgtta
   134041 gaagttttac cagactgata acctaccaat gcaaagttat cttcaccagg tttgttctgc
   134101 ttagacttaa tacgctcatg accaagtgcc attaaggagc gtgcatcgcc agatgctact
   134161 gctttgcgag aagactcatc ttcaattgaa gaggtgaaat catcgaatga atcaaacttg
   134221 gcatggctct tattatataa cttgccgtct actacgtagt tatatccaac aacgtccatt
   134281 tcaatttctg taccatcttc taacgtggcg gtcatcttct gacctttttt aaatttcaga
   134341 agattacttc caacagattc agtcattacg ccaactgttg ctaaacggga ttcatttaaa
   134401 aattcttgat aagttttcat ttattttcct tgataagcgg cccaagttcc ggtccgcatt
   134461 gtttcaatta cacgacgagc acgatttggt gtctgacgat accaacgtga atttgcaagt
   134521 tccttggcag cagcttccca ctttttagcg agtaataact tcattgaagc tgggaacccg
   134581 gctacaccag acacacccat ttggaatacc atgttaatca gagcagctct acgaacatca
   134641 tctaatacat tatataccgg gtttaatgta gcattagcaa caataccttt aattgccttc
   134701 tcaacatctt tggcaaaaat tacttctgcc tcagcctgag taatttgtcc acctgtagaa
   134761 cgacctacta gcttgtccag gttagaaata gctaaagatt ttgacgggtc tttagtcagt
   134821 aagtggccaa taccaatggt ccaataccct tcggtatctt tataaatttt gctgtcatat
   134881 ccttcatcga tacgcaacat gccaaaaata tccataagga cctcctatta attataggag
   134941 tatttatttg gccctacact tggctataaa catctcaatg ctgcaatctt catacggcgt
   135001 ccatttacct ttccaccata cataatctct tttatcgtcc tcgggcaatt cactaaatcc
   135061 cggatatagc tgttctgcca tgtaatacga cgattttgca tactcactat cactgaagac
   135121 ataccgtgat ttcattagta tacgcgacat tttatctcta ggatgaaata tgctaatcca
   135181 ttttccatcg tgaataaatc gtagctcatg cttataaatg tgtggaatgc ctaattcaac
   135241 ggcttcttcc atagtaacct cactgggctg tgctatacat ctgtgtcatg attttataca
   135301 aacttggtcc catcacatat ttccattgag aaggtttaat taaagcaaat gcgtcgattt
   135361 ccgggaaaga aattccattt tcatctttat ggtaagctgt acaacggcaa tttctaaaca
   135421 tttctgggct cacagggagc atatatccaa acagatggat atccttattg ctggcataat
   135481 catgtcgtcc aaggtcatat aagaggtcct ggtcaaactc agtaaatcca gtctcttcct
   135541 tgcattcacg aatagcagct tctttcgggg tttcaccagg ctcaacatga cctttcggaa
   135601 tatcccatct agagcctctg ccctggacat atgtatttgt catacgaccc atgaaaagcc
   135661 gtttgtcatc ggtaaagaat aagattcctg cactgagctc tttcattggc attcattcca
   135721 actttcttca agaatatctt ccatggcagt atagaccata gactctagta caccatcaca
   135781 attatatgaa ccctctactg agaaatcaca gataggtcca ttaataccaa gcagttcttc
   135841 tttaagtgaa atctcgatac cgctcagtga ttcgttatca ctgtaacaca gaaggcgagt
   135901 atcaccattt tcaaatttta catgcactgc aacagccatt atttcatctc cttaatccag
   135961 gataaagttt cattacgaga atcatcttta gatttttctt tctttacttt gggcttatca
   136021 aatacacccc gctgtcgctg ggaaacgaat tgtaaccaac gagcaagcat tgcaaaccaa
   136081 gttccaacac ctgacatcca acctaaatag aacaaagtat ctccaaagat tggtgaaaag
   136141 aagtaaaaac cccaaaaagt cccaaatcca acaaaagctg aaaatgaaaa ccagataagc
   136201 agaaatagga aaaaataccc aggctcatcg tctttaatca ttccacgata acaagtttta
   136261 atcattttct gcagctccta atccaggtgt tgaaatcttc tttttctttc cacttcttgt
   136321 atttcatacg gtaagctaaa aatgtgcagc aattaatcaa cgcgataatt agcatccaca
   136381 tgaggctgaa tgcgaaaaca cctaaaaata aaagcataat cataaactct gagacgttca
   136441 atccaaagaa tgtccctcca acaattacaa aagcacaata taaaatccat gtcacgattc
   136501 caaaagctgg cgccagccca tcttggttcc aaaacccgtc aggtttacat tcattcattt
   136561 tcttctcacc tctttaataa actcaaacga ctttttgcgg ttccattcaa gagttaaatt
   136621 cttgcactgt tctttccatt cagcctttcg ttcacagtta tgcttaacat actttaccca
   136681 acgaaatagt tcaattaatc ctagaccaag taaacctatt aatccccacg taagtaatag
   136741 tacattcact aatgatgtac tgctaatttc agccaaattc attacgtcga ttatgataag
   136801 cgttatcata gttccagcag cacagaccat ccccggaatt agaacataat cagtttggtc
   136861 aaatttatat acataattat aaacgggagg ttcacttggc agatataaat tactcatttc
   136921 tgcaccctct tacggcaata tttgataaat tcatcaatga ttaattgttt gcctaccatg
   136981 ttgttagagt caaacatact cataaccttt ggtggcaatt cattaacaca gtaatttaag
   137041 taattgatgt aatcatcttt agatgtcaca tatttaacta ggttaatgcc aagacgatag
   137101 ctatttttat tatgaataat ctcaataact atggtgtacg ttgttgaacc agaggtagaa
   137161 tatccatcgg cattagcacg ggctgatgtt agatttgacg gagaatcgtt gaaagaataa
   137221 attccgtacc gaagcgcaaa gatatctaca agcttaactc catcggaaat agacgaaatg
   137281 ctagaaatta agtttttcag cttagaatag tctttaagaa cgatagcccg cggcaaaact
   137341 gtagtgttat acccgttata gcgagttttc caattctcag gccgagtatc aagacaagca
   137401 aatttctcaa gaatatcagt gatttctgtt gggaatcctg ctgcaattaa ttctttaatt
   137461 tgaggtgttg ccattggaat atctccagcg cattcatata acattttatt atccaagtta
   137521 gggggcccga aggccccggt aaaattactt cagactttcc agatattcct ggacatcagc
   137581 agtggtggtt tcaataccag gctgagtacc gctgaaggtt tcaactttca tcatgatgtc
   137641 ttgtacatct actttagcga gttccgcgat ttcaatcacg tcatcagcag aggtaatacc
   137701 caaagcagaa gcattacggg tctcacggat gtattcgagt ttcactgcca aatcaagacg
   137761 ctggtcatca agcttaacta cagtttcttc aatttgggcc cgcatttctt tatattcggc
   137821 agctttatca cgtaaagctt tagcagtacg acgatacaga agacccagtt tagcgtgggt
   137881 ttctacattc ataccttctg ccatcaagcg acgaatttcg cgctctttgg aagcacctgc
   137941 ctggtctttt tcgtcagcaa gtttcagcag acgcttttct tcatttactg atttaacatg
   138001 cgtggtacgc agtttagtga tttcatcaat aatacgattt gctgcagtgg tgtactggtc
   138061 ttcaacagaa gtgttctgtg caacaaaggt accgaattta gaacggatga attcaacgag
   138121 ttttttcaga atagacattt tatttccttt caatagttat ggtggtttta ttcgtacgga
   138181 ttaatccaat cataaacata tggtttaatg attagacctt gttcgttttt actgcgttca
   138241 aatacctcga tgtaatcagt aacgtatgat tctagcccga gaatgagtac agtctctttt
   138301 ccttcttcta ctgttgcctt aattaagcgc tcgatagcta ttttagcctc aagacgaata
   138361 tcagcaagag tttttggaac ttcatttgta tgcattaatg agttcctcca ttttgtccaa
   138421 aactgcgata tcaacaagac gattaaccgc cgggtcatcg gcaaactcat tgtaagttga
   138481 aatcaccagg ttctcaatag ttttcagagc agccattcgt tcttcaccgg atggaaaatt
   138541 tggagtttca ccaaacagcc tagcaaaaga tttaaaataa gtttgcgcta ctaatctcaa
   138601 cttatcctga tacatatcaa tttcctcagt aggtggggag ttcattataa ctccccaaaa
   138661 ttattagcag ttaattaccg cttcaattcg tttaaccaaa gcaggaacag ttttagcaaa
   138721 cttgatagcc atttgaaccg tagcagcttc ttcatggtaa actcgaacgt agtactcttc
   138781 aacagcaggc caatctttgc gaacatgttt aatcaaatct ttcagttcac gagtttctgc
   138841 tacgttgaac actgcattct catgttcacc tttaatccaa accgcacgat aacggtcagg
   138901 agtaccgtat tgattataac cacgttcaat ttggataaag ttgaatttag acattttatt
   138961 ctccgttact ctgttttgtt tcgatgtagc tatagtaacc tagttgacta ctgatgtaaa
   139021 caactttgtg cacaaatttt caaatatttt tagggaatct ggaaggactt tctagagagt
   139081 agaatggatt tatacagctg gggatataga aatgcccaga cgacctctag aaggtatctg
   139141 ggctgtaggt ttgatattat tgcatactaa aaagccccgt ccgaagacag ggctctgaga
   139201 atcgacagca tcacctactg gcagatgacc tgctaaattc attcctttga actcggaggc
   139261 atcagtctca tccaaaggag tatagcgtca ggaggttatg cttgcgacag ggaacaaccg
   139321 actagcggca atggacgaac cattctcttc tatctgacga ctcaacgagg gcatacgcaa
   139381 gtttcccttc gaatttggtg ccggttgacg gaatcgaacc gccgaccttc tcattacaag
   139441 tgagttgctc tacctactga gctaaaccgg caatttaaaa atatggtacc cctaccagga
   139501 ctcgaacccg gactaccgac cttagaacga tcgtgtgcta atccattaca ctataagggc
   139561 tttggtgcgt cgaacgagac tcgaactcgt acgggtttaa tcccgggaga ttttaagtct
   139621 cctttgtcta ccaattccaa catcgacgca aatacttgtt caggcaggac ttgaacctgc
   139681 acgactgatt ccgtcagcga tttaccaccg tcgccagcat atgatgcaat atgcgagctc
   139741 aaaaggtgtc cgtcaccatg tctaccgatt tcaacactga acaagataat tatattactg
   139801 attatttata gcatttctta aacgataaag ttgattacag aattcgcgtt cagtcaaaat
   139861 cgtttcagaa attttatttt tacccatact gtgagtgagc gtagcattcc gggtagcagc
   139921 caaagctttt ctgaatcctt catttttact aagtgcatcg tatgctcctg tcagtaaatt
   139981 ctgatacgct tctgaagcac gatggattgg cacgcctttc caataaagcg tttgtgttgg
   140041 ccaccaacgt ttcttcttac ctttgaactt agcggacttt ccgactagtg tacatacatg
   140101 tgcttgcatt tcaggcgaag aaaatttgag ggactgcaag aatccctcca ttgaggcaca
   140161 ttctacgcca tcatagataa atttatgagg agcaaagttg ctcaaagcac atgatggata
   140221 tgaactacct gaaccaatat ccatttactt ttccttcacg tatttcaacc aatcaacttt
   140281 taacgggctt tctttttgtt tatacgtaat tccaacatgg aatgcaaccg gggcgtcagg
   140341 aatacggatt tcttctttaa tatcgaagat ttctactttc tcaaataccc gcatgaaatc
   140401 atagtcgtat tcaatcggat tacctagcca agcctgaata gcatacataa cttcatttga
   140461 acaagaataa tggtcatcta aataagcatc aaactcttcg tctgaacagt cgtatgcagg
   140521 aacatcaaca ccaaagaatt tcttagaaaa ttcaggagtt acatatttct gttcagtgtg
   140581 aagcttttca agaattgctt catggttata atcattattt ccaagacatt caccgcggcg
   140641 accacgagaa gagaaccatt caagaacgtg aataacttgg ttaatctctt cttgttctag
   140701 accataaacc atttgggtag aataccgatc agcatcattt tcccaagtgg taattgccat
   140761 tgctaagcct ttaggaataa cttgtccaaa tttaatatgc atttcaattt cctcagttga
   140821 taatttggtg accctggcaa agactcgaac atgcaaccaa tcccttatga ggggaacgct
   140881 ctaccaattg agctacaggg cctttataga aatcttatga cttttataaa agccctccga
   140941 agagggcgcc ttgtcgggct tatccacctg ctaggcagaa ttactcacac ataaaatcag
   141001 ctacttccca gaagtcattt ttaactgcta ctttaaccac cggagaaatt tcagatgttt
   141061 taatagaaac aattacatca cctgcgacag tttctaccag accaacgatt ttctcgctgc
   141121 gagcaacaaa tttactcacc ggatgaaatt taccggtagc agcgaacata gcttcttggt
   141181 caacaatcag tgcgatacgt ttcattcttt ttccttgttt gttttgatgt agtaataata
   141241 acaggttatt cttgtagcat taaatctcga aaatcgttcc gttttcccac attgttgcga
   141301 acataggaga aaccttaacg aatgatttgc ttcgcattgc aacgtagtcg ttatctactt
   141361 tagccaatcc tgaagcaata tcagtaatac ggccacactt catagaaccg cgaccacctt
   141421 tattgtatgt gcgttctccg tagaaaacga tatcaccaac ttgtacttct cgacctttag
   141481 aatctttcat catatttcgc ctggcaaatt tgtttaaaat ctaatacaag ttgctctaca
   141541 ttagtatcag cggttaacgg agtaacttgc cgcagtttat taattttaca cccagagtga
   141601 taagcaataa tttcttgaat atcacgttca ctaaagtact catatttgag taatgtgtcg
   141661 tatcgatatt taatccaaac ccacatacct ttgcgttcat caaatgcata tgcaaagtca
   141721 gcgttaatca ttaaatcccg tttagcacaa gatgaaagcc ctaatgctaa attaaccggt
   141781 ccatccaaag acagcttcac cgtaatagca tttacgtcat ttgatacacc aataaaaata
   141841 ttcattctat ttccttcgct tgtttttggc cttcttgtcg tgcacgagaa cgtcctgctt
   141901 tatgcagtga ttcgtaatat gctcgacgtc tatcaatgtt ttctgtacga tatgctttcc
   141961 cgaaatggga tgttttgaag ccgtaatatt tcataatata attctcaatg gcaagtgatt
   142021 ggacggtatg cccggcctcg aaccgagtca cattgacttt gcagaatcca tgtgtttaat
   142081 atatcaccca tactcgatag catatctgaa cgagactgca atcccgctac tcagcttaca
   142141 ccatcttgta ttgtgtcata ccgttaattt ggtctccata gaatgactcg aacattcgac
   142201 ctttccatcc caaatggaac gctctaccag gctgagctat acggagtaat ttggagcatc
   142261 caaagggaat cgaaccctta tcaagtgagt ggaagtcacc tataatagcc gttatacgat
   142321 ggatgcaaat ttggcaggcc ctgaaggaat cgaaccctca tcactgggtt tggagcccag
   142381 cataatagcc gttatactaa gaacctgtta tttggtggga gtaactggac tcgaaccagt
   142441 caccgctcga ttatcggtcg agagctctac caactgagct atattcgcga aatggaggaa
   142501 gcgatgggat tcgaacccat ggaccgcctt ccgacggcct ccggttttca agaccggtgc
   142561 aataaaccaa ctctaccacg cttccgtatt atttcttaat ttttcttccc tttctccatc
   142621 cttctggaat aaggtcagtt tttaaaatct ttttactttc aatttcatta gtaatccaca
   142681 tggttccaaa ctgcgaattt ttattacccg cttgagctaa ttttagcttt tctgaaatct
   142741 tatttttagt ttcagaagtg tgagattttc ctaacatcga atttataaaa tttttaggaa
   142801 tttgtctttc acccgactta tattgttctt tcatagattc agaaaccttt ttagatattc
   142861 ctgaatagtc tctgcgttta tttgattcac ttacgccaga agaacatata gaagaaaaat
   142921 ctgggctgtt acagatgtgg tcccaaccgc cttcgccgcc gagcttaaga ttatacacat
   142981 tgccctttaa aaattcttca gttacaatct cagcttcctt tgcatacatt tcttctttgg
   143041 aagaaagctc aaacaagatt tctttggaaa aattgtgctc accatgcttt gcaatggcgt
   143101 ttctaattat ttttcctgaa cccatatatc catcattttt atttgtggtt ttatgagctc
   143161 caacataaac agctccatta attaaattag ttattttata aatcagataa tgcataaatt
   143221 ctcctttgtt gagtataatt atacattgtt cctttctgat tgtaaacaaa aaggtgaccg
   143281 atgggagttg aacccatgac tacgagaatc acaatctcga gttctaccaa ctgaactacg
   143341 gccacatcaa tattcactcc atccattatg aggacttcat acgaaattaa gagaagaatg
   143401 atcagttcaa cccctgtaga cgcgttgaat gaatattaat ttggctggac tatctggatt
   143461 cgaaccagag ataccggagt caaaggccgg tgacttaacc gcttgtctat agtccaattg
   143521 ttggaggcgg gtgccggatt tgaaccgacg cgtaacggga tatgaacccg tcattctacc
   143581 aactgaagtt aacccgcatt tatccgggtt cttgaagtac taacaagtag cttgatgtag
   143641 aacacgctaa agatataatc ttacgaatat agagcttatt ccgtgggaac aaacagcttc
   143701 gtcctcggca ttatcttaca ggactcaaac tcatcttcaa gaactgccac gttactttat
   143761 aaacttattt atgaactttc tagcttgagt atgactaatt ccaagtttat ttgcaaattt
   143821 tactagtgca ccacgctgtg taaaatctat agaattatac aggtctattc gcaaagaaat
   143881 ttcgtctgca tttaacttgt gtgcatggtt ttctgatatt tttatttttg tttcatcaga
   143941 atggttatgt ccagtaaaac cagtagatat tattcttccg ttagcgccag cgtctttagc
   144001 gttttgcgca ttagttgcgc aatagatgtt atctaaagaa tatggtccaa catctccttt
   144061 acgacacatg caatagttat ctgatgctct accccgcaaa tgatatttgc cagtagcttt
   144121 ccaccatgat aaccattcat caaatgtcaa tttgaattca atacctcttg atttggcatg
   144181 cactttttgc atgcggtact tttcataatc tttcatgttg ctctcgtatt tggcagtgct
   144241 gacgggtgtc gaacccgcga tctctcccgt gacaggggag tgtcttaacc atctcgacta
   144301 cagcactata attcgctttc agagatactc tggcacgatg ccgaagcaaa ggggaacagg
   144361 actctcatca ccttggtacc agatgaatct tgtttagcac tctgttctaa gatgtatccc
   144421 tgaaagcgaa ctttcaacgc cgtaagaaat tataacatga acaagcatta agcaggatga
   144481 aatcatactc cttaatacaa acgccatgcc agggaattct gtgccgacga tttatcagaa
   144541 cgtcttctga cttcttcatt tggcgggccg tgcaggtatc gaacctgcct agtcatttct
   144601 gacacggatt aacagtccgt cgcttaccct ctcagccaac gacccgaatt tggtgggaca
   144661 ccgaagactc gaacttcgga cacccggatt aaaagtccgg tgctctaacc aactgagcta
   144721 gtatccctaa atttggtggg gagtaatgga gtcgaaccac tcgagccttt tgagcaacag
   144781 atttacagtc tgtcccgcta cccctacggt ctaactcccc aatgggtaat tttatttata
   144841 ctgccctaaa attaatcaga gcagttgata gattaataat aacaaagaaa acctaaagca
   144901 tattacacaa tcggtgagct ctttgattta accaggaata cccgatgtgg tgaatccata
   144961 tgagagagca atacccgatg ctcaggaatt ggacttgtat ggaaaggaac cacacgataa
   145021 cctttaggag taaatcctag caaaatacca acgcttgctg cagaaagtga cccaccacag
   145081 tagtatgata ctaaatcacc gggctggatt tcattgtcaa gagaatcggt tttggtatgc
   145141 ttaggcgtaa ctaaatcatt aggaattgga acgccttgtg catcatagta ttcatgggca
   145201 agaagcttat aattatcttg atagaaagta ttaaatgcag ctctgatatt catcacaatt
   145261 tcctcacaat taatctttgt atgcttcagt tgaaccttta gcaacggttt caaatcggga
   145321 attcagtatc tcaaaatagt cttgatacgt tccctggagg gcttcatagc attcttctac
   145381 cgtagtgtag acacctctga tttggtcaga gccaggagca ggataataat tagaccaagt
   145441 taaaagtgca tacattactt acgtttccag ctgtagtgag ccaaaataag aagcactgca
   145501 atagcaagta gtgatgaatg cagtgctgcc agtagtgcac ctagtcctac gccaaaagta
   145561 acataatcat acttagttac ttcttcacgg tgtaaatcat agtttttgat gaaccactgc
   145621 ttaatctttt tcatgtgcta ttttatccat tatgaaagaa atgataccca ttagaaatgc
   145681 aacacttaac actgatactg tttcaggaag agacataaag gctgcaccta taatgccaaa
   145741 acctaacgct cccatgcaga tagttgatgc aacatttcta attaattcac aacgtttcat
   145801 tttattctcc tcaagttgat agggttatag tatcactact acaacccgtt gtaaacaact
   145861 ttattcagcg ccagcggctt ttaaaagctt tttaagatta gcagaacctc gggctgaaaa
   145921 agttacctta ccatcttttt caccgatgct gccagtcaat ttagaaagtt tatcactagg
   145981 aactttttta aaatcggcta atgtcccatc aacggttttt gtaacaatcg gcagttcatc
   146041 atcctgtctt ttagcttctg taataaattc ttggtacgtt ttcatgttgc ttccgtttgg
   146101 ttagtttgtt tttgatggag ctatagtatc accactagga ccggttgtaa acaactttgt
   146161 gaaataaatt tctatttcaa atcttctgac cagtccagtt ttagtggctc ttggtactct
   146221 ctatcaagca ctacaggtac ttgaacttca ccctcgaagt gagctggacc tacattgtag
   146281 ctgagagtaa tgtgcggtga gtaatctggg aaatcatgag ttgctcccag agctcttgca
   146341 tattggtgac ggaattttaa gtattctgaa tctaacttaa gaactagcgt acgtccgtct
   146401 tgcgtgtccc atacttcaag tttacctgat gtagcaactt caaaacttcc tgaagcacaa
   146461 acgtatggaa catgaactct tgaatagcat atcgtcgtat gaattttatg acgaggaact
   146521 ggattaggga ccttcaattc acgctgaagg tcctcaatag catcaagagt tttctcagag
   146581 aatttagcag ctacatataa gccagtgcta aaatcactga atttcatcac tcagattctt
   146641 cagtagtttc ttctgcgaac tgtgcttcga tttttgcaac caggtcgtca agtttaacct
   146701 gaccatcttc actgatttca acgccggaca cagcaatcag tttctgcagt acttcttcat
   146761 actgtgcacg cagagcggac agaccttgga tggtttcaga caggtcaaat acacgaactt
   146821 tcagagtatc gacttgggat tgcagttgtt cagtagtcat ttttgaattc ctaatatagt
   146881 gttgattttt gaataaagtt cttctagaga accgtcgtta gttattacga tatcgccttc
   146941 gcgaatcgga agtccacgct ctgtgacgtg agtatctttt ttagaacctt cttgctcagg
   147001 acgaactaca tgaataactg tagcacccat cgccctggct acatcaagtt catggtcttg
   147061 acgagtatct gggacaatga aataatcata atcaccaaaa gtatcagcca taaccaaagt
   147121 gaatcgtttc acccaataca tgcgatcgag cttatcacag acaatgtcag tcccaagggt
   147181 ctgcatgaga cgacgaattg accatggctc aacaggttta tttattacaa ctttacggat
   147241 gacttccatc gtgtcaccgt caagtatttt acgtttgtta tcataaacca cgccaggtaa
   147301 aggcaaatca tgatgaacat attcaatcgc gttcgccatg atacgaatca cgtctttagt
   147361 agacagattt aaatcttgtt cacgatcgta atcaatacct tcaatcattg accgagtaat
   147421 gcgaggaaac tgacgtgatg tatcgcgata ccactcagta agcattgcat cagccaacgc
   147481 atctttaatt ggacccgcta actgatgctt ggttgcattg tagttatcca taatgtagtc
   147541 agcagttgta tctttgccac tacgtttttt accaatcaaa aataaaagct tcaaattatt
   147601 acctcataga aggatgcatt cccataacct tttgctgata ctgagattca cgagtatcat
   147661 tgacagaagg tctaccagta attattatac catctttttc aacttcaatg tatttgtact
   147721 gcaaagttgc tacacatacc atggcagggt cagattcttc agttaaagaa tactcaattt
   147781 ctgacaaatc acttacccat ccaccgatat agcgaatagt taatacgatt tctttcttat
   147841 cgttatcaag cacatgcatt aaaactgcgc caggaaatcc ttcaccgcca ttattccatc
   147901 cagactttcc tcggtcaatg taattctgac agcttaacat ccatttgtac atctgtaccc
   147961 atgaatcaag gttttcgtct actaaaaatc taacaggaac agcgtcaaat tcaaaggtag
   148021 acccaggcaa tttagcacgg tgcatgcctt gtggagaacc tacagtatca gtagcaggaa
   148081 tatgaattcc aggaactacc gcagtttgaa gattagcctt aaaagcctga gtgaggcccc
   148141 catcggggac ctctagtata aagttagttg tgttagtttg attaaacaag ccagtagaca
   148201 ttatgatttc catacagaag tagcagaata acgtttgcct ttcgacataa actgctgagt
   148261 tggtagcatg actacatttg cccaatcagc tggttttatc tcgattaaag caccctttat
   148321 attaccagga atatatgctt taatcatttt atcagcacca gcaaatcctt taacttggct
   148381 ccagtttatc tttaacctgg tcttattaga tatcactggc gtattagcat actgtttcag
   148441 aagttcttct aaaaactgct gacgagcctt tggcggaatg tagtgaaggt ttaacccata
   148501 catcagtgtg gttgtacctt gctttcctag accgagataa actatcaaag gaaatttatc
   148561 ccagaatgga agagtgtctt tatgtttagc atcatacatg taagcatata gctttccagg
   148621 ttgaggcttg gttacagaat gacctctgat gtttttcttc atggtttcag caaaccattt
   148681 tgcagattta ttgtttactg ctgctccttc attacgaatt ttatctttga tagaactacg
   148741 aaatgaattt accattacaa gagcgcgctc ttgcttggtc attttattag caggtttttt
   148801 ctcaatttct gctactttaa ttgctgtttt aattcttgac gcatgacgag ccatcgcttt
   148861 actaaacgta gcaggattta ttcctttact ttcagcaaat gattttgatg tcatgccttt
   148921 tttacgagca gcagagtatt caactcctaa tgctacccat tgattttcat tacgggattt
   148981 agctttaggt gattctgcgg cttcagtgat aaattcaaat atagccatca gcctttccat
   149041 cctaattttt taagtgaatc ttcggtaatt aacctaaatt ctatacccat tttgttggcg
   149101 gtagcttgag ctgctttcca cttatccacg tttacagacc atgtgtaaat ttcatcaatg
   149161 taccgtttct tcgctgatgt cgtcaacttt gtgggtttga ccggaggtct agtttctttc
   149221 ttcggcttaa cttcaaaaaa gaactgttga ccattagaaa acttagccca gaaatccatg
   149281 aaataccggc gtttctttcc atctgcatta ctaaagtatg gaatgactac ctcttcgctg
   149341 ttccattgaa ctacatctgg atgattgtca agccatctca tcatgtactg ttcccacgta
   149401 gaacgataag taatctttct gaagtcgcct ttatatttgt ggagattctg cggcatgaat
   149461 ttgccggaat atgccatagt ggcctcctta taaatactgt tattaatatt tataagagga
   149521 taaactatgc tcttctcatt ttttagtccg atagattatt ctgcaaagac cgtaaaaggt
   149581 gctaaggcaa aagctatccc aaccgctgac atatttcgta attatcgcaa atatttcgac
   149641 actgtagcag aaaactatct tttacaaaca tattacataa gtggagctcc tagaccagaa
   149701 gaattagcac atattcttta tggaaatagt cagctgtact ggattctttt aatgtgtaat
   149761 aatgtatatg acccattcag agattggatt aaaacacaag acgcatgcta tcaatttgcg
   149821 cagcaaaaat atgcagatgt aggtggagac caaatactct atcacgtgga tgcgtatggc
   149881 aatcgctatt acaatctcga gcaatatcct gaaaattcag gtgtttggta tgataaaggg
   149941 gactttaatc atcagtatcc tcaatatact ggtgctttgg ctggtgttga catttatgaa
   150001 gactctatca tagaaaatga aaaactgcgc caaataaaca ttatcaatcc tagtgatatt
   150061 gaggcatttc tttctgatat tatacgagaa atggaaaaag cacctgacag cgaatacgaa
   150121 tcaggccggt acaaatccca gactaccatc ggagaagttt tatgattgaa atgaacgatt
   150181 cagtaaaatg gtttactggt gttgttgaag acagacaaga cccgttgaaa caaggaagag
   150241 tgcgagtacg tgtttatggg cttcatccat ttgaaaaggt gcaaggagct ataacaggtc
   150301 ttcctactga agaccttccc tggatgtcag tgattcagcc taccaactca gctgggattt
   150361 ctggagttgg ctcatctata accggaatgg tagaaggaac atcggtgttt gggttatggc
   150421 ttgatgaatt caaaacagca ggattagtaa taggaacata ttctgcacat agaaaaacga
   150481 agccaaacta tacagaagga ttttctgacc ctacaggtca atatcctaga caggtcgggt
   150541 cagataccaa cccactagtt caaggcgatg aaactgggta tagtgctata ccaaatatca
   150601 ttcaggacag aaatttagac attggcatta atcctgatga tgctgactta agtgatattc
   150661 ctgaagaccc aaatcctgca attacaataa cagatatgct taatagggat gaaggtctta
   150721 gattgaaggt ctactgggac acagaaggat atcctacagt tggtattgga caccttatca
   150781 tggcacaaaa agtacgtgat atgtctgtca ttaataaaac tttatctaat caggttggtc
   150841 gtactgttac gggaaatccc ggtatcatta caatggacga agcagttgca ctatttaaga
   150901 aagatcgtga taaaatgctt tctgacatta aaacaaattc acgggtagga ccggtatatg
   150961 ctaaagtcaa caaatcaagg caaatggctt tagaaaatat gagttttcaa atgggtgtag
   151021 gtggattagc aaaatttggt aaaatgcttg atgccatgct cattggtgat tggaaaacag
   151081 cctatactga agcaagaaac tccgtgtggt ttaatcagac aaaaggtcgt gcttctcgtg
   151141 tttccatgat tattctaacg ggtaatatgg aatcatatgg agttcctgct ccaaagccag
   151201 aaggaaaaaa cctgtctgcg gcttatgtag aaccgaagtc tggtggtaat cctgaagacc
   151261 cgtggacccc agaggattca agaattcttt tcaaagaacc tgagtcttca tataatggtc
   151321 aatatccata tgtacatacg atggaaacag aatcaggcca tatccaagaa tttgatgata
   151381 cacctggcta tgaacgctat cgtattgttc acccaacagg ttcatacgaa gaagtagctc
   151441 ccgatggacg ccgtaccaga aaaactgtag ctgatttata tgatatgact cagggcgatg
   151501 gaaatatttt aatctctggg gataagaagg ttaacgttgg agggaacgag acctattata
   151561 acatgtataa tcgtcgacag caaattgatg gcgataacac gctttatgta cgtggaaatg
   151621 aaactaaaac gattgaaggc aatggtacta tttttgtcaa gggtaacatt aagatagtcg
   151681 ttgaaggaaa tgctgatatc caagtcaatg gtgatgccac tactaaagta gatggcaacc
   151741 acgacgtaac cgtcggtggt aatttaactt ggcaagttgc tggtactgtg aattggaatg
   151801 ttggtggggc ttggactgaa acaatggctt ctatgagctc aatcgcccaa ggtcaataca
   151861 ctgttgatgg ttcacgaatt gatgtaggtt aatcatggct gatatacttc ctattaatac
   151921 cacgttacgc gaagtaatag aaggtgaata cgttgagcag tactttactg ctcaattatc
   151981 taccaacgaa acattaaaat caataaatat tatcgactat caaccagtat ctgatatctc
   152041 tgtgtctgaa acctattata aaggtaatta taactcggtt tttacttttg gaaacgatgt
   152101 gcttaaatac cgtgaaggcg atgagctaaa gtccgcttca gcgtgggagg atttacctaa
   152161 tcccaaaact gctgatttgt atctatggaa agcccccaga acactagaga agacatttac
   152221 ctatacagtt gagataatat atacagtgac agaagaatcg tctggaggtt catccggagg
   152281 ttctagcgct ccaatcataa cagaacataa aaagcaaaag atttactctc aaacagttaa
   152341 aggcaactgg agtagatggg gcgaccagct tcgtgcttat gtatatgcgg ggaattaaat
   152401 ggctggacta tcatttaata aatgcttaac tgccgggcat agtgcgtatc ctccgacaga
   152461 agtaaatgct acacaaagta aagtattcac tggtggaata gcggtattag ttgatggcga
   152521 ctcaattacc ccacacacca agacggttga ccctcatgat acgcatggag gagttgttca
   152581 acctcgcaca tccaaggtat ttgtaacagg caaaaaagct gttcaaatgg ccgatccaat
   152641 ttcttgcggc gacactgtcg cgcaatcaag ctcaaaggta ttcatacact aatggctatt
   152701 aaagaacctt taaattatca gttaacgcgt actgcaaacg ctatcccaga cgcatttact
   152761 ggagcaacat tcgacgaaat taaaaatcag cttattaact ggcttagtgg tcaaaaagag
   152821 ttccaagatt ttgattttgc gggttcgcgc ttaaatgtgc tattagattt attagcatat
   152881 aacactctct atatacagca attcggcaat actgctttat acgaaagctt tattggaaca
   152941 gctaacttga gaagttctgt tgttcaagca gcccaacaga acgggtattt gccaagttcc
   153001 aaatcagcag ccactgcgtc tattatgctt gaggtaactc atccaaatcc agagccagca
   153061 ataaaaatac ctcgtggaac taagtttttg gcatatgcgc gggattcatc agtagaccca
   153121 tacaacttcg ttgttaccga aaatgttatt gctttaagag atacttcagc accagaagga
   153181 gttaataggt atcttcctat tgtcaatttg gcacaaggac gtattattcg tactcaattg
   153241 tcatatgacc cgaagaaacc tattgttatt cgtgatcagt cgattgaccg taagcaagtt
   153301 aagctgtggg ttgatggcgc tgaatggact aactggacag acaggtcaat ggttcatgct
   153361 tcatccattt caacaattta ttatatgcgt gaaactgttg acggaaatac cgaattcttc
   153421 tttggtgaag gcgtggcaga agcctctgta gcaggaggag ttcttgaaag taatttcatt
   153481 ggtggattaa aacctactaa gggcgcgcag gtagttattg aatatattcg tactgatggt
   153541 gaatctgcga atggcgcaac tgatttcagc tatgctgata ctctgcaata tattgtagta
   153601 aacaaaatca tcgaaaactg gtcggattct cctgactacg ttggagctga tggtggtggg
   153661 gaacctgaag acattgaacg tattcgcgaa ttagcacaaa ttaagcgtga atctcaaatg
   153721 cgttgcgtgt ctaaaactga ctatgagtca ttcgttagct cgcgatttgg ttctattgtg
   153781 caggcagtac agtgctttac cgaccaagat aagccagggt atgcgtttat tgcaattaag
   153841 ccaaaatctg gactgcagtt aaccgctgtt caaagagaag acatccaaga ttatcttcgt
   153901 ccattctgtc ttgctcccat taccccttcg gtaatgagtc cagactactt gttcatccgt
   153961 cacaatatta aagcttctta cgcgctgaat aagttacaag aatctgagca atggctacag
   154021 tcaaaaatta tagactcaat taatagatat tatgttgatg aagttgaaat gtttaacaaa
   154081 aatttcagta aatctaaatt attgacctat attgatgata ctgaccattc aatcatcggt
   154141 tcttctgttg atattcagat ggttcgtgaa attgtcaact atttcactct tcctagcgca
   154201 ggtattaaat actataatac tattactccg cggacgttac gttctggtga tttggtcttt
   154261 actgtcactc caactgcaga ttcatatcca gttaatatcg ttggaactga cccagataaa
   154321 aatggtaaag gaaatatggt cattggacca tttaaaccag gtgatattaa agagaatact
   154381 catattcagc catatactga agacgatttt gatagaacta ctaatggaga aagaactcgt
   154441 tggtacaaaa tcggtgaagt agattattat ggtgataata tttactggag ccttggagct
   154501 attggagccg atcctcttca gtttgaagac caaagtattg agctttattc tactcctacc
   154561 caggatatcg tcttcgcccg cgatggaaca cttatcgtat ttgagaatga ccttcgtcct
   154621 caatacacaa ctattaaatt ggagcctatt actcaatgac aattgcaccg ttcgtcacca
   154681 gcttacgaat tcataagcta tctgcgaatc aggtcaatat tcgttgggat gacgttggtg
   154741 caaacttcta ctattttgta gaactggccg aaactcgaaa cagagcgggg gaagttatcc
   154801 ccgctgataa tttgagttgg tcttcactgg gttataccgc ggataatgat tggttcgaac
   154861 aaaatcgtat tgaaccgctt acttattata aaatgcgtgt tcaaactacg tcagcagggt
   154921 ttgagccgtc tgaatgggtt gaaacagaag agttccaaac tttcgaagaa aacgcataca
   154981 catttgagca tatgcaagaa ttcagtttag tgaaagaatt cattaaacag aagttttctt
   155041 taaacaacat gtcgtatgtt aacttcaaca catctgccat gatggcgtct ttgatgactg
   155101 agtcttttca gtttagtcct gaatattctc atttatcagc tattgaaaac ttcgttgtag
   155161 gtgaatctgg atatcatgaa attcagggac ctattgaagc agtgtgtgtt gataaaaata
   155221 gaactatgct gggagaaata gacggaattt tgtatctgtt tgaaagattc caacatatgg
   155281 ttaaagtatc aaatgataaa ggacagaatt ggcaatacgt tcagttattt aatgaccgcg
   155341 tcggaaatcc ggtttctaga gtggtaattt atcaatctaa aactacttct tatgttttag
   155401 gatatgataa aatcttttac ggaaggaaat catctgacgt gcgctggtca tcaaacgagg
   155461 ttaagtttag cgataacgaa gttacatttg ctaaattggg agaccagtta aagcttggct
   155521 ttgaagtaga attattcgga acgtatgcat cattgcccgc tgacgttacc aaatatgctg
   155581 aagcgtttac atgtaatgat gactatttgt acgttgttgc aaaagacact gtccgtaaag
   155641 ttaaattaaa agatgctcca atagatactg accctttaag tcctacattt ggtgaaaagg
   155701 tgtttgaaaa ggaagtatct catataacag gcaatcctaa atctgtatgc tttaaaatgg
   155761 attccgttgg aggcaaaatc tttgccctta ttaccgggga agttaaaacc ttaggattag
   155821 acccaacaga cccaaggaac gttgtggatt ctgcaactaa aggcgtctat gtttaccagg
   155881 aaggcacaaa tacttggaag cgtgtatttg gtaataccga tgaagaaaaa cgtcgtatag
   155941 agcatttatg gacttctatg tcaactgacg gaaaggaaat attcttttca tcagctaatt
   156001 ttaagacaac agagtacgct caggatattg agcttgagac gaaatatcca gaactaattt
   156061 ctaccgcagt taaaaatgtt aacccaattc agtatcactc tgataagcat tatcacatga
   156121 tgagtttcag agcagatgaa ttttcaagat gggaaacatt tgttcctgga cctatgaggt
   156181 tttatgctga accgtggttt gtctggatgg ctcgtgaagg caacagatgc tggataagta
   156241 cagctgacca tgcagttgtc atttataatg atattcttta tcaaaaaaga gtagatgcag
   156301 cggcgcaggg aactaccgag cgtattctat cggaagtgtg ggataaaggt gacgcaacgt
   156361 tttattgccc tccagtttca tttaatggat ttttgcagta tgcttctggc atcatgtttc
   156421 acgaaccaga cggaaaactg ataggctatt acgcatttga ctaccgtgtt cgtgaccagg
   156481 taacgcttaa ctggaaacca actgatgtaa tgtttaaggc gtttctgcag aaccaaacac
   156541 gggaagaaga ctggacacct gaacatactc caggcttacg tgacccagat ttgcgtccgt
   156601 atcttactaa aatgatgccg gatagttact tgctacaaga tagtaatttt gaacactttt
   156661 gtaagtacta tctccaattc ctttcagatg gaaatggaac acattacaac agtctcgtta
   156721 atcttgttaa gaacaagtat cctcgcgaag aaaatgcatg ggaatatctg tggtcagaag
   156781 tttataaacg caacatttat ctgagtaaag acgctcgtga cgctgtcgtc cgtttctttg
   156841 aagcacgcaa gaatgatttc tatgctacta aaggaattga agactcatat aagttcctgt
   156901 ttaaacttct ttataacgaa gacgtcgaaa tcgatattga gtcaaagaac actaccgaat
   156961 atgacattat tgttgaaagt acaaatattt ctgacgattt agttggtcgt acgatttata
   157021 ctgcttccgg tcgtagtaat gtgacttata tcgagagaga ataccgggat ggtcgtctgt
   157081 tatggcgtat tactattcat aacttatcag gacggttcat tgaaggccag gaaattaaat
   157141 cagaacgtac ggactttgag ggtattatag ttcaaggtgt tcgtggaaag gatatgctga
   157201 gtaataacat tgattatata aaccgcagcc gttcttacta tgttatgaaa attaagtctc
   157261 agcttcctac ttctcgtttc cgcgacgatg tattaaggtt tgttcatccg gtaggtttcg
   157321 gtttcattgg tataacattg ctgacaatgt ttatcaatag tggcttaaat atgaagcatg
   157381 ttgagactat cataaataaa ctcaagaact ataaatggga tgcaggactg ccatcagttt
   157441 atcctgatag agttgctatt atcgcttcag atgatacaat agaaagagac ccaataacta
   157501 atgagcctag gtattcttca cgtgctcaag ctggtgaacc tttcccgtta cctgctaact
   157561 ataatcaaga aaataacaat agtgttatcg ctggacaaaa ccctggacaa cgacgtaagc
   157621 cgttaagtcc tacgtttgac caatcagcag taacgtttgc taattatcgc gatttagtta
   157681 accaacgtct taaagacgat gcaggtaatc ctcgcgatcc tgaaaatccg acacaggtaa
   157741 aaattgatga gtaattcaac aagagcaagt tcaacgcgta gcacgattta tcgtgctatc
   157801 attacatcta agtttagaac tgaaaagatg tacacatttt ataaatcaat tggtccggga
   157861 acggaccaaa acacgttgta tgtttcattt ggtaaaagca ctccgtggtc agataacgaa
   157921 tctgaacctg ggtttgcacc tccatacccg gccgataatg aagacggtgt ggttgatatt
   157981 tggacaaata tgatgggtgc agttaaaatt gaatcatcta tgcttgactg tgttgttcca
   158041 agaagagact ggggagatac aagatatcct aatccacgca catttttaat cggcgatatc
   158101 gttgttgcta actctgcgcc atataacaga actgatgctg gatttggatg gatggtatat
   158161 agatgtattg atgttccaaa gaatggaatg tgttcaattg gtaatcttac aagcaaagaa
   158221 gaatgtatta agcttggggg taaatggacg ccatccacta tttccggttc agcgcctcgt
   158281 gggcgtggtg atgcaaacgg taccgtcgat ttgggtgatg gatatctttg ggaatatcta
   158341 tatgaaattc cagccgacgt atcaattaac agatgtacaa atgaatatat cgtagttcct
   158401 tggccagaag agattgaaga atctccagct cgttggggat ttcaaaataa cttaacatgg
   158461 cagcaaaacg actttaattt gatttatcgc atgaaatgca atactatcag gtttaaagcg
   158521 tatcttgatg cggtttattt tccggagttt agtcttccgg gaaatactgg gtttaggcag
   158581 ttgtcaatta taactaatcc gcttgaagtt aagccaatgc caaattctcc taacgttaag
   158641 gctgaaaaag gttggtatag cgcttctggt cttgaaagac agtcaggtga aatgatttac
   158701 atggaaaatc ggcaacctat tatacgttca atggaccaaa cagaagagtt aaatttaatt
   158761 ttcgagtttt aattatgggg agcctttggc tccccatttt tatataaata agactatact
   158821 ttgatatgag gttaacctat gtatacagat aagggtaaaa aaataattga cgtcggtgag
   158881 attggtaatg cttctaccgg cgacattctg tatgatggcg gtgtgaaaat taatgataac
   158941 ttcgacgcca tttataacgc cttcgctgat caacgattat ttgcagctgg tggtggagct
   159001 ttaaaccaaa aaatccacgc aacaagttat taccaaaaga taaaatttgg agatgctaac
   159061 tctgcaggga cagttccaat ggggtcatgc atagatgctg attgctcaga aggggcagtt
   159121 caaattcgtc tttcaaaagg taaagcggga gaagctgtat tcgttgtaaa tagtaatggc
   159181 tcagcatcaa aagctagatc cataaaaata acaacaaacg gcgaaggtgt agcagatgca
   159241 tttaaagatg gatcgcgaga gttgattatc aacacgccaa gatgtagaat tgaattgtgg
   159301 tgtgttgaag tcaaagctaa cggtgctgca gtttgggatt attcaatttc aagtatgttt
   159361 ggcagcacat attcgccgtt agaagctaca tataatttaa cgagttctcc tattaatatt
   159421 cggcttggat ataacgatga ttactctact gttaaattgt tattaagctt cagcgcaaat
   159481 ccaggtggtc aaaccatcaa aaggcaatca tctgaagtca tgcttatgat tgacccaact
   159541 attacttcat cagcgccaaa cggaagagta tttgacactg aatatgcagt gttaagaagc
   159601 ggtgaatcat ctgaaaatga aaagatgtat tctatttcat actctattaa cgcgcagaaa
   159661 gatttaatat gcacagcttc aacatcttat ggaaacgcac gtttggcagt taaagttatt
   159721 gctacacaga ccgtaggggt atctcaataa tgaaacaaaa tttgatagta ggccaatcag
   159781 tagatgatgg gtctggtgat tacctccgta aaggtggtct taaaattaat aacaactttg
   159841 atgatttata ttcagagtta ggtgatggtt cagttccatt cgcagcaggt gcatggaaaa
   159901 cttttaaagc tagccctact ggaactactt taaatgctaa gtttggtcag gcctttgcta
   159961 ttaataccca ggcagcaaga gttaacgttc agcttccaaa gggtacagcc aacgactata
   160021 acaaagttat taaacttcgt gatgtttggt caacctggcg attaagccca ataacagtta
   160081 ttcctgctca aggcgataca ttaaagggtt cagcttctcc taaaattttc aatactaact
   160141 tccaagattt ggaattggtt tattgcgccc ctggccgctg ggaatatatt gaaaataaaa
   160201 cggtagataa gctaactaac ggtaacttaa gtactgtagc gaaaaaatca attattgcta
   160261 ctgcgggtca gactgacttt cttaacattt ttgatggcgt agaatataac gaagactcgc
   160321 ttaatgtata tcgtcgtggt aatattttat attacggtga aaccagcgtt atggataaag
   160381 ccaatgctga ttacggttct cctggaacag tagcaggtca attggtagaa ttaaacggta
   160441 aagacattcg tttaaaagtt ccatgtgttg aaggggaagt aataacattt gaaaccttcc
   160501 tagatggaat tggtgtttat cggtcttcat acaacaagtt ggctatccag atacgagatt
   160561 cagcccagac tacatcccag acgattcctg ggtcaatgat agtagataac cttgctactc
   160621 tccgcagaat cactctggat gacatgggtg tacttccagg cgtaggggta aatcctaact
   160681 cgcttgaaat ttcattgaac ggaaaggaat tactcgaagc tggaactgct ggtcttcctt
   160741 tattttattg tgaaggtgcg gaaggtggat acgcagaaga ctgtataaac aatggtggtc
   160801 aatgggtaaa ttctaaccaa gactatagac tggaatttga ctcaactggt actaacgtcg
   160861 aagctattat ttttggtgag gcgtttgaag ataaagacct tcttaccgtc cgttggttca
   160921 ataataacat cggtactact atggatattg acgatatcat ggcagaaacc gaccaagtgt
   160981 atatgaatgc tgagcaatta gtaactctaa aaaatcgcat tgaatacaca aattatgatg
   161041 aacctaatca gaaaaatatg cgtccggttg ctgacgatat tatgattaaa gtcaataata
   161101 ttgcagcatt ttttgacgta atttatccta ttggcacgat ttatgaaaac gctcacaacc
   161161 acgcaaaccc tgctgactat atgggatttg gggtgtggaa gctttattca caaggccgtg
   161221 ttactgctgg ttggaataac gattcatctg atccttattt ttcgcgtaac aacaataact
   161281 taaacgaaaa tggtcagcca tcattaacag caggtggaac ggttggagat ttgacattta
   161341 cgttaggaaa agaacacatt cctgaactaa tgtcaagaga taaagttcta atttcagacc
   161401 ctgaacatgg aagcgtagtt atcggtggat gtcaattaga cccagacgcg cagggaccag
   161461 gttattctaa ataccgtgaa gacactgttg cggtaaacaa tggtgtagtt ccaaatgaca
   161521 tcactaaaat tcagccaaca atcaccgttt atcgttggat tagggtaggt taaaatgacg
   161581 attgaaacta aaactcgtga aggagctaaa gttaattcaa gattagctgc tttttcagaa
   161641 tatcgcgttg acccgcaaaa tattgcggta ggaaatacgg ctcctatagg gagcctaacc
   161701 tttgaacaaa tggatttagg ggtttggtat ccaaatactg aagctgctat taatgatttg
   161761 atgtcattgc agtcagcaga aattggaact attatttgca atgacactgg aatatctcca
   161821 cagcccgcac agcaaattac gcgtgctact ttttcaggtg tcgttgcgtt agagccaaaa
   161881 gaagacggct ctgtcggtga cccagtaata attcatattc ttggcttacc aattagaatt
   161941 gcaaacggtg atgactttgc agcagtagca acacgttggt atgataaagt aaaagaatta
   162001 gaagctgttg gaaaggttgt tcaacaggtt actcaatcgc cggcaacacc ccagtatgtt
   162061 gatattattc acttagatta tcagaaccat aattttgaaa catataaaaa gtatggttta
   162121 actgttgaat ttactattac ttcaccagct aaagcaggtt atgggcaatg ggatgctatc
   162181 ggcaacgaat ctaaaacctt cggcgcgaac acatttactt tccactattt tagaaggatg
   162241 ggataatggc ccagaataac tataatcact acagtgattt ggccaaatat acgatatttg
   162301 acccaacaaa tacacaatgg cctgttgcta taaaagacgt ccaatcagcg ttagagctga
   162361 ttggtagctg ggcaagaact gataccggat tacctgtagc atctcctaca gtagccggtg
   162421 taattcgcac agcaacgcag gctgaagttg atgctggaac tattggtaat gctgcggtaa
   162481 ctcctgctac attaaaatcc acagttaccc gtcctgaagc aactacagca gttcttggct
   162541 taacacggta tgctactaat actgaagccg cagcattaac cgcaggaaat agaactatta
   162601 ccgcggcggc tctcggtcat gtgtttaaaa ctgtgaaagc acaagaaaac gtagatggaa
   162661 ctgttaggtt aactactgcg gctcaagcac aagcaggaac tgacgaaact accgcagtaa
   162721 ctcctaagcg tgttgtagaa atgattggaa agttcagtgt cagtcctcct agttatacct
   162781 ctgcgacaga aagcaacttg ggattagttc gtgtcgcaac ccaagcccag gtagcagcag
   162841 gtgctgttca tgatggatac gcagtaactc caaaaacctt catggcatca aaagcgtctg
   162901 acagtgtatt tggtatagta aaatttgcta aagactcaga tgtggcttca gctacttcta
   162961 acaatttggc tgttactcca aaaagtcttc aagcgctaaa atccaccaag gataaatatg
   163021 gattaaccag attatcaggt tctccaacta ctgatgcttc attggcagcg gctgcaacag
   163081 atgcagtctt taaaacccgt agaataaacg gaaaaactct tgacaatgac ataacgatta
   163141 ctaacaatga tattaattgt tatacaagac aagaatctga cgggcgttac atgccagctg
   163201 gaaccagagt aggtaatgtt acttgggttg aaggacaatc ttggattagt cgaggtgcaa
   163261 cgtttacatg taatgcacca tgggaagctt ctagtagatt agctctaaat gttaatgtaa
   163321 aatttgagcg taacaacgac ggatatgaca atcgtatttt cagatttgtt gtaatagtta
   163381 acggttccca atggggcggt gaacttactc ttaacatcga aaatactaaa ggcggacgaa
   163441 atggtcattc atggagattt gaagcttacg catctagcaa ctttttcttc aataacattc
   163501 ctccaaatgc cactgttcaa ataagaccaa cagaagacag tcgtattata ttttatgact
   163561 gcatgcttac attctgtaca aatagaccgt aaggaataat atgaccaaac tagtagattc
   163621 gcttccgttt gtagacggaa ttccggacga ttttcaacag agaattaact ggataaaaaa
   163681 tacagagcct cttaatgggg cttcaacccg ctatggaaat gatggagaac tgaatagagc
   163741 ttctgtgcag attcagaaaa atgtggttca ggtacataac gatttgaaca acgttggaac
   163801 tgctgtagaa aatattcaag tagatgtaga ccaaatcaaa aaatcgttag aaattacagg
   163861 ttcttctgac gccattgagc aggtttatat caataaaaag aatattgaaa agcatgatgg
   163921 acaaattctt aaattagaag aagacaccga aaaacttcga actgaccttg attttctcga
   163981 agaggatgta ggtgtttatg attctagtaa agatgactat tacagaacag ttcgtgataa
   164041 tatagtttgg gttaaacgtg aaattggtgc gtatcctggg caagatatta acggacagcc
   164101 gaagcaagac tctccgggtt ctggtatgaa ataccgaatc atcaacaatg cgtcagctat
   164161 agtaaaacat gacgagcgta ttcaggcgct agaggatgca tacaatgatt cagacgtagg
   164221 ttctctgact attgaagtaa acgacctgcg taaagaagtt ggtcctaaat ccggagctac
   164281 gtcagcttca atttatgcaa ggcttgtgaa taacgctgat gctatttccg cagctaataa
   164341 tgaaatcttt gctattaacc aagccattga ttttaccaat ccagtaaaaa ttggagctcg
   164401 tactactaga ttagaaaacg attatcgtat agttgacgca acacttaact ctgcacaaac
   164461 cgggttagtt cctcgtgtca ataatattga tgctcgtttg gggtcttctg ataagcctga
   164521 tactattgaa ggaaaaatta gttctctttc aactgaccag gggtacattt ctgatgttgt
   164581 aggacgtgat acttcatcag ggcttcaggg tcaagtagca tggataaatc agcaagttgg
   164641 tattgttcct ggcggacagc cgattcctcc ggggtcaatt ttagcgagaa tgaccaatgt
   164701 tgaagggatg caaaactctc agcagtctgc tatcaaggac attcaagtag aacttggcaa
   164761 taacagcgaa gggttaaaag gatctgtatt tacgttacag actcaaatga atggtgactt
   164821 ttcgtcagaa aatccggttc agcgggatgg tgtgtatgcc actgtagtag aattgcaaga
   164881 taaattcgtg actgcagtta ctgacgtaga acaagatgga gcatacctcc gtaaacgggg
   164941 cgaatggttt aagaagcctt catcaatagg tgaattcagt aaagaagatt tcactgttga
   165001 tttaagttct gatgcattgg taaatcctaa ctcattggtc gctgcttcat ttaatgctgg
   165061 cattcgtatt gttgatgata ttattgttga tgacgatggc gtattttgcg tagaaactga
   165121 tacagttatc gaagcttctg attcagataa agcggttaag attgtagttc tcgttaataa
   165181 cattgaggtg tttacttata gcctaggtgt taaagcagta accggcgagc aactgttgaa
   165241 aaccaagaaa cttattaagt tttcgtctgg cgatgcaatc aaaattgtgt atagagctgc
   165301 ttcagaagaa tcaaaagttc ctgttagtat taaatcattg gatattacta ttcatccagc
   165361 agtataatga aagggacctt cgggtccctt tttcgtataa atagaatata aagaggagct
   165421 tatatgtcat acaacacata caacccaaaa acgcttaaag acgctatact tcgacgtcta
   165481 ggagcgccgg taattaatgt cgaagtaact gaagaccaaa tttatgattg tattcaacga
   165541 gcattagagt tgtatggtga ataccacttt aacggattga ataaaggcta tcaagttttt
   165601 tatattggaa aagatgaagc tgacaacgca agatttttaa atggtgtgtt tgatttgcgt
   165661 ggtcgtaatg tatttgctgt cactcaaatc gttagaacaa atgtaggttc attaacttca
   165721 atggatggta atgctaccta tccgtggttt actgactttt taatgggaat ggccggaatt
   165781 aatggcggaa tggggtcaag ttgtaataag agttatggac caaacgcttt cggtgctgac
   165841 ctgggctatt ttactcaatt aatgacttat tggtcaatga tgcaggattt gcttgcccca
   165901 cttccagact attggtataa ctctgataat gaaatgctta aagttatggg caacttcatg
   165961 aagggagaca tcattgtttg tgaatgctgg actaaatcat ttatgaatac cgacatgatg
   166021 gtaggtaata ctgcaggtta cggcttcgct ggtgaacaaa cttccgacca ttggggctta
   166081 ggagataggt atcagaatcc taaccttcgc aataacggcc aatatgcagg tgaaggtaat
   166141 acaaatagag aaggtgctta taataatcgt tgggtaaaag attatgctac agcactgact
   166201 aaaaaattgt ggggtgaaat tctgtttaaa caccaagggc tacaattagc cggcggcgtt
   166261 acagttgatg gtcaaacact taaagtagag gcccaagaag aaatcgagag gctccgagag
   166321 gaacttgatt tacttgaccc gggttgtcct attctgttgg ggtaaaagat gactacattt
   166381 aattctagtt tattcgctcg ccttgaggat taccgaggat acaataaaac taatgagaca
   166441 gaaattctca atccttatgt gaatttttat aatcacagaa atagccaaac gttagcagat
   166501 gttttatcag ctgaggctat tcaaatgaga ggaattgagt tttatttcct tcctcgcgaa
   166561 tataacaatc cagatttgct tttcggagaa gacccatcaa gtaaattcac caaggcttgg
   166621 aaatttgctg cttacttaga ctcttttgac ggttattctg gtgataacac gttcttcagt
   166681 aaatttggta tgatggttaa tgatgaagtc aatttgacta ttaatcctaa tttgttcaag
   166741 catcagacca ataattcaga accaaaggca ggtgacctga tttatttccc gatggataat
   166801 tcgctgtttg aaattaattg ggttcaacca tatgatccat tttatcagtt aggtcaaaat
   166861 gttcaacgta agattactgc gcagaaatac atttattccg gtgagcagct tcaaccagaa
   166921 ttgcagcgca atgaaggaat tatcattcct gagttctctg aacttgattt agaaccaatc
   166981 aaaaacattg attctcttgc tgatatttct gacgtacaat acgcagaaag cgatgcaatt
   167041 aataaagaag cctctgaata tgttcatccg tattatgtta ataacggaag aggacttgag
   167101 tctcctccta aagcagattc gtttgatgac
//
