# Supplementary material for: Isolation and characterisation of Klebsiella pneumoniae bacteriophages vB_Kpn_Lilla1 and vB_Kpn_Lilla2
Source: Arch Virol. 2025 Jul 29;170(8):186. doi: 10.1007/s00705-025-06374-7 (PMC12307530; doi:10.1007/s00705-025-06374-7)
Supplement: Supplementary file 2 — Supplementary file2 (GB 363 KB) [file 705_2025_6374_MOESM2_ESM.gb]

LOCUS       Lila_2                175036 bp    DNA     circular VRL 10-APR-2024
DEFINITION  1 length=175036 depth=1.00x circular=true.
ACCESSION   1
KEYWORDS    .
SOURCE      .
  ORGANISM  .
FEATURES             Location/Qualifiers
     CDS             30..854
                     /locus_tag="IFJGUUEP_CDS_0001"
                     /function="tail"
                     /product="tail sheath stabilizer"
                     /translation="MFGYWYNSSLRNYIVLMGCLFNHVQVKRVRGEQEKFIKVPITYA
                     SKEKFLASMNKLNYAYSQENVAKTETILPRMNLSLVDLQYNAIRKTGIAVNQKMTQLR
                     APGKTVTQFNPAPYRLMFELGVYTRYEDDVFQIIEQILPYFQPHFNCRITELHKNDIK
                     IDRDIKISLQSVSPDTSFEGDATTRRHIEWSLMFELQGYLYPPVNEIKGEIRTVYTDF
                     FSNMNPLDKDNFESVDAQVDPVDMPIQDYTGEEYIKTYANDIPIPSGDQPPKPRGQ"
     CDS             854..1393
                     /locus_tag="IFJGUUEP_CDS_0002"
                     /function="head and packaging"
                     /product="terminase small subunit"
                     /translation="MEEFSVKQLLDLENLPGAETGEEMVVYEKLELVDVESHPADRKP
                     DLEEDYALARKTAHYMNQMIMDMAQIALHNAKNSESPRHVEVFTTLMNQLNNSNQGLM
                     KIHKEMREITEETTKPGSEKGNGGGNEMNIENATVFVGSPTELMQKYGSAYEPKEGFI
                     NGEAVEVNPDGNGTDDRSE"
     CDS             1362..3191
                     /locus_tag="IFJGUUEP_CDS_0003"
                     /function="head and packaging"
                     /product="terminase large subunit"
                     /translation="MEMEPTIDPSKESDHPIGLMHPDYLKKKIDEFGMEWTQSEHDKK
                     WYPTKFSDYLKINGIQKVDIQAKDSSNFATYKNKGNKKTRYNGNPNLKRAYIQTKWTQ
                     QMLMEWVKCRDDIVYFAETYCAITHIDYGTIKVQLRDYQREMLIEMHKNRMVACNLSR
                     QLGKTTVVAIFLAHFVCFNEDKYVGVLAHKASMSAEVLDRTKQAIELLPDFLQPGIVE
                     WNKGSIELDNKCKIGAFASSPDAVRGNSFAMIYIDECAFIPNFIDAWLAIQPVISSGR
                     KSKILITTTPNGLNHFYDIWNAAIEGKSGFVPYTAIWTSVKERLYTDGDDGVFDDGYS
                     WSSKMIASSSKEAFLQEHCAEFMGTNGTLIAGWKLSKLSWVDTDETETNFYQYKAPVE
                     GHKYIAVLDPAEGRGQDYHAMHIIDITSMPFEQVAVYHSNKTSHLILPDVLLRYLMMY
                     NEAWVYIELNSTGHSVAKSLFSELDYDNVICDSYNDLGMKQSKRSKAIGCSTLKDLIE
                     KDKLIINNKKTILEFRTFSEKGVSWAAEEGFHDDLVMALVCFAWLTTQMKFAEFCEKD
                     DLRLANEVFARERELLYEDMLCPVIVTSGDETISVGQHGISFI"
     CDS             3211..5199
                     /locus_tag="IFJGUUEP_CDS_0004"
                     /function="tail"
                     /product="tail sheath"
                     /translation="MALISPGIETKETSVQSTVVRNSTGRAAIVGKFSWGPAYQIRQI
                     SNEVELVNYFGSPDNDTADYFMNAVNFLQFGQDLRVVRVVDKEAAKNATAIYNQIKTT
                     ITAAGSNYAVDDQIKVKHNNVVIEEDGVVTSVDDQGKILSVFIPSTKIIAHAKQVGVY
                     PDLSGWTTEIISSSSGVSATITIDGVEVDPGITLLNLDTAKETIQATAFQELCTKYQL
                     PSVIAIYPGEMGSTITVEILSKAAYDSSAVIKSYPSGKSGKNSGRSSMNFGPQNDNQY
                     AFIVRRGGIIQETFIVSTAKGDKDIYGSTIYMDDFFANGGSQYLYGTSLNWPVGFSGV
                     LELGGGTSANSTVGADELMAGWDMFADRESLHVPLLIAGACAGETAEISSTVQKHAVS
                     IGETRSDCVVFVSPPRSALVNIPLAQAVDNLVEWRTGYKIGNTTPVDNNMNVSSSYAF
                     IDGNYKFQYDKYNDVNRWIPLAGDMAGLCVYTDQVSQPWMSPAGYNRGQLRNCIKLAI
                     EPTNAHRDSMYQVQINAVTGFSGGAGYILYGDKTATTVPSPFDRINVRRLFNMIKKDI
                     GDNAKYKLFENNDDFTRSSFRMDAGQYMSNVRALGGVYDYRVVCDTTNNTPDVIDRNE
                     FIASIYVKPARSINYITLNFVATSTGADFDELIGSTSV"
     CDS             5248..5733
                     /locus_tag="IFJGUUEP_CDS_0005"
                     /function="tail"
                     /product="tail tube"
                     /translation="MLTDIVRAFESGDFARPNLFEVEIPYLGKNFKLKCKAATMPAST
                     VEKVPVGYMNRKINVAGDRTYDDWTITVYNDDAHTTRDAIVAWSNMLHGMGEDITGDI
                     PANYKKTATVKQKNRNDEVTAEHTIYGLFPTNVGEVTLDWDSNNEVSTFECTFALDWW
                     V"
     CDS             5789..7363
                     /locus_tag="IFJGUUEP_CDS_0006"
                     /function="head and packaging"
                     /product="portal protein"
                     /translation="MNFFGLDNVLGFFKNFAKQDEMEFEAQLKDDTGSIAPPKNNDGA
                     HEIETDLSNQRYSSVFQQFYSGQDPRIQNKTQLINTYRGIMTYPEVENAVSEIINEAI
                     VNEQGKDIVTMDLTKTNFSKNIQDKIMEELDIVMNIHDFDNRGSRLFRDWYVDSRIYF
                     HKIMHKNEADGIKELRQLDPRCMELIRESVTETLPGGVKIFRGYREYFVYTAPKNGYS
                     YNGQIYSHNDKVKIPRSAIVYAHSGLEDCDNNIIGYLHRAVKPANQLRLLEDAMVIYR
                     ITRAPERRVFYIDVGQMGGPKATQYVNNIAQGLKNRVVYDASTGKVKNQQNNLSMTED
                     YWLMRRDGKAVTEVSTLPGGTAFSDIDDVKWFNRKLYEALRIPLSRMPRDDGGIQLGN
                     DGGITRDELNFSKFIRELQIQFNPVLADPLKTNLIAKKIITEDEWDENVSKIAFVYQQ
                     DSYYSEIKDIEILERRLNLMGQLEGVVGKYISHKYVMKEVLRMSDEEIQSEAKQIEEE
                     SKEERFKNPEAEEENF"
     CDS             7363..7605
                     /locus_tag="IFJGUUEP_CDS_0007"
                     /function="head and packaging"
                     /product="prohead"
                     /translation="MKEFIEAIKSGNLVEAKKTFYSIMEDRKEALRHELRVELAEAVR
                     IEGEEDKEKDDEGADKDDENGDKKPAEDDKSDKDDE"
     CDS             7614..8018
                     /locus_tag="IFJGUUEP_CDS_0008"
                     /function="head and packaging"
                     /product="head scaffolding protein"
                     /translation="MQLDIEITAEDLQEHLDEAKARVDILGIDEGTVKIIENLAVTEP
                     NLALAMMAVVEGLTLDEVIVKHVDSRGNVERLKDRKTRERNAYQTTGLTKSQRRQIAR
                     RALKTKRANPSIATRAQRKRKKALRKRAALGL"
     CDS             8021..8668
                     /locus_tag="IFJGUUEP_CDS_0009"
                     /function="head and packaging"
                     /product="head maturation protease"
                     /translation="MNESQINENGDMLLIEEWGLPCGDVSESILESVGESKDGKLRIE
                     GIFLQAEKVNRNRRLYPKNVLEEAVNDYIRTQVNTRQALGEMNHPPRPNVDPRNACIL
                     IEKLWWKGNDVWGRAVVVEGDGGDGDKLAALIRAGWVPGVSSRGLGKLSDSGKGYGVV
                     QKGFKLAVGVDVVWGPSAPDAYVKPIVENQQSKPLVENNSADDAFLALSERLKGL"
     CDS             8701..9489
                     /locus_tag="IFJGUUEP_CDS_0010"
                     /function="head and packaging"
                     /product="head scaffolding protein"
                     /translation="MLKEQLLAEAQNLDTPVELDSIFESVELSDDVKATFTTVFEQAV
                     KAGAAKLAESHITQIAERSDELVEAQVTERAAEIETKLYEDADKYFAHISEEWLKENK
                     EAVSRDIKADLFESLIMGLKEVLVEHNVVIPEEQVDVVAELEDELTENQQEVKTLFEA
                     NQELTKEISEMKRNAVVSEKTKGLTESQVEKVESLIEGLEYSATFENKLSAIVEMVAT
                     KAEKPVDESVNTPQTKDDFVPVVESVPAEKSKINKYVQAAKALS"
     CDS             9509..11077
                     /locus_tag="IFJGUUEP_CDS_0011"
                     /function="head and packaging"
                     /product="major head protein"
                     /translation="MSKKNELMEKWNDLLESQEGLPDIATKSKKQLIAAIMEAQEKDA
                     EVDPVYRDEKIVESFGGFLAEAEIAGDHGYDATKIASGNSSGAITNIGPAVIGMVRRA
                     IPNLIAFDICGVQPMTGPTGQVFALRAVYGKNPLASGAKEAFHPMFSPDSMYSGQGAA
                     PSNGFTKLASGTAIADGAIVFHDFVETGRVFLQNVSGSLVTVTGSTADALDAAVIAEQ
                     EKGTLAEISYGMATSVAELQEQFNGSTGNPWNEMGFRIDKQVIEARSRQLKAQYSVEL
                     AQDLRAVHGMDADAELSAILATEIMLEINREIVDMINYTAQVGKTGFTQTVGSKAGAF
                     DFQDPIDVRGARWAGESYKALLIQIDKEANEIARQTGRGAGNFIIASRNVVSALARID
                     SGITPAGQGLQKTLNVDTTKAVFAGVLGGVYKVYIDQYARGDYFTVGYKGDNEMDAGI
                     YYAPYVALTPLRGSDPKNFQPVMGFKTRYGVGINPFANSRSQAPSDRITSGMITKEMF
                     GKNAYFRKVYVKGL"
     CDS             11165..12454
                     /locus_tag="IFJGUUEP_CDS_0012"
                     /function="head and packaging"
                     /product="major head protein"
                     /translation="MSEKFYTINKLVRQSQLPPGLSKKVLDEATGTETINVANTRPDL
                     VSLTRAVNNLIYGELVAIQETNLPTATLFGVRYRNPKGDMTFSSAATYSGKYASRDNI
                     SNGAVGTAYTKGQVFKHPTSDVVYEVTDSVTLTGADIDEAIMVALFSNKLRLASEAAP
                     TSQYETSEDISTTSFEMDRWNINVRSRKFKTEMTVELMQDLEANQFNAENVIEDVLGT
                     VASEEVNKDIIQTLINVSNRYNVDGVITNGIFDATTAYTAKDAPALGRFLYQLVCEMG
                     QEMNRTTSFEATYVLASSRVVGVLAASGWMHETDETHPLATGRLKNGYYVYTDTNTPF
                     DYMLTGCKYDLGEMDHVGSLFYTPYTEADQAGSIKISVDPQSLQPKVAILMRYGLSVN
                     PYTTAANERLVKGDDWVNLSGKSKMSQIVGIKLPKLG"
     CDS             complement(12722..12820)
                     /locus_tag="IFJGUUEP_CDS_0013"
                     /function="unknown function"
                     /product="hypothetical protein"
                     /translation="LRGSISISFSSSFCRSSNFKLITYSPIYPVDL"
     CDS             12756..13175
                     /locus_tag="IFJGUUEP_CDS_0014"
                     /function="DNA"
                     /function="RNA and nucleotide metabolism"
                     /product="UvsY-like recombination mediator"
                     /translation="MSLKLEDLQNELEKDMLIDPLKLQSESADIPKIWAKWLRYHSNA
                     KKKLIQLHAKKEADVKDRMLYYTGRHDKEMCEVVYTGTTEIKIAIAGDPKIVETNKLI
                     QYYDMVVDFTSKALDIVKNKGYSIKNMLEIRKLESGA"
     CDS             13175..13351
                     /locus_tag="IFJGUUEP_CDS_0015"
                     /function="unknown function"
                     /product="unknown function"
                     /translation="MSTENEKCVVCKCPVPSTGYVTESGRVCSTICADYIAEKTKSGE
                     INESDDLNEVQMLL"
     CDS             complement(13383..13472)
                     /locus_tag="IFJGUUEP_CDS_0016"
                     /function="unknown function"
                     /product="hypothetical protein"
                     /translation="LSCLWHSFTYPKNQDVRQILTDPDVHHDL"
     CDS             complement(13478..13747)
                     /locus_tag="IFJGUUEP_CDS_0017"
                     /function="unknown function"
                     /product="hypothetical protein"
                     /translation="LLNASAVLFWLFYSHALDRRYIINHPAEGKLHRTAQKSTPIIQH
                     SFIKPLSGTHVFRTRFCCLHRPFCLRNGELWDPGKEPRTSLIHYA"
     CDS             complement(13786..14019)
                     /locus_tag="IFJGUUEP_CDS_0018"
                     /function="DNA"
                     /function="RNA and nucleotide metabolism"
                     /product="DNA helicase"
                     /translation="MKSFNDFRLYEAAIDDFMSKVASCRTMDGLKELEKYYKNRVKEV
                     DVAPSDDISMRDALKGRAEELKAELESGEEEKF"
     CDS             complement(14028..15527)
                     /locus_tag="IFJGUUEP_CDS_0019"
                     /function="DNA"
                     /function="RNA and nucleotide metabolism"
                     /product="DNA helicase"
                     /translation="VDIEVKFLNTSHVQIQAEANIVYELRDYFSFQPPGYQYQAKYKY
                     GGWNGYIYLMDYNGKLPYGLAYLVTKFAESRGYSIWMDPKIHETEEITQPDFDKWLEE
                     HPVYDGNKQIDPYWYQKQSVFHAIKNRRAVLNLPTSAGKSLIQGLISRWCLENYTGKV
                     LIIVPTTALVDQMIGDIVNYRLLPREAMLGIRSGTAKNSNALIYVSTWQSAVKMPPEW
                     FQQFMCLMVDECHKSTGQSIQKIINTMDQCIFKFGLSGSLKEGKANMMQYIGAFGQIF
                     KPVDTNRLMQEGQVTNLRINTIFMRYKEDEIKKMKGADYQSEIKYITSHTRRNAWICK
                     LALKLAREKDENVFVMFNQIKHGKWLYEQLKKVYDNVVYISGETGIDERNEMKRIAES
                     TKGLIVIGSIGVLSTGISVKNLHHIIFGHPCKSAVIVKQSIGRVLRKHDSKSLATVWD
                     LVDNLATLAKSKNAKNKYSYKNYGMKHAIERVRIYNEEKFDYVIKQIEI"
     CDS             15529..16176
                     /locus_tag="IFJGUUEP_CDS_0020"
                     /function="head and packaging"
                     /product="minor head protein inhibitor of protease"
                     /translation="MCILYTVYMNIYRLNNDKHWRTTMSIDYEKVEGFKALEQKEAKL
                     QLATYAQETFDVKLNRQKSFENMLADLEAAVPAEKPELLIDSPEPEIVTYEGEPSVPD
                     VAPEIADQIEIVPDALQAPISDSETVSDELAWMEGFTPSIIMMGRSVSNTGFYTCPYW
                     IYDWMKQNPDWYKHPDGCPHYSARQTLKSLAWYMHRDGMVTVRETRNSQFDTFKK"
     CDS             16269..16580
                     /locus_tag="IFJGUUEP_CDS_0021"
                     /function="unknown function"
                     /product="hypothetical protein"
                     /translation="MNMMKNAYYPVLFVWANGEVKKIVNSKAPYYTVGEALRHAAEAN
                     YPVHAEPGYARWNGSKWVADTWDNYEEERMECDPDYVSRQMEAHMIADRRLDNEARGF
                     Y"
     CDS             16620..17189
                     /locus_tag="IFJGUUEP_CDS_0022"
                     /function="unknown function"
                     /product="hypothetical protein"
                     /translation="MNLNHECLKDLSDGNEIGNVIFLDIDGVLNNMRCMKFGEHMDIE
                     CARHLRRIVNHANCDIVISSTWRIGNSTHNLREIFYPWGLYRIIGKTCTNFPHSTGMR
                     GDEIKAWIDTFGCKNYLILDDDTDMLSSQKEHFIKTDGFVGLTEEQSTYAIRNVFGVT
                     TPFCPECNGYGRVNDYDKCGTCNGKILRL"
     CDS             17218..18279
                     /locus_tag="IFJGUUEP_CDS_0023"
                     /function="tail"
                     /product="tail protein"
                     /translation="MAIPSVTISANKNELLIGETLTLEVETTELDPGDVFLAYRWQKD
                     GVDIPDATADTYTTTVDGTTAGDYTLILKHGADEESATETTSDTITVTTYPVIAFGTD
                     LPATKSVVTGKELTLTVAVTGGKSPYTYVWKRGSTVVSGDSATLTISAAASGDVGSYT
                     VEVTDSLGNRKTSSACAVSVTPALAFDKNLSPTASVTQDSALILSVTVLGGTSPYSYA
                     WTKDDSPVGDDADTLTVASAALDDAGSYKVVVTDANSDTITSTVCVVTVNQNSDDLVS
                     KWTVHPIPWRDTSFTPIGYWVLDEILYQKAQGKDWKTDYADYKYSEEVQTILKAFMEN
                     GECEIQDSRNGYIHKMSEI"
     CDS             18290..18565
                     /locus_tag="IFJGUUEP_CDS_0024"
                     /function="head and packaging"
                     /product="Hoc-like head decoration"
                     /translation="MATEKWTTVHPIPWRNTSFTYLPYWLYDIIVDAFEKGDDWRDYA
                     EEKYKLEFDTLKEAFEDYGDVHVIESRNGKLVSLLSLTPAPEPDPDQ"
     CDS             18579..19097
                     /locus_tag="IFJGUUEP_CDS_0025"
                     /function="moron"
                     /function="auxiliary metabolic gene and host takeover"
                     /product="5'-3' deoxyribonucleotidase"
                     /translation="MNTLLFDFDDTLAEFSQAFYDKFGVRPEGTPKERYDEMAASLVR
                     TDFYKNLPRIQAGIDLLQWSFQRRIGDPATLLLRAEAVSPLWVMKEKLNYTDKICAEL
                     GVSRLDFSRIDYPEQFAEHAYRGVLISRNQKHLEIWNNSHLANKVPGIFLAETLEENI
                     QLVTEALAKANQ"
     CDS             complement(19130..19594)
                     /locus_tag="IFJGUUEP_CDS_0026"
                     /function="moron"
                     /function="auxiliary metabolic gene and host takeover"
                     /product="5'-3' deoxyribonucleotidase"
                     /translation="MNKFFFDMDGVLFDWEGSFVPMYGEPSMMTEDELKKCKAKIAKT
                     DFYENLEPIKEGFELFHHLRTLGDVAILTSVGKFNSDGVAEQKRKALQKVLGYVPEFH
                     YVKSSHEKAAFAGKGILFDDRAKAVLPFRKAGGKAILFVGDKKTALDELKRL"
     CDS             complement(19644..20483)
                     /locus_tag="IFJGUUEP_CDS_0027"
                     /function="unknown function"
                     /product="hypothetical protein"
                     /translation="MKSFKQFTESTLTEALITFGGRAYPKFGQVVILAGGAGSGKGFT
                     LEKLLGIEGITLDVDALKKLVMGSDKLAAEIKKQTGHDVKTMNLKNPENVSTLHHVIA
                     DVFNISNKNQNRVYSGIMAAPEDRKPNLIFDVTLKGMSKLASIARDVEKLGYKKENVH
                     IVWVMNDVHIAMQQNQKRDRVVPKEILMDTHEGAALTMAKILNMGDSLKQYMDGDIWI
                     SFNKVGVDSEIKKSSNKGMFVVKSNYIKVKARGKPQKSVAELDKEIVAKVAAYAPKTD
                     TWG"
     CDS             complement(20513..20608)
                     /locus_tag="IFJGUUEP_CDS_0028"
                     /function="unknown function"
                     /product="hypothetical protein"
                     /translation="LIFISYTLWFKVLPAYPSNTLTIHHCQKACQ"
     CDS             20598..21473
                     /locus_tag="IFJGUUEP_CDS_0029"
                     /function="unknown function"
                     /product="hypothetical protein"
                     /translation="MKINLHRFIVEFSSDRDMDSYNYYSREIEDRFAAHVGFRRHHTP
                     KMRPDHDPKYSPITWQAPIDGYVEGIRIMTFNAMYGNALIHIAREKKAEFPNGWRIDE
                     VIQNLMQLRREYKAGMCLRNEQYQMYKTYAYISKHLINSMFYIVGNHGSAIDIGSYEI
                     VAYAREQGKAAALKIIESGAIILNHRIDTIAYYGDQVEVEGVHHERFNKAVFTKNGYA
                     YGNDIITSAVPFVRLTVEGFGERLPYKPSEAQMCATAERIARKRKMYTDEYLAYVNKT
                     KEDVDREISCMDLSI"
     CDS             21506..21823
                     /locus_tag="IFJGUUEP_CDS_0030"
                     /function="unknown function"
                     /product="hypothetical protein"
                     /translation="MKTIHCRNENVVYYHGSCTAAGIESMLLPPCDSDTLSEKGRKKN
                     LDRVFFTADIGLARIYAGRAARSIGGDPVLYRVVCPVDVVCMNEDKGASVYHAAWAFC
                     EEL"
     CDS             21820..21996
                     /locus_tag="IFJGUUEP_CDS_0031"
                     /function="unknown function"
                     /product="hypothetical protein"
                     /translation="MNDKVLAYLVFLLGYRLEVMGAYSSMYGDLTAIWMVGLGVAFTF
                     LSFAIVNESEEDIV"
     CDS             21993..22319
                     /locus_tag="IFJGUUEP_CDS_0032"
                     /function="unknown function"
                     /product="hypothetical protein"
                     /translation="MKLYHVIYSGVLGIDKQMLVDVMCKKLDERIGTRYKNHVSESIF
                     INVDHPNDMEEMVNTLDDQQIPFVDNFNMSAGVYTVVTFVLKNVDSRNDSVLNVVAKI
                     DSTKGK"
     CDS             22321..22677
                     /locus_tag="IFJGUUEP_CDS_0033"
                     /function="unknown function"
                     /product="hypothetical protein"
                     /translation="MKIVHRSISELSQAEKVQIHFKFNDLRKGYAEIAREHGLDNGDI
                     YQVVQEIERIRAFRSANLPVKNAMRREAIEIHRKRVYNLERAKRPMKKEKKPRPFKRE
                     HLNTSMALAFQDAGII"
     CDS             22677..23201
                     /locus_tag="IFJGUUEP_CDS_0034"
                     /function="moron"
                     /function="auxiliary metabolic gene and host takeover"
                     /product="decoy of host sigma70"
                     /translation="MRKSAMDRWASIATSNVKPNQAAPDVEAVRKAKEPEIVALSPEL
                     IEHRRRASAIELDLRIARSYNLKHEHAAKNNHSFDLTLEDWKVLMTTERCQYSGKMFS
                     NKPGSPYARTMERINPRLGYTQENTIAVINAANAEKSNLDAFVKGDVILDEVKVKLLR
                     KALYQVEKRVKMKG"
     CDS             23205..24224
                     /locus_tag="IFJGUUEP_CDS_0035"
                     /function="DNA"
                     /function="RNA and nucleotide metabolism"
                     /product="RNA ligase"
                     /translation="MFKKYSSLTNHYEGKFINGVIMNGLTGGVWVAREKIHGANFSFI
                     TDDGVTVTPAKRTDVVKPAEDFYGCSAVVAKYSPGIRKMWETLKKTGTYDDLVIQVYG
                     EFAGRGVQKDVDYGEKDFYVFDIRVNGEFLPDNLCSLISRSHGLKMAPLLGYGTFEEI
                     KELPITFESVVNKANSGIGSDNTVYGEFVYPIMDVEEGNIAEGFVMKPVSPAFMPNGE
                     RVAIKCKTTKFTEKKAKKATRFNAPVSLSEKDKNQLDEFVCYLTENRVKNVLSKLDLA
                     SITAKDFGRIMGLTVQDAIEEISRNHGPFLEQFEDPAMAKKLFVTEAQNMIRPVWGKI
                     LNHEF"
     CDS             24214..24795
                     /locus_tag="IFJGUUEP_CDS_0036"
                     /function="DNA"
                     /function="RNA and nucleotide metabolism"
                     /product="DprA-like DNA recombination-mediator protein"
                     /translation="MNFNQILVDAKAATLIGSRKPPERIANIAVKIGRALNERGIRAY
                     SGGAPGMDSHFLFDYSPDNRCIILPENGFNGLFSNGKDIIDFQDLNTQKAADEARKVA
                     GNFDTQNEYVQRRYARNTIQVLRENLDNPTDFVLFWAEEREGCVKGGTAIAVRLARLY
                     RVPCFNLFKESVLNDVCDTLGINIKPPTLDFLW"
     CDS             24789..25295
                     /locus_tag="IFJGUUEP_CDS_0037"
                     /function="unknown function"
                     /product="hypothetical protein"
                     /translation="MVIEHAPLLRETYERWAVNNAIGENMIHVRSIGADGETPVEGRS
                     PTLAERAREIINDQNAKMIEHARDTITKGVLKHATKQNLIYDMKHDIGSCLGIECTRY
                     AFQRVSEWLEEEGLKFDTEEKRNAAKITNSLASKYNQTYRNQEEREVFSERKTDRRVS
                     EFTFYISW"
     CDS             25373..25633
                     /locus_tag="IFJGUUEP_CDS_0038"
                     /function="unknown function"
                     /product="hypothetical protein"
                     /translation="MEIVMKATYAGYCLEAKGVANNGKGLRANVEAMLDELHAMYEYD
                     NVAGSVLIQALEVDGVDCAGWWDAYIDYNDNRVYLLSNKDYF"
     CDS             25643..26092
                     /locus_tag="IFJGUUEP_CDS_0039"
                     /function="unknown function"
                     /product="hypothetical protein"
                     /translation="MSDEAEALEDWADFDDEEDGEYFCVNRGAYKDRLELRKLLSGSS
                     QISGSKRKSSKQKVQYSDGSVRDETVVAEFRGRVITKERQIDVKNLYEVAKAAKIGSV
                     IVCPVCKEKHTKTTYHKVFCSNGRKTSKDCKSKYHNTIHPERLDRVF"
     CDS             26120..27553
                     /locus_tag="IFJGUUEP_CDS_0040"
                     /function="other"
                     /product="nicotinamide phosphoribosyl transferase"
                     /translation="MNNKTFEELNSIITSVDSYKVSHWSQYPTGSEEALFYIESRGGK
                     FDQVVTAGCNRLAQILSRPVTMENVDFANRLYKMHFGREIFNYKGWKEIAELGYIPLE
                     FRAIPEGTPVAVKNPVATFHAGKNALWLAGHVETLAIRGVWFPSTVATLSRECKKVLK
                     KYLKKTSDLEGEAFDMVLRTRLHDFGARGTSSAESAGIGGLAHLYNFLGTDTVEALIM
                     AISLFEDCQKAFDDGEMAAGISIPAREHSTTVSYGKENEDLAYKNSIEIFGEGMYACV
                     YDSWDFKAAVRRIAEYKDSILSKGGTLVVRPDSGDMVDNIMYALEELGRIFGYTVNSK
                     GYKVLHPAVRIIQGDEIHGPETINRVLNWMESNRWASENIAFGMGGGLLQEVTRDTQK
                     YAMKMCAIKINGVWTGVYKCPKGAEWKKSKKGLLMTITDGVNFKTIDTLEQKVPEGWK
                     DAMITYYVNGKITARDTLEEIRNRAGI"
     CDS             27597..27842
                     /locus_tag="IFJGUUEP_CDS_0041"
                     /function="unknown function"
                     /product="hypothetical protein"
                     /translation="MPLVARKGLFAKIAGYSFKLEEVNDETLKEIVRIALQLRGKKDE
                     QRAIDMINKLGETQCFIVNRGYKYDTIAKFEKGLCEL"
     CDS             27839..28690
                     /locus_tag="IFJGUUEP_CDS_0042"
                     /function="other"
                     /product="DNA methyltransferase"
                     /translation="MSYYGVIPYTGNKQKLLPELFKLFPDRNSYMRFIDCFCGGLSVS
                     LNVPKPVLSNDYDRTLIDMYKRLQMLPDLSPVRELIKQYGLGKNEKEAYLTFRDAYNK
                     NKDPLWLYVLILHSFSNVNRTNDKGDFNANFGCRTLNDSTVKRFEHFKNNVRGIEFSS
                     ASFKDLDICLNDFVYCDPPYLITDAVYNKFWNEEREHELYDFLDNLNSDGIKFGLSNV
                     THHAGKQNDILIEWMQKYNVHNLDKKYLLGQHTDSYEQNKTQEVYVCNYQKRDVNTYP
                     ETLDDLM"
     CDS             28699..28974
                     /locus_tag="IFJGUUEP_CDS_0043"
                     /function="unknown function"
                     /product="hypothetical protein"
                     /translation="MFKIFGYIPSVYNCAPCLNSKRLLDAKRKEYEFVSVADEKDADG
                     KPILNETVISELESLLGTRRLTMPQIFHDGKHIGGFDQLREYVRTLG"
     CDS             29006..29488
                     /locus_tag="IFJGUUEP_CDS_0044"
                     /function="DNA"
                     /function="RNA and nucleotide metabolism"
                     /product="endonuclease VII"
                     /translation="MLTKRITKKDYPSIKQALFEQQNGLCALCGRPLEGDLEKHHLDH
                     DHALSGSNAGRVRGLLCNLCNGTEGIVKHKFNRSGLVSRDVDYIEWLESLVAYLKRDY
                     SQNRMHDKFIPDKVKWFTRLTKSDMIAEMISMGFEYSETEDRKALAKSYRRQLMKATK
                     "
     CDS             29485..31608
                     /locus_tag="IFJGUUEP_CDS_0045"
                     /function="moron"
                     /function="auxiliary metabolic gene and host takeover"
                     /product="NrdD-like anaerobic ribonucleotide reductase
                     large subunit"
                     /translation="MKVEKRDGTIVDFDKEKIRNAVYKAGGTMTDEDSAIMLVLHSQI
                     RNGKAMKISQIQELVEESLMKTNPTVARAYIEYRHDRDIAREQNGKLFRDIKGLMTLS
                     NKELTNENANKDSRVFPTKRDLLAGIVSKHMARNHILPKHIVAAHDSGDIHYHDLDYS
                     PFTPYTNCCLVDLKGMLENGFRMGNADIEPPKSIGVATALMAQITAQIASHQYGGTTF
                     ANVDQVLAPYVEMTYNKHFKDAVWYGVPKSKQYAMEKTEKDVFDAFQSYEYEVNTLHT
                     ANGQTPFVTITFGMGTGWRERMIQKAILKNRIRGLGKKGITPVFPKLVMFMEKGVNLN
                     PEDRNYDIKKLALECASKRMYPDIISAANNRRITGSSIPVSPMGCRSFLSVWNDEHGN
                     EILDGRNNLGVVTINLPRIAIEAEAQEDEDAHDAFWRILDERLELCFEALMTRIDSLR
                     GVKASVAPILYTEGAFGVRLKPDDEILELFKNGRSSISLGYIGLHETLMLFGSGQHPF
                     DRIGSQNMGRLILEYLRAATEAWKKKTGFGFSLYSTPAESLCHRFCKLDYEKFGSIKG
                     ITDKGWYTNSFHLDVDRKVTPFEKIDYEADYHYIATAGHISYVEFPDMKNNLEALEKV
                     WDYAMDKLDYFGTNLPVDKCFECGSDDEFKPTEDGFHCTHCGNHDPEKMSVTRRTCGY
                     LGAPAVRGFNEGKNKEMMHRIKHQN"
     CDS             31676..31918
                     /locus_tag="IFJGUUEP_CDS_0046"
                     /function="unknown function"
                     /product="hypothetical protein"
                     /translation="MKLTKKMTDVVACAFALGYKVENHPTRVEVINPIKGRPGLVLCE
                     DGTAYRNDVSLELATTIRTAKQMKDVLISGAKLRAL"
     CDS             31915..32412
                     /locus_tag="IFJGUUEP_CDS_0047"
                     /function="unknown function"
                     /product="hypothetical protein"
                     /translation="MMYWTKDKFVFRDDTCFGTAYRNLAIRGGSFSANDLSKVVFPIK
                     VTEYDVFGVKGFTDYFGTKFESESYIFTNSDRELFKKHVVVKEKPLLPKEDEAKEIYD
                     LLNMLDNLGTCHLFGKRARKAKDVLNLLRSRRNYLIREAERNLKNSEKQVDFHKSTLA
                     KLKAL"
     CDS             32412..32618
                     /locus_tag="IFJGUUEP_CDS_0048"
                     /function="unknown function"
                     /product="hypothetical protein"
                     /translation="MFPLYAKVRRNVGNSYQEWSEWLRETKSFYISKATDMKGRNIRY
                     RKPSGKRVNGIDYIVIDSIRDDIK"
     CDS             32615..33127
                     /locus_tag="IFJGUUEP_CDS_0049"
                     /function="unknown function"
                     /product="hypothetical protein"
                     /translation="MISKILDKLFPSRIVEREKRQNRFQNAIDYLEEIRFQKFLEDKK
                     MREDEKHPNSKMADGVTKCAVGRTWKRKDYKDLVSAIPRGSLEDYSKATGRSYTGCLN
                     RLCMIGVVKRMTPTYNHVYMAIVKKRRLQFYAASGESINLIDDLIEVGYVDDGKILKA
                     PDYLRGKLLK"
     CDS             33137..33388
                     /locus_tag="IFJGUUEP_CDS_0050"
                     /function="unknown function"
                     /product="hypothetical protein"
                     /translation="MIFNKTNSRNLNYLRCELEANEIELFFCGATDPEHKLHWVSGEI
                     VSLTDQIVEEATRRNAIVKIGAVDVNYEGHPSFFIQYYP"
     CDS             33449..33643
                     /locus_tag="IFJGUUEP_CDS_0051"
                     /function="unknown function"
                     /product="hypothetical protein"
                     /translation="MKIKNTATETLCNEIAEMYWSKGHLEAMKEFQKWCDTQKLAKWE
                     YIVIVERIKELILVKKGNMK"
     CDS             33640..34167
                     /locus_tag="IFJGUUEP_CDS_0052"
                     /function="unknown function"
                     /product="hypothetical protein"
                     /translation="MIQLKLDTNAVLSLFPEGSTARVDLQSAIIKNVVNSVVGKRVSE
                     EINKRIQEQLAVLMPNSSEITQIIKSEFSDYVEKRYGYSNVFDVNYGNIRELSGKIKE
                     SVKQQCQTILKDIEKEAIAHATENIIADEAAFIARVSNNLEVAVRKAVMQRVNTQFPD
                     IIDEAIRERLFGEKA"
     CDS             34164..34655
                     /locus_tag="IFJGUUEP_CDS_0053"
                     /function="DNA"
                     /function="RNA and nucleotide metabolism"
                     /product="anaerobic ribonucleotide reductase small
                     subunit"
                     /translation="MNYDRIYNMDVVNGKGIRVVLFVTGCNHKCEGCYNKSTWNPCNG
                     TPYTEETENHLISLLSNPHVDGLTLTGGDPLYRDNYPTILKLLERVSKELPKKNVWLW
                     TGYTLEALQADPERSKLLPYIDVLIDGKYEKDLPTKKPFRGSDNQRMIEFAKNSIEIK
                     NIA"
     CDS             34725..35684
                     /locus_tag="IFJGUUEP_CDS_0054"
                     /function="unknown function"
                     /product="hypothetical protein"
                     /translation="MILNFKTRKEARNYCWKWNIPLKTIRNTGRGSCPWTVQANELKT
                     FVVGKTYKLVDREGFTTNSHGGSNTANTIQARQIEKFLNNEVKIISKTNSDTFKIEHT
                     PEMTFSSLRSWEARYFVEVGAAPVKKTKAKPKKANVTAPVAPVAPVTADLDQMLDGGS
                     AMSVELDPTKFVEGRSYVLVKPHQFRTRCSANHSIKSYTDEHSNGVYTVYHTNNLNQH
                     QLSKTVETIDSPTGKVGYYLVDSERSFFRELATGTVDEPVSVSGNSAIAINVDEAAKK
                     EEIAKAMAQLEEAVKAHDDALQNLRTASDLVRKAARKVAEVSK"
     CDS             35727..36395
                     /locus_tag="IFJGUUEP_CDS_0055"
                     /function="unknown function"
                     /product="hypothetical protein"
                     /translation="MELLEGKSYTLNIDAKEFAEKTWRNALAELIKNNGYITIDRIAI
                     GDTEDIAYVLQDDFEYEIPSHIWKYFKPYDLPEEEPKIATKEEVAAPVLNFVSSDPKM
                     WMTVKPVQQDINDLRFDYPFVKRITSISVLPAPTDSQALEFALQHVFGDNKLYAIDKE
                     AAIDEQKKEIINLLSLHQQLEAVELIERMLSDTKKDIISKITPARRKAIDENRDLRYS
                     RIAS"
     CDS             36355..36636
                     /locus_tag="IFJGUUEP_CDS_0056"
                     /function="unknown function"
                     /product="hypothetical protein"
                     /translation="MKIEIYGIPESLHKCYGCIEARKLLDEHGLEYEFYSVLKPANNS
                     VGFDYDRPRIEELAKRVRSRSMAFTYPRIFVDGNFIGGYMQLKEYLGEA"
     CDS             36633..36932
                     /locus_tag="IFJGUUEP_CDS_0057"
                     /function="unknown function"
                     /product="hypothetical protein"
                     /translation="MNKEYIRKVANAIHATTIDFLEGFDHIIHPETLDSWEAKLFKSI
                     NEQFPEKVKRWFIRQEIVATILNERGVEAFGVTPLYKRNQITDETIKKYKKMVRK"
     CDS             37012..40785
                     /locus_tag="IFJGUUEP_CDS_0058"
                     /function="tail"
                     /product="tail fiber protein proximal subunit"
                     /translation="MVAKSFRARSGLDAAGEKVINVGKADRNTLSDGVNVDFFNEFNG
                     IQQYDPTRGYSQDMAIIYARRIWYAKQNIASPAGAFDESKWIATRNDPKWVYSNVTTP
                     DGSIIESGSYIMADGRFTELLYLLPDNPTEGDVITFKDCGGLVGVNSILVKSNTRQIR
                     LRTVQSAQYRLTHPYMIATFIYNGNVWRVAETLDNRDSEIVNATGTGSFQLQSGMTVF
                     RNSATGKITLQLPKYANDGDVITTYDADKMNSINVAVLQIYPGSGHTISDGAITGVTS
                     VTSQKSGFGMFIFDAQNSQWKVYDADNRVRLRRIYSDLNAVPNDYVFVTANPSGTIPN
                     VTVTLPTDVADGDRVYVSLYMMGKNQNCTIKVKDGTTDKIRTNKNMMQFPQRKDYPPD
                     DWFSVTSLAFNAASDYLPYIEFSYLKATKEWVVANYRPIVERVDATNRSRTGVIALAA
                     QAEVNKNLEDNPNDETAITPMTLANKTATETRRGIARLATTAEVNKLSTDSYLDDVIV
                     TPKKLNERTATETRRGLAEIATQAETNGSTDDITIVTPKKLHNRIASPTLTGILALVA
                     TGGTPNTNTDRAQAGTGVYDHSDYQKAVTPKTLREYKATQLQSGAVWLASETEVINGT
                     VASANIPTVVTPEMLHKKTSTDGRIGLIEIATQTETNAGTDYTRAVTPKTLNDRAATE
                     TLTGIIAIATTAEVSAGTVTNKAIVPSKLKGYLDDTSHITVATADGLTQSGTIWTTVN
                     IGIQSATETQRGTLRVATQSETNAGTLDTVFVTPKKLHAKKATESAEGIIQVATATET
                     TAGTVANKAVSPKNLKNTIQVDTSWQATDLVRGTVKLSKGLGTWSGNDVAGSTLPDDG
                     YASVGVAVSPYELNLTLKHYLPIGAKAVDADKLDNLDSSQFIRRDVDQTVNGALTLTK
                     ATTVQANINSTADASFRVMNVSGDLNVGDGSSMGKLRLNGGSSNDWSIQASSASGRIA
                     MISTGNTSTVHLSVYNDTRGVVANVKFQAPEIQAISKVTLGNDTVITAAGSVLSVGTK
                     NKTTKILTSDAGNIVAEESANSYKVFTEKNAQTLLNPTYVRKAGDTMSGRLTVSNSSI
                     IIAGQAAWSTLDAVTEASRGNWTAEITASAQYNLLPGYAVPVLEPDPINPEIMIVTRY
                     TYVKAPGTLTQFGNGTAFTYQIWAPRPTSGTGVNALAQSFWIRQMNPITGKFDEWGRM
                     YTSNNPPTAGEIGATSAVGTTVKNMTVTDWIKVGNVKIYPDPVTQTVKFEWVA"
     CDS             40785..41909
                     /locus_tag="IFJGUUEP_CDS_0059"
                     /function="tail"
                     /product="long tail fiber protein proximal connector"
                     /translation="MSNLMAGFGPDFVETQILSETNSVTYRITAKATHPNAVPNQYEF
                     TLNQKAVGTPPSVGINVWRINNAIVDPIKTFTLSNDNSATANKAFVEYMDAQTSGLYL
                     IMTNGEYKTSQIVDDWFAKNRSVMWQGADFAQRFPNSAYVALYGAAKSRILIESFYAN
                     DGILKEDSRASIDLVYDNVGDVGRTGVPFRSVEDTEEYNSTNGSEYKVYPVANPVISK
                     LADYGMAPGLAMMITGDFYASKELLDAGSTTRVTVRWFTGTAQTSSSVIEVPANKPDE
                     WLRFEQFYTIPSGCDGFNVAVSRYPKPATDSLSAIRNFVMVQVSAAEADQNFAAQFGV
                     NGIRMNNMIDGGTPYIFELPNTKVYPGGDYSASEFREVDA"
     CDS             41959..42627
                     /locus_tag="IFJGUUEP_CDS_0060"
                     /function="tail"
                     /product="hinge connector of long tail fiber protein
                     distal connector"
                     /translation="MADLKAGSTVGGLPIWHSGTFPLVPVGNTLTYRGYKVYTENDKP
                     QASNNDFVSKASGGQYLGVVAFKQGLQINATFTGGSDQNGLYSGDGDGATLSKANMDL
                     VSWYGIGIRSSSGTNGRVLVINARNGDLNTQGNITVEKQISITTANPTDASHATRKSY
                     VDGQINTVTTNANSRVLRAGDTMTGLLTAPQFASTGAASRPEHVPRLDQVITKGTIID
                     FGSY"
     CDS             42636..46838
                     /locus_tag="IFJGUUEP_CDS_0061"
                     /function="tail"
                     /product="tail fiber protein"
                     /translation="MADLAKIQFLRSTVAGKTPTTSQLADGELAINMADYAIYTKNGS
                     SIVQLAGKGIPETNTKKLTVDGPSALNDTVTVAEGKTITFTNADLSGGMVRHITGRNA
                     LNDGWYIGSGGESNKGFLEIGTIDDGDEEIRFVSRGSGDTVRRTLKLIDSGGNTRVPG
                     NIYIDEAMGGGGSAFISKNKAYFGAGGADIYMRNTAGGATNQLTITDGGELLFQAKPV
                     YWDGRKPTLTELGIGRVENARQLEQDNFPVTTGNETRWIKVALLKDPGSGQSRLQLMV
                     TNGGNYGNTRSSIDFIDCSARSIPSTLTSGNVRSYLQVRRLGDTAIDYTNQMRYSLVR
                     TSEGLELWFTQRAFIGGVKVALLSIAGGAATEYYLPTGYTISATAPEGLVESTVIRIY
                     DEMNKPNLDDGTDGILSVAKGGTGASTAAAARTNLGLGTAATRDVGTGSGQVMLVGAY
                     GLGGKGTSYTVSNARDYLKQLRTDGSQFMRNTLGTEINYGMGASFYSSVSDVHAVISV
                     DWNTGRVKVGATNDANLNSDTGKISSQELYGTAFKPTPDDVGAVARTGDGMTGDLSIT
                     KVSPGFHLNAESGNSVIWFKYKGVESGAVWALPNTASSGEVRIRARTTGGTTGGEFSF
                     KSDGTFTSPGNINITSGAFNGKSVNTQYANFNNTSSTTTEQTVSISGSQHTPLLLNRP
                     TNSNLSIGFKLSGMNMKRLGVDVNGDIRYGEAENQTQNAWLLSSDTINRWVVNFGRDI
                     NVAGVVNSTGGFTGPVAAYDLTGVTQDLDALTLNYTEPGTVKVYSCRSMGGGDNITNK
                     PSGVGGNFIVIVECLRKVSDTDYTNRQVLRASDNKRSWERWFTVSGTAKAWTPWRMNV
                     ISGNDDDVSFKSVTTTTGNLNSGNDLIVANNARVGGNLGLGGASSTKYTDKGVVIGKG
                     SALLETTDGRVIIGSSGGGNAVELRPGGPTQTNNLIKVTATAGSGGDTAIEYAQGAKI
                     RSNNGGALIISAKAGQTIYLRPQGDTSSTNETRIDSSGNMIVNGNISANGNMSATGTL
                     TVSGATTLNNTLTVNNVGPIEKRGIRTYTEGSVTVNETDGITMFGAGSNLGTLRFTER
                     VGNSAFIGLQSTAGDNTGWFEFHTNGMFRANHAELTTGLRVKGSPIIQPTSDNNAWAS
                     INFRHTDGTTNRGILFADAAGNIGFSNINGKNVIWNSGNYFIIQQGELNVGVNNGGAG
                     EGNEDRNKANFYNKGSIDCAGTRAYQDANAGNRWVREVRGVRHLMQGTDLGSENIFVE
                     RVGERHFHMLHVFGANSNGWFEFRNNGDMSCNGTLYAQDVYITSDKRHKRNITKVESS
                     EEILSKMSAYHYEVRDPTADDAWTKSTGLIAQEVQESLPTAVDDSDPEHIRLNYNAIV
                     AVLVDQVNKLTAKVNELERKLN"
     CDS             46870..47397
                     /locus_tag="IFJGUUEP_CDS_0062"
                     /function="tail"
                     /product="tail fiber adhesin"
                     /translation="MAISGPWVGSSAVNETGQRSMIQAAAVVRLGTPFYMSQLIGRSK
                     WHFTFVPQERWYNNTRWRGVWRKGADTGVWYNISDSAYTIVGDYNGKQIGTIGAIGDS
                     AENYSNLTIYDGPNRNVRILFTRVDNNQQWTFDFRISSYMRDGFRNYDAMSKDWYGFL
                     NGNVGATISGIITEI"
     CDS             47477..48124
                     /locus_tag="IFJGUUEP_CDS_0063"
                     /function="lysis"
                     /product="holin"
                     /translation="MADRNPVDKLALFDRVISFVMGVKTWKQLLIKIILIMVMFLMVV
                     TWYKWTDIFPMIKGALVVDTRAIEMERTEKFNQSALEQLSIVHLTSNADFSAVLAFRP
                     KNINYFVDIVEYQGKLPSQIDPKNLGGYPIDKTSEEYTNHINGLYYSSTKASSYLPTR
                     DFVPVAYTFSCPYFNLDNYYSGSVLMEWYAKRPDIPDMKLNIICGQAARILGRAR"
     CDS             complement(48125..48394)
                     /locus_tag="IFJGUUEP_CDS_0064"
                     /function="unknown function"
                     /product="hypothetical protein"
                     /translation="MTFDEAMRAAKRGCKVAPIGRPFFVYYHDSAGYRRVTLGVSARN
                     EDYVPDPWDKLKVWDIYEKNSPVMNFFKAIKRAIGRSHNLTPALR"
     CDS             complement(48391..48681)
                     /locus_tag="IFJGUUEP_CDS_0065"
                     /function="unknown function"
                     /product="hypothetical protein"
                     /translation="MTYEDMLNEVCAGKTAYRTTNPDMIVFREGDTIIRRTHRKCEVN
                     QVFIATVEEQKATDWDIVIDEENHDELDHPIFILSETIGIRPFMHRNFWGYQ"
     CDS             complement(48681..49478)
                     /locus_tag="IFJGUUEP_CDS_0066"
                     /function="unknown function"
                     /product="hypothetical protein"
                     /translation="MTNATVVTTTYFISSGRKNAMYTLRVERRGGGYTSDNYICNLST
                     DPEKAEAKAREYFDRVSARLTETDTFKMVFQGFADFDLFERRGKLSVFDTEKLELLEK
                     GIMPIGKRKGEVIAEMPMFTVLWWADQSKEDNKNSPVFDAVCAYCMGVALEKDYIAKR
                     EEIREQWEQERQERISKANHIGEIKQRLEMTGTVEKVISLGYTQVSYYTSVERFMTKI
                     NVDGNVVVYFGNNIANEGDEITFKATVKEHGEYKDVKQTIVQRVKVL"
     CDS             complement(49559..49786)
                     /locus_tag="IFJGUUEP_CDS_0067"
                     /function="unknown function"
                     /product="hypothetical protein"
                     /translation="MSIQILFSKEDPLGTESSVQRLFWHTDYIKNRCRGPNNTWGSNN
                     DIDKAKIYPRGKAYWKIFDIHLHKTMKDSNE"
     CDS             complement(49783..50202)
                     /locus_tag="IFJGUUEP_CDS_0068"
                     /function="unknown function"
                     /product="hypothetical protein"
                     /translation="MISTALLLTAIASEHLKKQNVNRNTKVSVMKTALIILEEIPENT
                     TLYKVETDDSEVIEILKIAHGHYVNGSGNTKEQDYAVDVVNLMLGPNTDDNLKWARES
                     NIPEKYVGMFYQCNIDSKSPFEPEKKIDLIVRTGFFL"
     CDS             complement(50269..50517)
                     /locus_tag="IFJGUUEP_CDS_0069"
                     /function="unknown function"
                     /product="hypothetical protein"
                     /translation="MKLFNKIRSVDEIVATFDKTLSELEARIAHDNEQVAQVAADRQA
                     AEEEHQRKLAELASKESDHTASATRAGRIADKIRKLLD"
     CDS             complement(50554..50991)
                     /locus_tag="IFJGUUEP_CDS_0070"
                     /function="DNA"
                     /function="RNA and nucleotide metabolism"
                     /product="Ndd-like nucleoid disruption protein"
                     /translation="MKRILTRLDIHKYAIKIGDMKRGTFKKFEGVDLKENGFYLVVDD
                     KTGRVVFRFYVAPNQRRKTGASRTLLRIKRREHEPSAMVAMLESASLYYVAHDKIKNL
                     FGFPNLNGSTFESAIQMRYGAGENYTEWNRALNDIYDFEFQPY"
     CDS             complement(50966..51340)
                     /locus_tag="IFJGUUEP_CDS_0071"
                     /function="unknown function"
                     /product="hypothetical protein"
                     /translation="MKFKNMPSANETRASGESILKTAREMWADDRIESGKGYVFRKGF
                     GEFYIASTFIVGYSCLGIAWMQRYLERAVLFVIRFLFTLISVVISIPFLSIALFVNVK
                     TGEITKLGKLVSKKYEKNSDKT"
     CDS             complement(51386..52285)
                     /locus_tag="IFJGUUEP_CDS_0072"
                     /function="lysis"
                     /product="RIIB lysis inhibitor"
                     /translation="MVKILDEVQQKAIYNGWLTGASKTALAQQFNVSARTIGRVINRK
                     LAEFPKKRDVKQKPKVPDIVPRMIGSESFITVVYEGRVFMAGETHPNFKKAHEMLKAG
                     DVKGAVTCLDTQEAIRTYSKGNIKIIGHQLLYKDVVFDSDITQRIIREMYNDRPYEHL
                     VNFFERLMRNPSRDAVYQLYGFLVHNDIELTDDGCFLAWKRVRDNYKDLATGKFDNSP
                     GVTVSMPRNMVDEDKTRTCSTGLHVAAKSYLPHYGGGVGRVIQVKVDPADVVAIPVDY
                     NNAKMRVCRYKVMIDVTYGFSHY"
     CDS             complement(52285..54546)
                     /locus_tag="IFJGUUEP_CDS_0073"
                     /function="lysis"
                     /product="RIIA lysis inhibitor"
                     /translation="MKLREDTPQTIYRVGTDTSKGRNKLSLRANKKAYKILSSTVYKY
                     KIRAIIRELSCNAIDGHKEAGNQNPFDVQLPTAVDPRFVIRDYGIGMSPDFVSDAFTV
                     YFESTKNDSNDLIGSMGLGCKSPLCYADAFTVESVKDGIKCGYTIYMDDGEPFCDPLY
                     EIESDEPNGVTITVPVKVEDIKEWENEAARVYESFTDIRPNFVGASILKINYQPKEAT
                     NDSGVIRHKSAYTSGVYARMGNIIYPLDKDLYDTSMFYCYTESQYTYIIDFPIGELDF
                     MPSREELSMDKMTVGIVKERLKQISRVYFNRVKSEFDKLQTVRDKLTWFHSLPSMVQN
                     FVGKDANFRINGDSIGWIHSELVKPNKYNDDYIAGYWANEYDGKDAWYQVTGSGGRWS
                     KYKPETTKRQDITRIYYPWKQKKLILLKVDTNTVKPYIVGYAKMHNLSRVSFVAYYDS
                     DSKREIVNDIVRKGHFDESEIVYLRTSEMTKEKEIYDADREKSKALYAPKNSEPRPKT
                     PTVYRYELDSNGNLAKTSLFMTKSEFLSLDKAPGVRLYGIDEYSRLDGENSRLSMDSA
                     MKESTLSRIMRHTGIPVVFAIRNSLWKWIPDSNLVCFDDMLCKQYVKSEKALKDNCLP
                     GWIGKEHSTETDALHSRFGVSLDRIVKNRYNEKLYKIVDTLERIVCLEGYEKDGKNLS
                     RARCPILRESVASMRVKRSNMKKRVDQAWEIFKSLNPLLASLVEHSDSYSIRPIYNNE
                     KNLSEFKKLIRWK"
     CDS             complement(54557..54793)
                     /locus_tag="IFJGUUEP_CDS_0074"
                     /function="unknown function"
                     /product="hypothetical protein"
                     /translation="MTRCNAPKLGKYLTIFGFCAFFSIIIGAIVWGIIDMKKQQVEEE
                     KLVKFLDTYCEVVEYGLNKKPTKYSCDQVIFNVK"
     CDS             complement(54797..55351)
                     /locus_tag="IFJGUUEP_CDS_0075"
                     /function="unknown function"
                     /product="hypothetical protein"
                     /translation="MLKTRSAMEVTHWARTMMEKHGLISNGWTFRINGRITKTLGRCS
                     YTKKLIELSGRHVAEDIYEDILDTLLHEIAHALVGRGYGHGKVWQAMALRLGAKPSPS
                     KTTTKDANLVDKNEILYCLFMKDYQGREVYQAKADKKFYNDVMNGVKDMKNIWISGRK
                     AYTKGRLYIRPVTHEELAYIRKEG"
     CDS             complement(55423..56709)
                     /locus_tag="IFJGUUEP_CDS_0076"
                     /function="DNA"
                     /function="RNA and nucleotide metabolism"
                     /product="DNA topoisomerase II"
                     /translation="MERSIKDVVQVEGLTFALYTIYSRAIPHLVDGFKPVHRFFIHSA
                     MQGGTGFQKVASIAGGVAMYGYHHGETSVEEALSLMAAHWCNNIPLFDRDGFFGSRLV
                     KKPGAPRYIKCKLSPIFKAIYMDGDLTPVHEDPEHVPPAYYLPIIPMVLVNGFSGIAK
                     AYATNIPPHDPKSVVNGCIAYLNDKDFTLDLKYPYFKGEITDGTIYGTYELQGKTKLV
                     ITEIPVKYDRVKYIAILDKLEEKGVIVSYKDLSKEDFRYEVTLKREYANGLTREKILK
                     DFGLIENSNPNINVIFEGKLYSYERPETLLKDFVDIRMNVYQQRINKRIQETKEALDK
                     ALAKVAFIAQMVESPDSLRGLSRSEAVKFVSTWIGCENHAEMLVAMNIYHLTTDESKK
                     LEDEAEELRKQLKYWEETTPKIEYLNDLKELSKKLK"
     CDS             complement(56709..58607)
                     /locus_tag="IFJGUUEP_CDS_0077"
                     /function="DNA"
                     /function="RNA and nucleotide metabolism"
                     /product="DNA topoisomerase II large subunit"
                     /translation="MSLDFLLADDEPEQKPQPAKKGAKVDESFCMSDRDHIRLRPNMY
                     VGSVNKEAHERFIMGQYRKVEYVEGLVKIINEILDNSIDEAIRTEFKHANKIDVTIDH
                     NLVKISDNGRGIPQDDVKTPDGKIVPKPVAAWTMAKSGSNFDDKNRVTMGMNGVGSFL
                     TNCYSSIFIGETANGKRKVTINCTDGAQNIDYRTSPSKEQGTTVKFTPDFSMFGVTGI
                     DEETKEVIKDRLMALAVAFPSVKFTYNGETLSNRFPLYASMYGDKTIVQTNNRLSFIL
                     ASTEDGFKQKSFVNGLDTKNGGVHVECMIDGIYSELEPMIKKKHSIEIPKARVKECLT
                     LVVFLHNFNAPAFDSQTKERLANTAGEFNNHANLNYKKIAKMIMDTPEIITPIIESAL
                     IRKQAAEAAAITKAKKKAKKAKIAKHVPASGIDTPGVETTLFLTEGDSAVGQFIECRN
                     EETQGAFPLRGKPLNTWGMSFTDIIKNKELFELMAILNIHPGDTSGMTYDNIGIMVDA
                     DVDGGDILTLLLAFFSRWPSLFTEKRIRYIRTPIVIAKVGREEKWFYSLDEFAPFRDK
                     AKDVRYIKGLGSLRKEDYDRVLGDQLKYDVIVLDDEYKEVLELCFGDESDPRKDWVNG
                     KHKFSKVD"
     CDS             complement(58675..58839)
                     /locus_tag="IFJGUUEP_CDS_0078"
                     /function="transcription regulation"
                     /product="FmdB-like transcriptional regulator"
                     /translation="MPTYTYKCTKCNKEFPKMASIATRDAPKDCDCGGEAKRTVDKPQ
                     MVRDGFPYNK"
     CDS             complement(58839..59279)
                     /locus_tag="IFJGUUEP_CDS_0079"
                     /function="unknown function"
                     /product="unknown function"
                     /translation="MFVYRVEFSCSFWNDCTEKWQTKSGPYVNRYLSMDTAEWLDQFC
                     MNPDIYIDMDDNRHPAPDDDNRLMRNLEKDNIDFQAAGLYFGFQSIQRLSRWFNAYER
                     EYMHNVGFVCMVYEVEKLYPGARQCVFDIDKARLVKMLSLKEIY"
     CDS             complement(59302..59895)
                     /locus_tag="IFJGUUEP_CDS_0080"
                     /function="unknown function"
                     /product="hypothetical protein"
                     /translation="MNLYKENDLYVPEIGQLTYHSMLAGYGKDFDFVASIKRHLECSG
                     GLSIPRKIHYVCKEGVFLNGVPHVIPFNVFENYFTSLETVLRNAMETTSENTATREET
                     AIVLDKFFEIAHKVKKRTKSDVVHHLSAEVGEISECLIQPQRGGNIVEESVDAIVCAL
                     DVIYLELGTTHGRHEIAKIINEMLAEKLDKWYRTCKP"
     CDS             complement(59882..60160)
                     /locus_tag="IFJGUUEP_CDS_0081"
                     /function="unknown function"
                     /product="hypothetical protein"
                     /translation="MRKARKTNAVLMINGEVGKPCTNSKFMHIAGLPGMTLKTSYDTH
                     YNEETTSVYMGEDLMAERIMQCIHFPGERPSIDCYIFGYHKGIVNESV"
     CDS             complement(60157..60753)
                     /locus_tag="IFJGUUEP_CDS_0082"
                     /function="unknown function"
                     /product="hypothetical protein"
                     /translation="MSNKNEDAKIWKAVGVMAVIAVVGYYAYNSWQETIDAQVQEQQK
                     ADAIEQHNQLMQLRSLGYTTKEDFKNSFGDYTGSLYTAWGMTDGDYMYIETDRYNVPQ
                     SVCFYSTPRDNGKITSYAPEFKTISVDMKIDGGETLSFAAKGNNGSERLCLLSPTRFL
                     RNIQDASNLKIALPYINHYDIVDEVKEWNVSQIGVKFK"
     CDS             complement(60793..61122)
                     /locus_tag="IFJGUUEP_CDS_0083"
                     /function="unknown function"
                     /product="hypothetical protein"
                     /translation="MNTFEILAEKAAPFMEAMYKARNARFQDSPFETVFVLEKGRKYH
                     RVVQDTRNKETGEMFNQRSVAAFIDNDGNILKPASWKAPAKGIRGNIFNDADRAIDQS
                     GYVVYLR"
     CDS             complement(61182..61403)
                     /locus_tag="IFJGUUEP_CDS_0084"
                     /function="unknown function"
                     /product="hypothetical protein"
                     /translation="MVNGSLYQQAVAQWKQKVQDAERGIAYCDEALASNLENWERKEY
                     EKVKQRHLNELPALKEHLKYLMDNEKSLA"
     CDS             complement(61480..61743)
                     /locus_tag="IFJGUUEP_CDS_0085"
                     /function="unknown function"
                     /product="hypothetical protein"
                     /translation="MVKVKYAAHVKAGEIVGLTFGAEIGSQWALVEKVEDLGDKVAIT
                     VKMQKRFTNRPVITKKVKKEKRVNTQTFEEFMNWCKMYKLDTY"
     CDS             complement(61736..61825)
                     /locus_tag="IFJGUUEP_CDS_0086"
                     /function="unknown function"
                     /product="hypothetical protein"
                     /translation="LLKKPLALREAFWYLVFIETKQRKEYENG"
     CDS             complement(61832..62134)
                     /locus_tag="IFJGUUEP_CDS_0087"
                     /function="unknown function"
                     /product="hypothetical protein"
                     /translation="MMSEFALAILVVVVVMGSILFCRMYQLDDTQEWLDINEKQFRKH
                     FAGEFVFVKFRSDYKVEFEFDGKGNNYHIITSVIDAKKIFDKTQGGGIRKLLKEIK"
     CDS             complement(62131..62355)
                     /locus_tag="IFJGUUEP_CDS_0088"
                     /function="unknown function"
                     /product="hypothetical protein"
                     /translation="MRIAIIGAALGVIGDRLVNCMIEELKSPPYPFSMEWNNQFPNLV
                     GEEPTIHKVKPYRNPVVPKSLHRQSVNRGK"
     CDS             complement(62359..62508)
                     /locus_tag="IFJGUUEP_CDS_0089"
                     /function="unknown function"
                     /product="hypothetical protein"
                     /translation="MNFTKFEIRLLITLAFCGAVSLISLLTYIAVRTTIWLHDWFTVL
                     DTIKG"
     CDS             complement(62572..62853)
                     /locus_tag="IFJGUUEP_CDS_0090"
                     /function="tail"
                     /product="tail protein"
                     /translation="MITLTIMDRHYYGNSINEAKAKAFDDIINQDLVKIESDRYVVQP
                     GDSLYSIAKKLYGVGELWPDIAKINRDSIPDARLIHPGIVLRLPKLVKI"
     CDS             complement(62850..63521)
                     /locus_tag="IFJGUUEP_CDS_0091"
                     /function="DNA"
                     /function="RNA and nucleotide metabolism"
                     /product="exonuclease"
                     /translation="MSHLPVDFVFDYESIGPFPKGKLAELSYVPFVDDPYDPPTFQEL
                     IAKGRKYKFDIRKQPERIKDEKTIEWWKQQSKEAQRVLFPSDIDMDLYEGHRQFFADL
                     AADGVSRWQSYDYTRGPEFDRSMLTDVVRTMTGKLDTFEDMPTVFWNSRDVRTAIENR
                     LLTRGVTTCPLRKGMLDGFIQHDSIHDCAKDALMLIYAKRYALGLEEPPSLEETDENS
                     IGKKR"
     CDS             complement(63518..63802)
                     /locus_tag="IFJGUUEP_CDS_0092"
                     /function="unknown function"
                     /product="hypothetical protein"
                     /translation="MNIHLPRLYAELVADLILKSDRSTMEDYHDWEHLDNFTEAVENM
                     IRLEKSIARCGLRQFGMMAVTPGMIESVDVTPEVALSLAYFMESYKRGRE"
     CDS             complement(63803..64111)
                     /locus_tag="IFJGUUEP_CDS_0093"
                     /function="unknown function"
                     /product="hypothetical protein"
                     /translation="MKIIVKVKDVEKILREVDRIGREGLDYLEGFNSIDINLLFAKLR
                     CVVNANKEVGLYCPNGPTYTWGNISQDIEFTFEEYAVIIDTLKMGRNIRENKNMLEGF
                     "
     CDS             complement(64136..65464)
                     /locus_tag="IFJGUUEP_CDS_0094"
                     /function="DNA"
                     /function="RNA and nucleotide metabolism"
                     /product="Dda-like helicase"
                     /translation="MSELTFDDLSEDQKNAHDRVIKNIRNKIHTTITGGPGVGKTTLV
                     KFVFETLKKLGISGIWLTAPTHQAKNVLSEAVGMDATTIHSALKISPVTNEELRVFEQ
                     QKGKKAADLSECRVFVVEEVSMVDKELFRIIKRTIPSCAVILGLGDKDQIRPVNTEGI
                     TELSPFFDEEIFDVIRMDKIMRQAEGNPIIQVSRAIRDGKPLMPLMNGELGVMKHENA
                     GDFLRRYFSRVKTPDDLNNNRMFAYTNANVDKLNAVIRKHLYKTDQPFIVGEVVVMQE
                     PLVTEGRVNGVSFVEVIYNNNEQIKILEIIPRSDTIKADRCDPVQIDYFLMKTESMFE
                     DTKADIQVIADPVMQERLGDYLNYVAFQYKKMKQETGYKAPWYSFWQIKNKFQTVKAL
                     PVCTYHKGQGSTYDHSYMYTRDAYAYADYELCKQLLYVGTTRARFTVDYV"
     CDS             complement(65461..65751)
                     /locus_tag="IFJGUUEP_CDS_0095"
                     /function="unknown function"
                     /product="hypothetical protein"
                     /translation="MITKYYIVVSKDKDGFKIPFIKEGELTPLLFLSPDDANEYKNSI
                     IKEYNDKMNPVKQSGLSRFFRKEEVETVTEKKKKDMRWFIEHASIQGVLIKV"
     CDS             complement(65748..65933)
                     /locus_tag="IFJGUUEP_CDS_0096"
                     /function="unknown function"
                     /product="hypothetical protein"
                     /translation="MDPIIALVAVGVLSYGVCAMITYLFGWCVFHVNGVERKLLLIIL
                     SVFWFVGIFYVCYEGRE"
     CDS             complement(65933..66469)
                     /locus_tag="IFJGUUEP_CDS_0097"
                     /function="DNA"
                     /function="RNA and nucleotide metabolism"
                     /product="nucleoside triphosphate pyrophosphohydrolase"
                     /translation="MTTDKTPVFNSCAHLVNPEDLEFVDSEYQKILARNGDPLQSMLD
                     LQNHAQQSLSDTLHWVPRPDNLETCGEILDWLKLQDDAIADETRELYTALGGMSRGVK
                     PASGVWKPWKANHQELRNTKFADLSEEDRLEVLFELIDQWHFFMCKFLALGMDAETIY
                     KLYALKQAENLRRWANNY"
     CDS             complement(66477..67502)
                     /locus_tag="IFJGUUEP_CDS_0098"
                     /function="DNA"
                     /function="RNA and nucleotide metabolism"
                     /product="DNA primase"
                     /translation="MYLDIEFATRIMGSLPQSEIVRKSGALSINARCPICGDSMKDKY
                     KKRFWIYPSKKGDHMNCGCFNCGYGVPFSVFLKEYYPDDYRDYLMESFKDRNSLKPTH
                     TEQPKEEKKFIPTLQFCERLDTLPDEHPIIKYVQNRCIPRDKWDRLWFTREWQQLVNT
                     VNPDTYPIAKPEPRLVIPIFDKKGKIESFQGRALRDGAKSKYITIKACEESTKIYGQD
                     TIDPLKTVYLLEGPLDSLFVDNAGAITGGQLALSEVPYKNMRVWVLDNEARHPDTTHR
                     LFKLIEAGEKVVMWDKCPWPSKDINEMIKTDGATKLEIMQYLKDNTVSGLAAKLRFKS
                     WDKSPKK"
     CDS             complement(67505..67765)
                     /locus_tag="IFJGUUEP_CDS_0099"
                     /function="other"
                     /product="DksA-like zinc-finger protein"
                     /translation="MAVGFGPADGVQDTIQATIDNAIDFARSQIRNGESLTHCFDCGD
                     PIPEKRRAIVKGCRYCIECQKEHDEMISAGYNRRGSKDSQLR"
     CDS             complement(67821..68318)
                     /locus_tag="IFJGUUEP_CDS_0100"
                     /function="unknown function"
                     /product="hypothetical protein"
                     /translation="MSDQLVKNMDLTYSVRMIRLLKKPWTEWTAYKLGILDGQGEVIR
                     NPKTKEELEAYSPFHRSVRHIKRRMNSVPYMTGFMNLTSSYDTLRNRYNLTEQEHEEI
                     MMNVPRLKEYYDKGRMLEDMVAGDSGGDPEKIASGVTTGAVTNIGPKVLGVTRAGKKK
                     KKLTS"
     CDS             complement(68324..69322)
                     /locus_tag="IFJGUUEP_CDS_0101"
                     /function="other"
                     /product="DNA methyltransferase"
                     /translation="MKVMLRYYLDHSFMMHSLNVDAARKISGFLILSKCLLVYMNGSV
                     VLNKLLTGKPDMWTGGNSTQMNQHYCIAGTMAKLTKAETKKHNQIMDLVHSDKALTYE
                     EKLFIIENFHEGAFTNNSELGAFFTPIGLARDFTIDACTGGSVIDLCAGIGGLSFAMV
                     HYMMYNTPREIVCVELNHTYYELGKRIVPEASWVHGDALTTEFNQVFDMAISNPPFGK
                     IKTSDFKGKYTGAEFEYKVIERASQIARQGTFIIPQMSANFRYSKTHCFRQDDSTTSS
                     KCKKFLDETGLVMNPGCGIDTGYYLEDWKGVKPLCEVVCMEFEPETKSDLFTFTIE"
     CDS             complement(69425..69661)
                     /locus_tag="IFJGUUEP_CDS_0102"
                     /function="unknown function"
                     /product="hypothetical protein"
                     /translation="MKIAFVITFLLAALNIVTGNSFSWWVVAMPYIFVYSKIMVIAGV
                     NLVLAILLFVFAALNGEAGSTWKAMKEGVKEGLK"
     CDS             complement(69753..70007)
                     /locus_tag="IFJGUUEP_CDS_0103"
                     /function="unknown function"
                     /product="hypothetical protein"
                     /translation="MNVFNNPYNEMLNPNVDFSDGYFDAIVNSIKNKGLLLAMLEKGK
                     DDVEGSVDFLWNFLPIEPGFKVGCNEEQAKNVLRYLINNA"
     CDS             complement(70087..70356)
                     /locus_tag="IFJGUUEP_CDS_0104"
                     /function="unknown function"
                     /product="hypothetical protein"
                     /translation="MTKTITIPIPAIKLLTGLTLIFAAAKVFGFSQMSWFWVLFPVLL
                     PVYIVVGVVLVGVAIYLLFSLIASDKAEDMYRWVKAKYEKLFKKS"
     CDS             complement(70400..71836)
                     /locus_tag="IFJGUUEP_CDS_0105"
                     /function="DNA"
                     /function="RNA and nucleotide metabolism"
                     /product="DnaB-like replicative helicase"
                     /translation="MIVDTIFSNLIYNGTYFVQAWPHLKKEYFEGNAQVLFDLIDKHV
                     QEFNGIPSKTALEVALDKRNLSDVVYEDTKKAIQSLKNAPEDLDWLMKETETYCKDKA
                     MYRALSRAIEIQANAEKPLAEQNKKLPGVGAIPEIMEEALAISFDSSVGHDYFEDYEK
                     RWMLYQSKAMKIPFGIPILNAITKGGAERGTLNIIMAGVNVGKSLGLCSLAADYLQQG
                     KNVLYISMEMAEHVCSKRIDANLLDVTMDDIDEGNITYADYKNKMERLKAGKVGRLVV
                     KQYPTSGAGANHFRALVKELKLKKQFVPDVIIVDYLGICTSTRVKGAENTYILVKAIA
                     EELRGLAVETNTVMWTGAQVGRSAWDSSDVSMGDVAESAGLPATADFMLAVIETEELA
                     DQGMQLFKQIKSRYGDKNTFNKFKLEVRKGNQRWMDTDNSEYGFKSDYHGNTMPKTVE
                     QTQGPMIKQAESTRREKMAQIAKSDIQF"
     CDS             complement(71846..72166)
                     /locus_tag="IFJGUUEP_CDS_0106"
                     /function="head and packaging"
                     /product="head vertex assembly chaperone"
                     /translation="MDIESKAKNYIDEAMKDVIQELLINDEKGVAHLVYIHKVFWDHG
                     LKVEFSTPDEDKEALIPLVHDAIYAQIKELEKGSVVPKPKLTLWDVFKQKVYNFFMMF
                     SNLV"
     CDS             complement(72204..73361)
                     /locus_tag="IFJGUUEP_CDS_0107"
                     /function="DNA"
                     /function="RNA and nucleotide metabolism"
                     /product="DNA repair protein"
                     /translation="MSNKALLKKLIKNSNSQTASVLSESDVFNNITITRTRVPILNLA
                     LSGAFNGGLTSGLTLFAGPSKHFKSNLGLLTVAAYLKTYEDAVCLFYDSEKGVTKSYL
                     KSMGVDPDRVVYTRITTVEQLRNDVVSQLNALERGDKVIVFVDSVGNTASKKELADAL
                     SDNDKQDMTRAKALKGMFRMVTPYLADLDIPMVCICHTYDTQEMYSKKVISGGTGLMY
                     SADTAIILGKQQVKEGTEVVGYDFIMNIEKSRFVKEKSKFPLHVTYEGGISMYSGLLD
                     LAMEMNFVQTVTKGWRNRAFLNTETGELEVEEKKWRESETNSVEFWRPLFTHQPFLKA
                     IEEKYKIPDREISDGSALEDLYSTDSIPDPDLDDDDIPESFDDIEEDNEIL"
     CDS             complement(73436..76135)
                     /locus_tag="IFJGUUEP_CDS_0108"
                     /function="DNA"
                     /function="RNA and nucleotide metabolism"
                     /product="DNA polymerase"
                     /translation="MNEFYLSVEQMGDTIYERFVDSNGTEQVRKTKYAPVMYQHAMNG
                     VETPYKDIYGKPCLKKQFDSIKEAKNWMQRMRDVGMEALGMDDYRLAYISDMYRNEIE
                     YNREHIRIASIDIEVTAPEFPDPREAKYPIDAITHYDSIEDKFYVYDLVEGGLAEWCA
                     ANVDRKDISEEDLNKIVYRSFQTEKSLLSAYIKDWKERTPVIVTGWNSDKFDIAYIIT
                     RYLNIFGQNVVRHFSPFGKVTARTTTDAYGNEQLGYDIFGVAQMDGMALYKKFSFTPQ
                     PSYRLDAIAEYETGKNKVEYEGSLSELRQRDHQLYITYNIVDVIRVLDIDGKRNFIEL
                     VLSVAYYAKINFPGVMSPLKTWDAIIYNSLREDKVVIPENRRHTKTPYPGAFVKDPVP
                     GPYKYMVSFDLTSLYPSIIRQVNISPETIMGSFAVRALEEYINKTAPRPSDEFSCSPN
                     GWMFRRDIKGVIPVEIKKVFDQRKMWKKRMMAGERNLELIKHELEHLTDAHNQMVDPD
                     FDFYTDFSDESKAVLKTLTKQMLKAVKRVCEKKIAQANTAQLNRKISINSLYGALGNE
                     HFRYFDLRNASAITMFGQLAIQWIERKVNEYLNDLCGTTDHAYVRYCDTDSIYVCMDN
                     VIAKVGGEAKFKDNNHWVDFLDRFAKERMEPMIDKGYRELCEYMNNVEHLMFMDREII
                     SGPPLGSEGLGSFWTAKKRYAANVWDSEGTRYEKPKLKIMGMETQRSSTPTSVKVFLK
                     EAIRRILQEGELSLHEHYKKFEEEYKELDYREIAGVSSANNISKYRDGAGYPIKGTPN
                     HIKGVLFFNRFTAGIDGVTPIMEGEKVMVLPLRDKNPWQADCIAWQSGNKLPSEIESD
                     ILAWVDYPGMFEKHVISPLTNITEVCKIDYEKRASLNDLFGDW"
     CDS             complement(76182..76511)
                     /locus_tag="IFJGUUEP_CDS_0109"
                     /function="unknown function"
                     /product="hypothetical protein"
                     /translation="MIRTYMNKIFAARMDNVIDQRAYDDLVSLATCQLDEHTVTERKL
                     LVNKAIMMVNQGIAEAKYHSINSSIFSMLFDGFKLERQLVQLRKIRDLLAEGLLVLEH
                     RVNLNLL"
     CDS             complement(76508..76795)
                     /locus_tag="IFJGUUEP_CDS_0110"
                     /function="unknown function"
                     /product="hypothetical protein"
                     /translation="MTINEIMDSIKSNETLIIPIVKDDILLSLTCNLSDTRTYSYAQH
                     YFPGFYDRNISEYTLLCNQVETTHFYERIKKSLELIQQAKEIFMKRMEDAQ"
     CDS             complement(76864..77226)
                     /locus_tag="IFJGUUEP_CDS_0111"
                     /function="other"
                     /product="translation repressor"
                     /translation="MLEIQLISDDSFLKIRETLTRIGIANNKKKMLWQSCHILKKQGK
                     YFIVHFKELLKLDGRQVDMTEEDELRRNNIARLLEEWGMVKIVTPGLKFAEENNFRVL
                     THSQKADWILKYKYRIGH"
     CDS             complement(77230..77793)
                     /locus_tag="IFJGUUEP_CDS_0112"
                     /function="DNA"
                     /function="RNA and nucleotide metabolism"
                     /product="clamp loader of DNA polymerase"
                     /translation="MSLAEFLDEEELSPHESAWLSKDWDKVEELVKEYGKDKENTLFN
                     IIDEINNGKTPLVIDEVYDKYFVDNAMSQHIDTIYNAYVMNLVGGSISDQMHYNYYLN
                     SVRKAKRFGAWAKLSEDFEEKIIIEILREKYSVNTRTAMEYLQELKDLGMFEDWKRKH
                     AKVALSLLGIVKNKAEQKKLEKLIKQW"
     CDS             complement(77796..78794)
                     /locus_tag="IFJGUUEP_CDS_0113"
                     /function="DNA"
                     /function="RNA and nucleotide metabolism"
                     /product="clamp loader of DNA polymerase"
                     /translation="MELSENIEIIETKYGKISRSPDEFAWDQRYRPTTIEECILPSGD
                     KAAMRGIIKSGRVENMTLVSDSPGTGKTTLALVLAREVDAEVFFVNGSNCGVNFIRNE
                     LDRFASSMTQKPGGKIIIIDEFDRSGMAEAQKHLRSFIEAYSKNVSVIVTANNINGVH
                     SALLSRCPPVKFGVPSDAERIELMKQLIKRCFGILEIENIKYDPKVIAAFVKEHYPDA
                     RSIIKAIGFYSKRGEIDAGILNEIVGSDVSHIITLLKEKNYKGLRSEVIKYASEYDTF
                     IGKLTDTIYPIVNQDSKIALIQIVGENNAQYGLAMNKEIHLQYLLMNLMLSMVWEA"
     CDS             complement(78853..79518)
                     /locus_tag="IFJGUUEP_CDS_0114"
                     /function="DNA"
                     /function="RNA and nucleotide metabolism"
                     /product="DNA polymerase processivity factor"
                     /translation="MKFSKQTIDILKNFSQINSSIMLTKGSFIMTKSINSVVYAEAEI
                     ADVIDEDVGIYDLNSFLNMLNIVGTDAEITHDISTGEIVIRGDKMKIIERSADATTIP
                     KPKKRLVMPVADLIFQITANDFEKLIKASRMMKLTDLSVEPIDGKLVITAKSKESQST
                     FSVEVGEYEGDNVFNFDMKIDNMQFINSDYKVEISSKGAAKFSSDNGVAYVVVLEASS
                     TFK"
     CDS             complement(79545..79814)
                     /locus_tag="IFJGUUEP_CDS_0115"
                     /function="DNA"
                     /function="RNA and nucleotide metabolism"
                     /product="RpbA RNA polymerase binding protein"
                     /translation="MNESNVFVDYMNRVRKSWVAKLSDETKELFKAMPQEERFKHYRD
                     IDEKVVAEHRKLTSERREDPKRTTVKEMADMLDTAAETVVKSLIK"
     CDS             complement(79870..80841)
                     /locus_tag="IFJGUUEP_CDS_0116"
                     /function="DNA"
                     /function="RNA and nucleotide metabolism"
                     /product="single strand DNA binding protein"
                     /translation="MSSIFKRQDPAKLQAQVANLKGGSGFQKDEKEWKLTLDAQKNGS
                     AVIRFLPARSDDELAFVRIVSHSFKKNNQWYIENCSSTHGDYDGCPACKYISENDLYE
                     KAKANKNGPEDKLLSQIGRKQSFWANVLIVKDPGAPENEGKVFKYRFGKKIMDKITAA
                     INGNPELDEPGIAVTCPFDGANFTLKAKKVGDWPNYDDSSFGVPAKIKNIDDEEVQKA
                     IFEGMSDLRPITAESEFKPLADLTTRFNKVMGSSIGSAGSSASADLDSELSNFDNEMA
                     KFDNQTSDVKSSGGVASVPVGEDDGVPFDLDDSDSSGDDDLDKLLDM"
     CDS             complement(80857..81435)
                     /locus_tag="IFJGUUEP_CDS_0117"
                     /function="DNA"
                     /function="RNA and nucleotide metabolism"
                     /product="DNA helicase loader"
                     /translation="MKTHFQGRFDVLQYNWQIKVSENAFNKRKDRYFFVKLAQRFTFK
                     EIYFIFLSNFVANPDFWVGDVDEDSIVFYRQYIGKLQRLDNVFVDDVKNVYEFAKMKE
                     IPVSLVFKYSEKSSTSYISKLVLSNVISYESFLIFDSFLGIINKHDQVADDIIWSDFS
                     IKLKAYRKIFDLTEKDIIKYRNLMKQTLIKLN"
     CDS             complement(81513..81758)
                     /locus_tag="IFJGUUEP_CDS_0118"
                     /function="transcription regulation"
                     /product="late promoter transcriptional regulator"
                     /translation="MIGNKTEVGLYIENLVASEGATYMEATLQWMDENSIDYAMLNKT
                     VPRAILDKISDEAIKGNMLRPSVALEHSSSTTLDGFM"
     CDS             complement(81762..82025)
                     /locus_tag="IFJGUUEP_CDS_0119"
                     /function="transcription regulation"
                     /product="transcriptional regulator"
                     /translation="MSVEFLQTNPDVAKQVKELIKEASNVKTQVEIFNGTFKDIKSKA
                     KTDFGIDGKTFGKLFKLYHEQARTAFEEENNELIELYDMIDKA"
     CDS             complement(82035..82970)
                     /locus_tag="IFJGUUEP_CDS_0120"
                     /function="DNA"
                     /function="RNA and nucleotide metabolism"
                     /product="exonuclease"
                     /translation="MSSFASMFNLNKLMQDEGEPDDTMVIDISNISIATLMNNFKPKE
                     QASITIEMIRHLVLDTLRFNVVKFKGEYPEIVIAFDDRNYWRRQKAWYYKKRRQIEHE
                     ESEWDWDRLNNFLNPVFEEIRQNMPYLGLKVEFAEADDIIAVVTKKAVGEGRRVLVVS
                     ADSDFTQLQKYNGVRQWSPTQKKWVTPKYGSPRNDLRYKNIKGDKKDSIACIKIRNDY
                     IVTKVEGERAPAVKSSELEAWLEADDPTTLMTPEWAARYKENEELRDFEFIPKDIENS
                     IIEAYNTPKSGSKAKMERYFMDNKLSRMFEKLSDF"
     CDS             82955..83059
                     /locus_tag="IFJGUUEP_CDS_0121"
                     /function="unknown function"
                     /product="hypothetical protein"
                     /translation="LQNCSYIPQFFKERGYCSNLRNEVNTKDHKNFDQ"
     CDS             83275..83802
                     /locus_tag="IFJGUUEP_CDS_0122"
                     /function="transcription regulation"
                     /product="late sigma transcription factor"
                     /translation="MNTMTKETTNIYADNEKLYPILCAWKKQIAETGDRKMPNELGAA
                     IMDIANGLSRRYNFNRYSEDWKMDMIDDGISAAISGLHNFDETRYTNVYGYINKACWQ
                     AFVTRILYEKKENAKKYKFFLEHVYDCEDSDMVSIADEGFIQDLHDKLSQYEASATKT
                     KDKEAEVFPTLEDFL"
     CDS             83799..84014
                     /locus_tag="IFJGUUEP_CDS_0123"
                     /function="unknown function"
                     /product="hypothetical protein"
                     /translation="MKAIIDLNKILTDIDYEIDLLPYFVKLELQNVGIPVIIDPTDVR
                     NPDFEVEEGVLSYMINAETMIMEITYD"
     CDS             84007..84333
                     /locus_tag="IFJGUUEP_CDS_0124"
                     /function="unknown function"
                     /product="hypothetical protein"
                     /translation="MIDEEKEVLTSVEEVDPEEEIQQKIQERVEADALKRAQKFIKKN
                     RTEIKRLRRHAEEALFRGNKVQYVYAVKKLRDMLKQPYTEDFIDTMWNTSLASIRNIV
                     ASQQKH"
     CDS             84370..85416
                     /locus_tag="IFJGUUEP_CDS_0125"
                     /function="DNA"
                     /function="RNA and nucleotide metabolism"
                     /product="SbcD-like subunit of palindrome specific
                     endonuclease"
                     /translation="MRKYLMIGDTHAGLRQDNPWNEENLYNVFVQIVEHCKANGITEA
                     FHAGDFFDVRKATTQTTMKFIRERIVPLLEEAGLHIYVLVGNHDCQFKDKIRPNSPRE
                     ILDQYDCFTVVDEPMTVNLDTSPLQSIDLIPWICQENTQQIFDFIKKSKSQYCLGHFE
                     LSGYYFYKNSKAEHGLEPDFLKKYDIVYSGHYHHANEGANVFYIGTPLTMSANDEDET
                     RGFYELSYGDGKRELTFIANPVCHHRRITYPDQKDVDVADYKNCSVRLIVREVDNDLP
                     KFQTKLEETVYELNIVDRVITDSEVDTDFEIKSVSGLISEYINNMQITPEEKTEVSAI
                     MSALYAEVTSNGNS"
     CDS             85403..85690
                     /locus_tag="IFJGUUEP_CDS_0126"
                     /function="unknown function"
                     /product="hypothetical protein"
                     /translation="MEIVDYVNILNEEGRYKALYKMFGFDVIVAVQQDSYNEYVSLGF
                     TLIKDNYHETKVWTFTVLNSMDEDSVIYCFDSTITNMISDISQRIIDETQI"
     CDS             85674..87371
                     /locus_tag="IFJGUUEP_CDS_0127"
                     /function="DNA"
                     /function="RNA and nucleotide metabolism"
                     /product="SbcC-like subunit of palindrome specific
                     endonuclease"
                     /translation="MKLKFKTLTYQNILSVGNVPIVIDFDSAKKTLITGKNGGGKSTM
                     IEALTYALFGKSFRDLKVGQLVNSINKKKCLVELLIEYGNDEYKIIRGQKPKVFEIWK
                     NGEKLPEDSAAGDYQSQLESMLNINLVGFKQVIVLGTAGYVPFMELKTPDRRKLVEDL
                     LSLSIISEMDKLNKSYIRGVNRELDTLSMQIGHVQQQIATHQKFIDEQRAKANQNTAR
                     YQDIYDSHVETAKQIKAQLVELQTQIAECVINGEDQTANIQKLRDGYTRLSMNVEQLQ
                     RLEVMYRKGGECPACKQPISPTPERMEEIAENIKNGTQKLTLIKNKQDQLQKIMDDLL
                     TQQRTLNGLKSKYESLRGTLQNEVAAAKRVRAVMDKAQEDVVIDESPVEKLREDEKEL
                     DSKRSGFVKEKYFRGIVTDLLKDSGVKASIVKRYIPYFNKQIAYYLDLLGADYQFTLD
                     DEFNESIKSLGRNDFSYASFSQGERARINLALLFTWRDVTSKISGVDLSLLILDEVFD
                     GPLDREGSYAIKTLLDSIEGNTIIISHQDLDPQDFDRHITMQKVGRFTKCTINDRGA"
     CDS             87371..87562
                     /locus_tag="IFJGUUEP_CDS_0128"
                     /function="unknown function"
                     /product="hypothetical protein"
                     /translation="MLEREFELETAPEIERFYLHNNFLEEKHIVTMKDVEEAFKDNPI
                     ELTRIKNNKSSVWFLEKIY"
     CDS             87636..89345
                     /locus_tag="IFJGUUEP_CDS_0129"
                     /function="unknown function"
                     /product="hypothetical protein"
                     /translation="MITESKMTYQEALKVLGATGSETSAEMSRLFKRASLRNHPDRGG
                     SNELMQKINQAYDVVTKTGPSGARSETAGDVRARYARQKKEWEEKVDAYFVVAKNYFS
                     TKFNAQEFAEYFTKYTGLPTTFKQEVTKGSHGVYASFRFTSGDAYFDFGFNCTPPNGQ
                     GLAAPDSSALGNVSVSTFVLVGTKKHKMASRDYQWGKNPDKITPESLFPSKKLESIFS
                     PVQKNIKYKRADYLASFRKLLGADISGNDIFVEVGTLKVRFYRHVFMRKGAYVFSAVY
                     DPAVSKYRPAAQLRGTMFEDEDGACLDMIVDTFKELQKLKPSVQGVVNAIDKMNAEFA
                     AGHRSASFVKRVAAQEAAPKPEEKPKRTVNRIGKEEYFAALKDIGARVMPTSGYVEFD
                     NGAGVTINFKRIVVNRKAYYSFSSFDFMYSGQKHIEWLKGIDIAEDTKGASISLLTDT
                     LKSLRGISDWNTVKSALDQMNSNFKAGKFSAPHVKKEAEQKAPKQKDEIGAQPTKPQA
                     AKKDTPEVEKSQAVHAAREKANMNNTIRKMMTMLVKAQRKDTPEDIKKEVDAAIQLWR
                     LTY"
     CDS             89405..89695
                     /locus_tag="IFJGUUEP_CDS_0130"
                     /function="unknown function"
                     /product="hypothetical protein"
                     /translation="MSCPTWLRLENLKEGTQKRIYINLGWVPPTDFQMAEILINAVKE
                     VSDTYEWERLYFPLIGLYMTRNKFEEMKLAVIRATIINSQQRFTLKNAWSSE"
     CDS             89692..89922
                     /locus_tag="IFJGUUEP_CDS_0131"
                     /function="unknown function"
                     /product="hypothetical protein"
                     /translation="MIIQVSVQGDTLTVTESINTALAVCRDHISQNPPVTEILEIDVW
                     DQIGMIDASYGFTPRDEELSRIESWLNEQETE"
     CDS             89919..90176
                     /locus_tag="IFJGUUEP_CDS_0132"
                     /function="unknown function"
                     /product="hypothetical protein"
                     /translation="MKLPKNTTLLTREKLHSVDWCPLDIMIFDIESRVINAKYQACSI
                     FSVEFEKIRGYDEKYKEKLKVMIEALGYIVTVEDNKMWIAI"
     CDS             90173..90754
                     /locus_tag="IFJGUUEP_CDS_0133"
                     /function="DNA"
                     /function="RNA and nucleotide metabolism"
                     /product="dihydrofolate reductase"
                     /translation="MSIVKAVFAVGNDAYDEDFAFGYQQGLPWGHCKEDLQKFKAETE
                     NSVLIMGANTFTSLPGKLPGRIHCVLSGSGSFLKTKKGDVADYVIHGGGLSAAIGTMQ
                     ATHPDKNVCVIGGKGLLLDSINNKLVDEIVVTHVYGHRVYNAPAFKRDVSLTANEFYD
                     AVLSYEYSDFETIYIHDNERVSKLVIDRYIKKV"
     CDS             90756..91631
                     /locus_tag="IFJGUUEP_CDS_0134"
                     /function="DNA"
                     /function="RNA and nucleotide metabolism"
                     /product="thymidylate synthase"
                     /translation="MKQYLDIIKLVLDNGVESTDRTGVGTIRIFGAQARWDLNRGFPA
                     TTCKKLFFKPCKHELQWFLSGSTNVEELRRMTWGENSDKRTIWDDNYEKQAIDLGYDS
                     GYLGPIYGHQWRSFGSLYGDDDSYYGGSGVDQIAKVIEQLKSTPDDRGIIVSAWNPVD
                     LDDMALRPCHCFFQFVVINGKLSLQWYQRSVDVFLGLPFNIASYALLTHIIADICGYE
                     VGDLVWTGGDVHIYKNAVEQAKELLQPNRSPMPLPILKMPKVNSLLDLDQEFFDSITL
                     EGYHNHGSLKAEMAV"
     CDS             91671..93923
                     /locus_tag="IFJGUUEP_CDS_0135"
                     /function="DNA"
                     /function="RNA and nucleotide metabolism"
                     /product="ribonucleotide reductase large subunit"
                     /translation="MNDIKVVVKSSGVRQPFDKEKIYKVLKWACDGHNIDVRAFLENV
                     LELIRDGMTTKQIQRIAIKYAADHISVKEPDWQYVASNLEMFALRKDVYGQFDPIPFY
                     DHIVKMVEAGKYDKEILEKYSKQDIQVFERAIDHDKDFEFSYAGSQQLIGKYLVQDRD
                     TGEIFETPQYAFMLIAMCLHQEETGLAQVTHIIDFYNAISDRKLSLPTPIMAGVRTPT
                     RQFSSCVVIESGDSLGSLNAVTSAIVKYISQRAGIGVNAGHIRAMGSKIRGGEAVHTG
                     VIPFWKHIQTAVKSCSQGGVRGGAATLYYPFWHLEVENLLVLKNNKGVEENRVRHIDY
                     GVQLNQLMYKRLMNRDYITLFSPDVANDRLYDLFYEADQTAFEELYESLEKDPTVRKK
                     RIKAVDLFQLLAQERAQTGRKYIFNTHHVNQQGSFTVPVRMSNLCCEIAIPTSPLDDD
                     DKMAGEIGLCTLMAIVLDNADISEFPKLTRIAVRALDNLLDYQNYPVKAALKAKQRRS
                     LGVGITNYASWLASNYCDYSEAYTDKVHELMEAFQFNLLVASMELAKERGACGLYNDT
                     KYARGLLPIDWYCKTVDELVAPVYNCDWEWLRSQIKKYGLRNSTLSALMPCESSSQVS
                     NSTNGIEPPRGLVSIKSSKEGHYNQVVPNQNNQIDFYDLLWDMAKRGNKGYLSHVAVM
                     QKFVDQSISANTNYDPANYEDGKVKTEDIIDDLLYANYYGVKTLYYHNTRDGAGDEEE
                     AAEDCAGCKI"
     CDS             93927..95135
                     /locus_tag="IFJGUUEP_CDS_0136"
                     /function="DNA"
                     /function="RNA and nucleotide metabolism"
                     /product="ribonucleoside diphosphate reductase small
                     subunit"
                     /translation="MPLRGLFKGKDMLTVMNTNPDHNHLEQPMFFGEDTGVARYESQK
                     HKVFESLTQKQLSFFWRPEEVDLSTDRMQYAKLPEHEKIIFDSNLQYQTLLDTIQGRG
                     PNLAFLPIASDVSMETWIETWAFSETIHSRSYTHIQRNLHIDPSVQFDQILRNEAIMK
                     RSASMTRYYDTLIDECHKLKTIMMLQEQVSGYKPNDPAVVYYNEQYTKQATKCKEALY
                     LCMHAVNALEAIRFYVSFSFTFNFAEQGKMEGNAKIMRLIARDEALHQKGTQSKIRLW
                     QMGKDDPEMVEISRRLKKEATAIFLEVYEQEKEWAEHLFSVGDVEGVSLKSTIAYIEH
                     LTDQRMRAVGLDSPFTPIPNPYPWMNKWLKSDNVQVAPQEVEVSSYLVGNLNTEISDE
                     AYAKWASKYA"
     CDS             95098..95427
                     /locus_tag="IFJGUUEP_CDS_0137"
                     /function="unknown function"
                     /product="unknown function"
                     /translation="MKRMQNGPANTRDCRVVNKYKTDWDVDIQRGTKFGNPYHTGTRG
                     ENILAFIPWFQNQVRTGAITIEELKELDGKRLGCTCAPLPCHGDYIAHVVNVLCGKKR
                     SLDFLDI"
     CDS             95431..95796
                     /locus_tag="IFJGUUEP_CDS_0138"
                     /function="DNA"
                     /function="RNA and nucleotide metabolism"
                     /product="endonuclease"
                     /translation="MKSEFNLTLDKCGRIDRSFVKCGELRHCVYFIAINDEIVYVGKC
                     RDMWKRLDTYRNAKYWREANPSNILKTCRLEMAIKKRKTVKLIVTTHDENTYHDYEIN
                     MIRKYNPEWNKQHYDKGTN"
     CDS             95777..96934
                     /locus_tag="IFJGUUEP_CDS_0139"
                     /function="tail"
                     /product="RNA ligase and tail fiber protein attachment
                     catalyst"
                     /translation="MTKAQTKIINTLYKQLMQLCGESETFFFVDQVTVMGTPVRIFNY
                     RMASYTDWLKPGALECRGIMFEMDGDTPVSIISRPMEKFFNYAEVKAWEALNESPIEL
                     GDVLDVMIKEDGSLISTFLDGGFLAVKSKGSVKSEQAMDAHSVLMANRELLTRLTEIA
                     KENYTVNMEYVSPKNRIVVGYDSPDLRILNVRHNITGEYIPYDELFADALLRAYLVKR
                     ENIEVLDLDAFAKEAYQNEGFEGYVVLTTKGFVKIKTNWYVNLHRTKDSITNNKDLFL
                     NIVENTVDDLKQLFSSDLISLKKIDDFEKLFLDSLNRLSAKAFKAIEDNKGKSRKDFA
                     ISLSADLSNDGRIIFGPLMKYFEETDPQKLVDRIIEMMVKNYDQFIPEQYK"
     CDS             96943..97254
                     /locus_tag="IFJGUUEP_CDS_0140"
                     /function="lysis"
                     /product="Rz-like spanin"
                     /translation="MPKISSWVWPVIVGLSLIALFYIAVDTKIENASLRKDIKSLQDD
                     VKKVKETNTSNTVIYVEQKSKDQQLVKDAGRKHLLFEKPGLIEIKINKSFDEYMQEFE
                     K"
     CDS             97251..97565
                     /locus_tag="IFJGUUEP_CDS_0141"
                     /function="lysis"
                     /product="Rz-like spanin"
                     /translation="MKLAMIVLLGAFLVGCAEQPPVQVLPTLPAQVNPVKVKWKVIAD
                     VREIDGKQYLVMPYDGNPYVALSYPDSLIFRSWMNDVKRQKDQTDNVLCTLGYPEKCK
                     SK"
     CDS             97550..97723
                     /locus_tag="IFJGUUEP_CDS_0142"
                     /function="unknown function"
                     /product="hypothetical protein"
                     /translation="MQVKITKTFFRDITEGKVYTAKKDKKGLWIENDWNRDIWLNLTN
                     EYNKELIEYEIVK"
     CDS             97720..98604
                     /locus_tag="IFJGUUEP_CDS_0143"
                     /function="other"
                     /product="polynucleotide kinase"
                     /translation="MNLFMTIGVPGSGKTTWAHEKARELGNTVTISRDDLRSSLYNAG
                     KGAGGYKYTKAKEDMIAEMQDHIVISTLKDGKNVIIHNTHLKESDKNHWREIALEHKA
                     DFHIEYFDVSIVELLRRNHKRGRDALPVSRLWEMFNQYRKIRGFVPAMEIVNPHNQKC
                     VIFDVDGTLTKVGQRSPYDFTKVINDPPNIPIQQLFHLYKNAGYKCVVVSGREGNPQC
                     AHDTWVSLLSYGVEPDEIFMRQEGDTRTDFEVKEEILFDKILDKYYPVIAVDDRDTPV
                     GMWRANGIPCLQVDYGDF"
     CDS             98657..98944
                     /locus_tag="IFJGUUEP_CDS_0144"
                     /function="unknown function"
                     /product="hypothetical protein"
                     /translation="MNVIREDKHIMVELGDRIRVENLGDFHQKVRLLCQKIANKIQEQ
                     GKAPGGFEVSATPVSQYSYIVYIHDVDTNSTQSFGLVLNPITGYVTWAAVL"
     CDS             98941..99192
                     /locus_tag="IFJGUUEP_CDS_0145"
                     /function="unknown function"
                     /product="hypothetical protein"
                     /translation="MNVKIIDRAVITDESVYPDPRYYGGVFGYIKGTDIDIVTSPIAE
                     YDINKNQTEVRVTTINGSEYIVEATPDFIKQLLKVMKDA"
     CDS             99185..99469
                     /locus_tag="IFJGUUEP_CDS_0146"
                     /function="unknown function"
                     /product="hypothetical protein"
                     /translation="MLDHPGSMSMVLLEALKAYDIPCHFGEVTVNTIIDEIDNPNTFI
                     ACLVRKFTSCFRPSPEKVVISSVSAHHRVLDDGKIQVYWKVLYHVVYHED"
     CDS             99408..99965
                     /locus_tag="IFJGUUEP_CDS_0147"
                     /function="DNA"
                     /function="RNA and nucleotide metabolism"
                     /product="dCMP deaminase"
                     /translation="MMERFKFTGKFFITWCIMKIDDIMFMLRAISASKFSQCVSVNVG
                     AALRNGNGRVFVGANNTVDPSHRCTDQCNHLLDDNGKLSEEKRPEHSQWSDRNEVHAE
                     MRVIMLAASHEQIKDATLYTTHSPCSQCAKNIEFCVATGMIKRVVYLHKYDRGGIEWI
                     WRLQQYGAEVVQLDPEEMNKHFRIK"
     CDS             99969..100322
                     /locus_tag="IFJGUUEP_CDS_0148"
                     /function="head and packaging"
                     /product="head morphogenesis"
                     /translation="MSKCMSELSVKASFEYVLIETNAKAAGTEIVSPSGIVTGVRQHG
                     EEPIYGTVLSCGPDVPEEYKTLLMGKRVPLPHAQMANVPDPELIAGKATKEEARKYPV
                     KYVTAHYKAIQAIYE"
     CDS             100333..100584
                     /locus_tag="IFJGUUEP_CDS_0149"
                     /function="unknown function"
                     /product="hypothetical protein"
                     /translation="MAKQIQAIIADTVAKSKKLFDKGDILEAPTRIDVMTSMIIDAHQ
                     GKLNSRASEVMEYIVQFEDVCKYAKAVDPAVREIYRKQF"
     tRNA            100592..100668
                     /anticodon="CAT"
                     /locus_tag="IFJGUUEP_tRNA_0001"
     misc_feature    100679..100750
                     /note="Geneious type: pseudogene"
                     /locus_tag="IFJGUUEP_tRNA_0002"
     CDS             100769..100882
                     /locus_tag="IFJGUUEP_CDS_0150"
                     /function="unknown function"
                     /product="hypothetical protein"
                     /translation="MPLNGSEYATLSTGKALLVSGNRFPGMRGEVKKLPAH"
     CDS             100899..101180
                     /locus_tag="IFJGUUEP_CDS_0151"
                     /function="unknown function"
                     /product="hypothetical protein"
                     /translation="MKFRETVKYHNAVEYTQIFVDMSPAKFKERYGMTFNEWKDGLSD
                     GDYRKNFKFNECYVDDDPYDLDVCSKTTPLIENSPEQLYESCIDSAYEI"
     CDS             101190..101612
                     /locus_tag="IFJGUUEP_CDS_0152"
                     /function="unknown function"
                     /product="hypothetical protein"
                     /translation="MKNLQKLFKMSPAIRKIIGENSNLTNRNKKLMEFFVKEFDDFDS
                     ELRKALEAYSKQGFFASPQVNSKKEHSERFFDWEIVNLVRRTNVSPSNHQIISLDTSV
                     FFIQYLISGGFKNPVIPFTNEAIISEFDESFVYINTNK"
     CDS             101654..102220
                     /locus_tag="IFJGUUEP_CDS_0153"
                     /function="unknown function"
                     /product="hypothetical protein"
                     /translation="MRFLKYASWIVLVPLDIITGVLAILFAPFVVPFYNEKTGHLPKG
                     FRWMETFDNPIDGDGGHIRRWASIRYHLGAFGVYMQRVGWLWRNKAYNFAYHVLGREA
                     TSKFNWKGNPKTEGGPNPVNHGYLLMWNESAWGLYVYKPWLRIHKVQFCLRVYAGWKL
                     KQEVSDPVNLDRAMLAFHFNPFRYYVIK"
     CDS             102231..102593
                     /locus_tag="IFJGUUEP_CDS_0154"
                     /function="unknown function"
                     /product="hypothetical protein"
                     /translation="MKAFQILEGLHTGTIYLEEGNDVRIVVSKTLTMDSVIGKARVTP
                     FAKREIEIEYQPTVKVEGGQHLNVNVLRRETLEDAVKHPEKYPQLTIRVSGYAVRFNS
                     LTPEQQRDVIARTFTESL"
     CDS             102593..102862
                     /locus_tag="IFJGUUEP_CDS_0155"
                     /function="unknown function"
                     /product="hypothetical protein"
                     /translation="MAIADIKGYKPHTDKKVETVNRIKDAENALGAILEDIEQRLSNS
                     DIDSLIEEELDEVLERIHQIQLAKDRLKEASMWACRAVFQPDEKY"
     CDS             102990..103283
                     /locus_tag="IFJGUUEP_CDS_0156"
                     /function="unknown function"
                     /product="hypothetical protein"
                     /translation="MKRSYNMNELVFFKTRREARAYVLAAGKNTSAAIDMGTDKAVGA
                     RWAAVIVIAAPVTPVKTLVLGARHAETLNTAASGRGHEVKVFKKRSYLSCARG"
     CDS             complement(103296..103598)
                     /locus_tag="IFJGUUEP_CDS_0157"
                     /function="unknown function"
                     /product="hypothetical protein"
                     /translation="MDTSQRVSHCSRALLISFTESVKNFTILAIHYHLHKMHLVYVTF
                     LHGLILLRGCKIMSEPTQQDNQKQYQSLLFPDVARDHESSSKRYQITQYFRIPLYI"
     CDS             103677..103829
                     /locus_tag="IFJGUUEP_CDS_0158"
                     /function="unknown function"
                     /product="hypothetical protein"
                     /translation="VKYYGFKTSHFGKAYRTENIDRKRPYYDSLVRAGRKRARQEGKK
                     EGEDRG"
     CDS             103822..103932
                     /locus_tag="IFJGUUEP_CDS_0159"
                     /function="unknown function"
                     /product="hypothetical protein"
                     /translation="VDNWKTWISIIVGVIIGRGLYDLIFSAGVHYGHWFG"
     CDS             103913..104353
                     /locus_tag="IFJGUUEP_CDS_0160"
                     /function="unknown function"
                     /product="hypothetical protein"
                     /translation="MDIGSGSQYPSCALSNFAPHPFTFDGVECASMEGFLQSLKFSNP
                     DMQAHVCTLVGKAAKFKGKKKKWWTNQTLYWKGIPIHRSSEAYQILIENAYNALFLNE
                     GFRRALAATGKSTLTHSMGKNKINETVLTEREFVRNLTRLRDLL"
     CDS             104350..104613
                     /locus_tag="IFJGUUEP_CDS_0161"
                     /function="unknown function"
                     /product="hypothetical protein"
                     /translation="MSEKERVECVFLFKGAINPLALLYAQHALRSTLIQSVIYKAGVY
                     YVTIGANNMVVIESYVKECALNGVVFDKVDFDAGVDAVYMYKG"
     CDS             104588..104836
                     /locus_tag="IFJGUUEP_CDS_0162"
                     /function="unknown function"
                     /product="hypothetical protein"
                     /translation="MLFICIRVDMSYVVYFDCSDLDPFVLQQAKKYHQDVVGIGVTND
                     DMLCIEFEYYRTFERDYFLGELNAFKSTLFFDRYEVIS"
     CDS             104917..105447
                     /locus_tag="IFJGUUEP_CDS_0163"
                     /function="unknown function"
                     /product="unknown function"
                     /translation="MPTDIALEMVTDEKFRDMTEIFGCDQQLAKILMEEYNNSSFIRY
                     LNAYDDALIVINRLKTQYDFVAVTALGTTPTASLNRIANLNTLFPSAFKEVMVVGHGE
                     TKTHRYLEAKAKYGNRLVCFVDDLAINLNECHNVISQLPLFHMLRGEREETNAPHQLV
                     KSWFEIEEKLNDLVNP"
     CDS             105428..106957
                     /locus_tag="IFJGUUEP_CDS_0164"
                     /function="DNA"
                     /function="RNA and nucleotide metabolism"
                     /product="ATP-dependent DNA ligase"
                     /translation="MILSILNELASTLKTKEKEAILKRNADNELLKEVFRITYTKQIM
                     FYVRQFPLVEGKPGTTPLSDAIKALLEDLASRKYTGNAARDRLLDIVSSVNINDREVL
                     RRIINRDLECGAGTTLPNRVWKKLIPEQPQCLATPFSEKALRRIIFPAYSQLKADGAR
                     CMADLLEALNRKVSRAGNEYEGLTQLDIDLKKIRDYLGYDVVLDGELIYVPSGTVPTL
                     PEPETDMPFSLSAFMDDDDNDIALFAEEVRKVSTPEEEQAEAKREEGNGIVNKSLKGT
                     ITEEEQRNIVYVVWDIIPYEVYYGEAESVQTYDERFSLLRDILLDLSLPSVRLIQSKL
                     VNNIAEAKQDYNNYRNDGKEGSILKNRNFKWKDSRVADQVKLKNKTPIELRIIDIYAH
                     TKEDHKVGGFVVEDLSGMARTNTGSGLTDTDYRYDDDGITRVYIPLDERGELDREYIM
                     AHKDEYIGAIVEMEVDGLQKSKTRKKGEPEYSFFLPIIKKIRRDKTEPDDIHVVFADL
                     F"
     CDS             106932..107603
                     /locus_tag="IFJGUUEP_CDS_0165"
                     /function="unknown function"
                     /product="hypothetical protein"
                     /translation="MLSLQIYFDKKPLTPVGGFVILGLSKRKSLREYIMTSSYQKHKT
                     LMANLSGKHIDEVKSLLTVTEGSRFETNHVIKPSVKKVLKVIYKHPVYQCVHIMNSNA
                     FIFVYNESDDNCVGIFRKPNFECMSEAAVATPIVDEYPDYVQRNMRYVQSRLAYAHDF
                     NSDAVEALADILCKNQKDRQMTKYLTDPTPSTIRISVEVPFENHFMAVEALAKLGLEV
                     KTEAV"
     CDS             107692..107895
                     /locus_tag="IFJGUUEP_CDS_0166"
                     /function="unknown function"
                     /product="hypothetical protein"
                     /translation="MAHMMKKAEFLNLVKDCGFAHLKTFRGSVYLYDREIQVAEVYCA
                     SNMQESGIISAMNQSIKYRKWMG"
     CDS             107883..108074
                     /locus_tag="IFJGUUEP_CDS_0167"
                     /function="unknown function"
                     /product="hypothetical protein"
                     /translation="MDGLIMKVNVSYESRVNGAQWRKLDNGQVERRLPGSDEWTLAAV
                     LETEIDLATKDGILFEVKK"
     CDS             108071..108235
                     /locus_tag="IFJGUUEP_CDS_0168"
                     /function="unknown function"
                     /product="hypothetical protein"
                     /translation="MITLSDYLLFTALWAASIFITALIYNKRDDFGLWVFIHGFPLSM
                     WIVMTAEILH"
     CDS             108318..108581
                     /locus_tag="IFJGUUEP_CDS_0169"
                     /function="unknown function"
                     /product="hypothetical protein"
                     /translation="MARTIKDFHDDQIISNAMGGRMILLMDSDGDIVLVVENVVHYSN
                     RSLEGMFNWLMRQHRAEKSSLPAACKAHAKNLVTITKLRIRSY"
     CDS             108629..108919
                     /locus_tag="IFJGUUEP_CDS_0170"
                     /function="unknown function"
                     /product="hypothetical protein"
                     /translation="MNFIDINKDLEGKNIKLVNREMLESLGNGGEKFSEEFYNNLSLM
                     TVKRVDVQGGSGWVSAIPVSLVDQATYDPVADSWDLEMPLVFEEVMKCYEIA"
     CDS             108930..109229
                     /locus_tag="IFJGUUEP_CDS_0171"
                     /function="unknown function"
                     /product="hypothetical protein"
                     /translation="MNGGKLQMEVSEEEVKERLSVARRFLESIDPDKLGKCPDTICLN
                     CGRSVLVGKCCDNPNIVVMEKEQVSPETWDQIQEIIKNPPAPTKKLRELMTRKMK"
     CDS             109226..109603
                     /locus_tag="IFJGUUEP_CDS_0172"
                     /function="unknown function"
                     /product="hypothetical protein"
                     /translation="MSKFKLSATVRLIRWNGEEIRYDDPEFAHEILSHRLGLKNASLV
                     QTVKTSAEPEIWRCVILDLDNNIDYDDPKNYPLLEAQVENAPEDRQCFLVELPREHYE
                     NIIKARKKVNNNVFDLHLGLFED"
     CDS             complement(109600..110709)
                     /locus_tag="IFJGUUEP_CDS_0173"
                     /function="tail"
                     /product="baseplate hub"
                     /translation="MAEKIVNRITSIKLYTSYEKYIDNAYTELLPALVSFSEKTMING
                     SSETLMQIYDAQLIYQQLIQPIIQVSFQYNGTQEQHYYGLLYSNVDTDDKNRSVLRMN
                     LSPLHKTFRRKFARSFSNNAVQTITECMTALYSKMKLLTPEVDGGNIRIPPGCLNGTY
                     QDIFDYIRDNGQSVVSSDFCYLWEDGSGIFLKSSTDILAQTPIPAYKFNVDNVFVGDT
                     VIFTEAQYITHKDNTTLFKDASFFSLSLTDKKMYGDILADTDTENTWIFTNRNAIYDT
                     NFQNPDSEGKPFQASKMQLLSSYERRIRFDIKQGRLDVKVGAIIEVFGEEYAGKYLIV
                     ECVRDVSKDFHLQTLECIQVGEPTSAATTNTTSST"
     CDS             110779..111354
                     /locus_tag="IFJGUUEP_CDS_0174"
                     /function="tail"
                     /product="baseplate hub distal subunit"
                     /translation="MKNKTLDKFMTTRLEIKKTNVKTVHLPDGTAIEIPKMSYRHFVK
                     IKTLKDDPVAIMRFIIDDIKPRELTAAEIEFVLIHMYAHNNADYANTLKEIGLNLDDL
                     KISEPCYDFTFDNVRLVFDKPSLLNAHLPFLIKEAYVDGKPVELTEDKRDELINCLYR
                     FEYDQVSRGVLQEVYIIHEGKTIKGLNIIGE"
     CDS             111351..113144
                     /locus_tag="IFJGUUEP_CDS_0175"
                     /function="tail"
                     /product="baseplate hub"
                     /translation="MIMANSYFNEEQKKKFLNRNNNKQPAVTKVTASLDAESVRDLKE
                     INDNTLESAINTLDIKEGLKSFEEKFRDKFAGFKEQYEEDKKESLAEQLPDFVGPIRP
                     ISLTDDNSKTVDNTVNVNQNGQFGKLEENTESIFHAINKLVDLYENTDKHKPLPEPVE
                     EPDPYVDTKKKRIIDDEDKRSKTLDSIAKSLVSIKGFTSQILSRFIGYSLEAMAKFAK
                     WTLLIGSLIFTFDVLRVTIRKWFEDILKEGESSKKLFGTYLGNVKAIVTKIEEGLNNF
                     NMNNLGESLRDLFVEPMKLLGQTVQTAITEGIGRLIQSLGESTGIDSITNAGRGMQIT
                     ALRDKQKFDLELTKDDIIMIKKQELAEQQEALEKEDKAIAARQALTITPSQIPNGSIY
                     KVAPTDYQERNQKIVDADKERLDTMKKHTDELKSQVKLIEGSAEEAQKLADEENKRNR
                     ERVRQAQIEADRLKQARKEGKQPPEGSEKKGDDLLGKATNYANSENLDAADIKYINDE
                     LLDQLEKRRNEGNLDDVQKDRISDLIEQLQNKIAARTESSAPIDAQPPLAANKPDADK
                     ASNIQVNNKTVNNNVTHSVQRTEHKPLVALA"
     CDS             113155..114228
                     /locus_tag="IFJGUUEP_CDS_0176"
                     /function="tail"
                     /product="baseplate tail tube cap"
                     /translation="MKFSIIDDSINTLKNIKNRGIPSGGAAITESVLKQTIVTAEFPA
                     QRAAGIDNAYNASSLYNNGLLFTAYDFNGVGSKDNYRSLRQAAQNPKQILSSATGNVK
                     YKQVLNSSIGTMEPVCQILLPRSLNDNEVNSHRYQDANDSFLTKGLSRVVSNMVWGAV
                     ESVSGGIMADRREALDVGTKAAFQGSDKRTKMYYNTFVIESRNDLLELIKIYYLFTVL
                     GYGTTSGGTAKEVAALVKQYYGVLGAKTANAISPSSNPVTASDFDNSLGNDVVDFISN
                     VEVIKSPPVWFIRDFQSGDSLRLPHSTFGPAGITSVRFGRSIDNIVNTLRESPNTPIS
                     LEVEIQFMELIDMRQDSIFDTNY"
     CDS             114238..115101
                     /locus_tag="IFJGUUEP_CDS_0177"
                     /function="tail"
                     /product="tail tube"
                     /translation="MFYNVDEFLSGMANRDFQRSNLFSVVFATSPASRILDNTIGSIR
                     DTLIDGSISSINANNPNEFINAITGGVSKLFSYTVDKAIMSLNKTGFSKIIGAISPRL
                     ITSLFGDSMYGQLLSEFRDEMMYNMGLSIMGVNLPGKSIGYEYVYNGGVPQIRFTRPE
                     NGELSLTFRTDSEARNLKIFNEWISAIRDDVTGQYAFIDEVTSTIQVNLHDRDGSPHT
                     TYVFQKCLPVKISNSELSYENNNEIWTFTVDFAYKTSWVVEADKEGWEGFKQSVEEGL
                     AIAARTAITGQ"
     CDS             115130..115873
                     /locus_tag="IFJGUUEP_CDS_0178"
                     /function="tail"
                     /product="baseplate hub"
                     /translation="MFDIIRVTLPSGIKRFPMFTVKDQFKLMLTRIDMEGRPLKEQQE
                     ILDEVLDLLYPGYSKTEQEYIFSRVYCGSFGKNVIKVVIGGKGGGHSEAFMVINDIQL
                     ENEYKLNDEITLGFNFPRTRNTSEELFLECISYVIYNEQRYEWTSLTEETKENILDIV
                     ELDDVEKIVTMLTKSVDVSMRGKSFSGMLTLFKILFSRGDLDEFVKTNYLLNKNGLNL
                     EPIMNSSPMERQIYTALLAEDLKKQGAVK"
     CDS             115870..116424
                     /locus_tag="IFJGUUEP_CDS_0179"
                     /function="tail"
                     /product="baseplate hub"
                     /translation="MRKHEYKHVEKYNVDYRPLTHTEFTPNADFIKGDVYLYQREYLF
                     ILALLESKNIDTRQLFINCEECQERIEFQLKRNQIMVEDFDDKLYGNDGIALSVHPRK
                     TGDEEIPDLIDYVMIDGEQIMWSDCSDKDKEMVLDAIDYATYKSISTALDKPAVVANI
                     PVRCSCGHSHIVSLRGLQQFLKVV"
     CDS             116425..116817
                     /locus_tag="IFJGUUEP_CDS_0180"
                     /function="tail"
                     /product="baseplate wedge subunit"
                     /translation="MGVNLRLLYSDIEPNMQRDWNNDVAASKGAAAVRNSLIGIVTTI
                     KGTRPFDSNFGCAISDMLFENMNPLTAESIRTSIVSAIRAYEPRVYNLTVDVIPVYDD
                     NSVTVTIYYSIIDDPDDVEQIKLQLSAS"
     CDS             complement(116852..117307)
                     /locus_tag="IFJGUUEP_CDS_0181"
                     /function="unknown function"
                     /product="hypothetical protein"
                     /translation="MNPYTKCGVMSLLLKEVVRFYSPIGKVWCVSIGGRQIGWIRRGD
                     TIKGWHQYTAISIMGCEYGEFDNFMQALSLFIDNAIHEISSQGSKVTKYMDTLYVNVE
                     TDRYCIIKEALYDDNDEVYYYIVSDQNQMQSYISPFELRYQTLMGFIEF"
     CDS             complement(117315..117539)
                     /locus_tag="IFJGUUEP_CDS_0182"
                     /function="unknown function"
                     /product="hypothetical protein"
                     /translation="MNCVYIIIEKFTSPAGNVEQTTVCAALNEEEAKHKVKYLNENAI
                     IPFGFKGYTVKYEYTAISLETSPSWLLDMK"
     CDS             complement(117549..117917)
                     /locus_tag="IFJGUUEP_CDS_0183"
                     /function="unknown function"
                     /product="hypothetical protein"
                     /translation="MKKPLTSVGAFCYIGSIENNEEYIMKYLLLALSLLATPALAFEE
                     PPPMDKATYDAMSDDEKCEHLPTYQMMSDWLKDSKVDEKFKTKVITQYLYSQNQVCLM
                     TLRIKIRELEYELNTGKKLK"
     CDS             complement(117917..118201)
                     /locus_tag="IFJGUUEP_CDS_0184"
                     /function="unknown function"
                     /product="hypothetical protein"
                     /translation="MITIVYWEEVESEMIDGELAEVDGESEMLTATETIENAFDRIKA
                     HQKEMEGRDIQYMMSFWVGGEALCHAVIAESTSVDTCREKIQQYVKSFLH"
     CDS             complement(118217..118687)
                     /locus_tag="IFJGUUEP_CDS_0185"
                     /function="unknown function"
                     /product="hypothetical protein"
                     /translation="MKIRSGFVSNSSSSSFIIGIGLVRPGKEKEVADIYGENNIESLI
                     DMITDDTRSKWGIPQVDSDGTISLEAFSSHSVEISYIWDKLKELGMDDIKIVHFNERG
                     DEPEYDDETGCYNYDWYADADAFGPELERKYNLLRDNRELFIEGDVNCGGDYDG"
     CDS             complement(118684..118842)
                     /locus_tag="IFJGUUEP_CDS_0186"
                     /function="unknown function"
                     /product="hypothetical protein"
                     /translation="MISLFAFVSVVVLIFAGGVIYHGCDRREDKVILWGIVFALIPLF
                     MIGNMVMR"
     CDS             complement(118839..119456)
                     /locus_tag="IFJGUUEP_CDS_0187"
                     /function="unknown function"
                     /product="hypothetical protein"
                     /translation="MNICELNQGDILYFSNRDGFRNSRPENIGFHSQLPDFIVVDDVR
                     LTDNGWQVDVVGFKNNNGAIVWRPGSIDESVYFNNIRVNIDEIGTDLSEVRESPYVFS
                     NWFKVGGAYRSDNKTVVYVDSLMSGMVNFNPSLPGNNGTMMDIFRDYNRSGTMLPSEK
                     AYVINRCLKGLYQDMLTYNEGNVKDALHDLNKILKEVSMRMDTCK"
     CDS             complement(119526..121742)
                     /locus_tag="IFJGUUEP_CDS_0188"
                     /function="unknown function"
                     /product="hypothetical protein"
                     /translation="MITNIEFKNAVAKPTPTNHVFVCDVSGSMYNELPRIRQHLKNNL
                     ATLVKQDDTVSILYFSSRGQFGSVFVGEKVSSVSDLSKINDAIDRYLRPTGCTGFVEP
                     LQLAVEVATDLQADNGNLNSLIFLTDGYDNCWRTDDILKACSTLPLTFNNIAFLEYGY
                     YVNRPLLEKMAEATNALHKFVEGFDAYVPAFDEIITAQTSARVEVKVGDATHAIYLDE
                     GRVYVLNAANGVVLVPEHIKNIWALGENAINDVDGFDPATAEGEQVLYVVLYHALHTM
                     NPDLAWKVLKKLGDVRLIKAYDNCFTKQDYSNAKDMISEAVVDPAKRLMDGVDYNMVP
                     DENAFTLVDALELLAETDTVIDLSSEHWAYNRTGRQTVQKDDDTLDKLSEQIANASTP
                     EERKALAAQLVAHEVWKPEFTQTTTKVAVKHLVGNSSRPNISINTDLQGYVTIPESKQ
                     KEFGLPEKVETKQVRNFTIVKDGIVNVKVLPLETDIPTLKNLRASGLTIKPLAKIGED
                     RMSVLVDFTSLPLVNRSMTRGISGKEFVADNVRLEILKGRQKVMKFFRDNAIGLRNAE
                     GLKQRFGEAAGEWLSEQGIRDYGFSPKVERTESTDVYMSKELNVKIKGVSSLPAVAAT
                     VAKRAEGKKKLNNGDLIILWAYDTVSKEIEALDKNDLIEYLDKQTKETIKEVRALNNR
                     LSRVMYGIVVGHAWFADLDFEETSVSVTATDIVAAEFWKDVKFDCTIVLEEKEVKL"
     CDS             complement(121750..122070)
                     /locus_tag="IFJGUUEP_CDS_0189"
                     /function="unknown function"
                     /product="hypothetical protein"
                     /translation="MEYEICVKMPPYQLGEEITFSQTLPVPIDLFSLRKYLERFDLNE
                     YTIQIVRIKNPVAYALSFDVGESQTTTMDDFVSLLSSKFGCDDALDIISKKVNEILIK
                     FTYK"
     CDS             complement(122070..122585)
                     /locus_tag="IFJGUUEP_CDS_0190"
                     /function="unknown function"
                     /product="hypothetical protein"
                     /translation="MKIRSGFVSNSSSSSFIVRFPKDPTDINNLREMMGDCVPNCGYS
                     WMTCPTAEEVVQQVHRDLGGHMGNGFESYYDDKRYEWETEDSAETRYRSNPQIALAYD
                     GRDWYDLETEEKDALIKMWLYEEYNSKFGNQDGVFIYEFTYSDECGEFQSQLEHGQIF
                     RNLEHTMKSHH"
     CDS             complement(122585..122824)
                     /locus_tag="IFJGUUEP_CDS_0191"
                     /function="unknown function"
                     /product="hypothetical protein"
                     /translation="MNIYSIELIFDDRFEQTCDCVCSTVDLNVAINYIKHTPLPSLHY
                     YCVTVFDGFTGKPTHRCTVGYNERKHFTAFEWEKL"
     CDS             complement(122811..123098)
                     /locus_tag="IFJGUUEP_CDS_0192"
                     /function="unknown function"
                     /product="hypothetical protein"
                     /translation="MIYVAYYSADYEFTEIVHVSESLQNCVDALNKVPNFPYLGDHVT
                     VDVWENEKIIAKSSTFGHRDVWDEESQQYNEIPVTFEEVMKNMKEVKDEHL"
     CDS             complement(123098..123265)
                     /locus_tag="IFJGUUEP_CDS_0193"
                     /function="unknown function"
                     /product="hypothetical protein"
                     /translation="MITEVIEMVLYALTFVLLFLSAEWTSRGNVVMARICAVAVFWIL
                     GLLLISIVRGW"
     CDS             complement(123273..123476)
                     /locus_tag="IFJGUUEP_CDS_0194"
                     /function="unknown function"
                     /product="hypothetical protein"
                     /translation="MAPSIVMLVIVFLAFVSIICLLLSSKQNIGTTWLVILLIMITGL
                     FLLIVSDVVSSLMWHINYNRYIQ"
     CDS             complement(123519..123797)
                     /locus_tag="IFJGUUEP_CDS_0195"
                     /function="unknown function"
                     /product="hypothetical protein"
                     /translation="MTFNDLFNGCTGAGAKFNLLKDYPLGSNPGYVMVEVRNGEYYNV
                     FMWDRSFSYCWFGAKYKPDYILEQIETVKAKNPELYAFAESIRGVFGH"
     CDS             complement(123844..124767)
                     /locus_tag="IFJGUUEP_CDS_0196"
                     /function="other"
                     /product="DNA methyltransferase"
                     /translation="MKIIDLCAGVGGVRLGFDKAFGGVECLLTSEIDKHAQQTYADNW
                     GDENIQGDIFAIDENDVPDHDILLAGFPCQAFSKAGLKQGMLDPRGTIIFEILRIIRA
                     KKPSVLFFENVPQLLTHDKGNTFKTIYRLLQDEGYDIHYQVMNTKDFGLPQRRERVFI
                     VCFRDPVFFSFPVPPRTPTRVGDILEPDNDQYTISDRAWKGFRERKERNKANGKGFGY
                     QAVTVDSVCTGTITAQYYKDGVQCLVLQEGKNPRMLSPRECFRLQGFPDSFKMHKSKT
                     QAYKQAGNSVSVPVIEAIAKQIKKALAQAKE"
     CDS             complement(124764..125027)
                     /locus_tag="IFJGUUEP_CDS_0197"
                     /function="unknown function"
                     /product="hypothetical protein"
                     /translation="MTDVILNVKDIVLGDKVKNPDAVTLEQAVVNVMRDSLRLEVNEI
                     AETCYTGGLCGQSLYRDAKSVNIQLWADIGEESYKIDEVDFDV"
     CDS             complement(125027..125272)
                     /locus_tag="IFJGUUEP_CDS_0198"
                     /function="unknown function"
                     /product="hypothetical protein"
                     /translation="MTYPKLSGAEIDVLCKLYGYSSKMLDLDFNDVPSKSGRDALIQK
                     GYASMAFSSPTKNTDMCLVITPLGVDAYKHGIETEWR"
     CDS             complement(125269..126276)
                     /locus_tag="IFJGUUEP_CDS_0199"
                     /function="DNA"
                     /function="RNA and nucleotide metabolism"
                     /product="nucleotidyltransferase"
                     /translation="MKMIMETVFGSHLYGLETPTSDKDYKGIYLPHPREILLGTAKKS
                     IDTSTGDKNSKNGVNDVDRQIYSLQKFISLACDGDTVAIDMLHADDSKLIANSDIWQY
                     LRANRSRFYTTELTGLFGYVRKQAAKYGVKGSRLAALREVVDVLQMIPDYWYGTSLLG
                     NVDESNYGKRIKVGEISNRFPTNEFCRFVTDKTLKSGCQEFYEVLGRKFQSTITVAEM
                     KKSVYKLWDEYGERARQAEANNGIDWKALSHALRGGMQLIQIFKEGDIVYPLPDSAFL
                     KMVKAGGVPFATVQEALESTMCEVEKLAAVSGYPKEVDRDFWNDFIERVYSEHVVRYY
                     K"
     CDS             complement(126276..126653)
                     /locus_tag="IFJGUUEP_CDS_0200"
                     /function="unknown function"
                     /product="hypothetical protein"
                     /translation="MIDLSDVKVGDTLYDAGIRSDHRQNRNPKTLYVQKVARQYLYAS
                     FRPEDGPDCCSNIKIKRNNGWADGWMGYQLYRSEEEYKEMVYRRDLCDKIKKVFGNSY
                     GTNIPDITTAELRGIAKTLKVEF"
     CDS             complement(126650..126877)
                     /locus_tag="IFJGUUEP_CDS_0201"
                     /function="unknown function"
                     /product="hypothetical protein"
                     /translation="MKPRLIMSDIVIVNNEEYYVADMNTKGTREILDLECVKGGENRF
                     IVITYNRSSKETLGVSVPVHYCEKTNCWRRK"
     CDS             complement(126874..127479)
                     /locus_tag="IFJGUUEP_CDS_0202"
                     /function="unknown function"
                     /product="hypothetical protein"
                     /translation="MIPVISVREQVAKPRAVKVGDFLDVSFTCGETQKQHKESFSVIL
                     VSKDSDGSMVYILHKVGTARVQGHVMIISVYPGGDKVSSQCLDKVTARYLRDSVFMAE
                     ISKIYVNSRSAVDGIVTHVGDELMFTEKSHESVRRAVKVGDKLGSPRRDYVVEYITSS
                     GDIIVKAEKGSTVVISRRDKKLIESLNQNLEWIDESEVYAA"
     CDS             complement(127482..127751)
                     /locus_tag="IFJGUUEP_CDS_0203"
                     /function="unknown function"
                     /product="hypothetical protein"
                     /translation="MKHPYCLVTRPVSPGGLPVTCWQLIEKGDAFLNKRGENVFVYGV
                     NSIENETMVITDEKTNEKYTLTSEHDCRNFNVYWKSDEEFETVRK"
     CDS             complement(127819..128877)
                     /locus_tag="IFJGUUEP_CDS_0204"
                     /function="other"
                     /product="cytidyltransferase"
                     /translation="MKHKYDKAVVIGRFQPFHYGHEKMVREALAVADTVYILIGSAYA
                     YPNTLNPLTAKQRQAMITRWSICKLDVEDAARIKFAHIPDYLYNEEKWKSRVRMAIDE
                     TRNDRIAIVGYEKDKDSYWLKAFGWNHIPVEPVKVGDQDLSSTNLRKIIWEHHEGWDE
                     DLLKYAPSTTVSFIDEWTQTKEFQRLSHEDAHWQREIDKFKKYPYPDSLNCCTADSVV
                     VCNNHVLVIRRKFAPGKDALALPGGHKNGNETFLDCAIRELLEEVRIKVPEKVIRGSI
                     RNSMLFDHPKRSVYFSKPTVAQYIKLEPNNDGSLPRIMGGADDAADAFWLPMHEVIAL
                     RDHFFDDHYQIIVAFTGI"
     CDS             complement(128903..129001)
                     /locus_tag="IFJGUUEP_CDS_0205"
                     /function="unknown function"
                     /product="hypothetical protein"
                     /translation="MNIKQIVLTILISLFFGFIGGLFGVLIIASVL"
     CDS             complement(129054..129980)
                     /locus_tag="IFJGUUEP_CDS_0206"
                     /function="other"
                     /product="lipoprotein"
                     /translation="MEIMMNLNTIVNNPKKTSLIALGVVAALWLVPNMYTIVQDGTVK
                     TETFMGKVSPKPVLPGFHIVNPLATFDTFSTKDIAMKFDKLQVPSQDKFKSTVDMTVM
                     LQFDGSKAPINRINAGNQDQALDKYVTEKLLSTVREFGKSVPKAQDLFDAKIQNQLQI
                     AIQQEVEDYARPYGYTVKQVFLQDITLPEVIMEQVTNTKIREEQVNAAKAELQKVEQT
                     SLQAVKQAEADRQARENAAIANERDADARLYAAKKEAEANAALQRTITPEMIRWKELD
                     VQMNYSTRYKGGVPQTVMGSDYAGKVIFDSRK"
     CDS             complement(130041..130463)
                     /locus_tag="IFJGUUEP_CDS_0207"
                     /function="transcription regulation"
                     /product="starvation-inducible transcriptional regulator"
                     /translation="MSLQVSIVHKGIIMQSFKQITESENSSKIDAFIGMCLMSVTYMH
                     SAHFATGSYSQHKAYEGFYEDMQDLVDKFTEIHIGITGRYKPVLKTENVLDTVAYLRK
                     IANEANEIYESVDSSLKNILDEIKGLCYQTIYKLTKLS"
     CDS             complement(130435..130737)
                     /locus_tag="IFJGUUEP_CDS_0208"
                     /function="lysis"
                     /product="lysis inhibition"
                     /translation="MSKRVIVMNIKRISMAVLFGLLMMTPTTHAADRPVQKEFDDYIN
                     AALQVYITTIPPSVNTSELFYNYMERKWHQKQCRSESECAKLGIRVAYEFASIHRS"
     CDS             complement(130823..131215)
                     /locus_tag="IFJGUUEP_CDS_0209"
                     /function="unknown function"
                     /product="hypothetical protein"
                     /translation="MSRTYRKKYNPLRDRSSNEKIEEVKEYSRYYAQHGIDPDGLRWY
                     STNWKHKSGCAYIRFDNNLCRDGNKAHGDLNAMLSIAVKKIDSKVRTRLRQELKRMKA
                     GVIGWDENVENVNKIRAFERSLCWYEIT"
     CDS             complement(131232..131840)
                     /locus_tag="IFJGUUEP_CDS_0210"
                     /function="other"
                     /product="thymidine kinase"
                     /translation="MAKLYFHYASMNAGKSARLLTDAYNYQERGMRILMYKPAIDTRE
                     GKQSISSRIGLEATCTMITPDMDLYYDVHNNHFYSDSEKLVSCVFVDEAQFLSRKNVM
                     DLCRVVDELDIPVMTYGLRTDFQLNLFEGSYMLLALADEIRELRGVCHCGKKATTVAR
                     IDANGKFVANGDQIEIGAEDKYVSLCRKHYLQLKNNPDTVEA"
     CDS             complement(131833..132114)
                     /locus_tag="IFJGUUEP_CDS_0211"
                     /function="unknown function"
                     /product="hypothetical protein"
                     /translation="MTLRSGCQKSKSILRDIMKNSWVKDGFQLANAHIIEKVRCRDCH
                     FPLICVMNITKPPYDEWDWWIYCSNKTCKNHEGEGKFQNTPDFVERING"
     CDS             complement(132231..132518)
                     /locus_tag="IFJGUUEP_CDS_0212"
                     /function="unknown function"
                     /product="hypothetical protein"
                     /translation="MMDPIKAGREIKKANKRIAVIKGQRAALVKTCNALAQAMKANNI
                     NIMQRKETVNVLCIVDNCLSKEMDELKSKINMWYLDIHQAQDNEMSGYMHD"
     CDS             complement(132521..132994)
                     /locus_tag="IFJGUUEP_CDS_0213"
                     /function="other"
                     /product="phosphatase"
                     /translation="MIIKEVKGNAVNMYLNGEGHLIHGCNCYCNMGAGIAREIRDRIP
                     GAFQVDANTLKGSRDKLGTCSVYIGEKGNIVFNAYTQYDFWTPGPRVDYDAIGNAFKQ
                     AVGLADAVKTGKPIITPLIGAGLAGGDWELIKRIINEVTGDYPIIVVHFDPRKAN"
     CDS             complement(132984..133082)
                     /locus_tag="IFJGUUEP_CDS_0214"
                     /function="unknown function"
                     /product="hypothetical protein"
                     /translation="MSVGVQFTVLWILVILMGLVVALLYRKNKNDH"
     CDS             complement(133079..133183)
                     /locus_tag="IFJGUUEP_CDS_0215"
                     /function="unknown function"
                     /product="hypothetical protein"
                     /translation="MCNFIGFVIGLVVFTGVMYMCHQEDLRRERKARK"
     CDS             complement(133176..133292)
                     /locus_tag="IFJGUUEP_CDS_0216"
                     /function="unknown function"
                     /product="hypothetical protein"
                     /translation="MAIWIFIIMAAVVVFLAYNAGKHESTGPCYYCGDDDYV"
     CDS             complement(133292..133615)
                     /locus_tag="IFJGUUEP_CDS_0217"
                     /function="DNA"
                     /function="RNA and nucleotide metabolism"
                     /product="valyl tRNA synthetase modifier"
                     /translation="MKKLALLLTLVAGFAHAGDARLDELCNNRDIKDVAVCKQVIAEQ
                     LDVAYMWGEENAHLYKRGKLLKQKEFLQSEPMMNLCKQAPNKERCEKFRTYLVDEFNA
                     GIGLY"
     CDS             complement(133625..134224)
                     /locus_tag="IFJGUUEP_CDS_0218"
                     /function="unknown function"
                     /product="hypothetical protein"
                     /translation="MGTMRNLAFEVTVIDQRIKELHAQIAPLQEEISTLIKEKRDLIE
                     LIDQDIINNVKDGEKIPVMLEYRSSSVSYHAATQFFESIGLGIDGMDPDINQYCLRIA
                     MDEDGSNLNRVLTALEMVEPFVRPQANGRKRFDLFEHTLSEWDCYWLTYNPANKRWAV
                     ETGSGMRRNQDPTFSDMSLKKVLAYICNAHYYTPIEEDE"
     CDS             complement(134212..134358)
                     /locus_tag="IFJGUUEP_CDS_0219"
                     /function="unknown function"
                     /product="hypothetical protein"
                     /translation="MSDLILNETKRVLFKAGSYIVATPKGNTSHWAVADWIMYIDKNG
                     EWVQ"
     CDS             complement(134369..134764)
                     /locus_tag="IFJGUUEP_CDS_0220"
                     /function="unknown function"
                     /product="hypothetical protein"
                     /translation="MSVSHQVIVSQKYDYPNLLRCVQAIRDHFSKQDNIVIKEITLSK
                     SLDCFNIYFTYDNEQRRLFICELMDMYYDMEYNPIPKNGIYFSINVWGESQKIMDLVK
                     ETVYTVITSSDTVYERPNDAYESRFTLVK"
     CDS             complement(134832..135473)
                     /locus_tag="IFJGUUEP_CDS_0221"
                     /function="unknown function"
                     /product="unknown function"
                     /translation="MKKIIIAASIFLCSFSGNAATDPLGDFIADLPTHQLPLQKATVK
                     PPANKNSPSYIKDLDNITPKQKEVLEYAYRVGHNYDLKTAKPVEKDKAKRLGYHLAAI
                     AWIESRACENVGKGKKGHHAYGCWQVTARSASARMDKSYPKRVVIKKLETLQGGSKYA
                     IYELEYWLDYHKGDLKKALASYNAGFKYTKKEARDYARMVNTTAKLLEEKQII"
     CDS             complement(135537..136091)
                     /locus_tag="IFJGUUEP_CDS_0222"
                     /function="unknown function"
                     /product="hypothetical protein"
                     /translation="MKLEKRYYVAKLSDLKELTPEDLKTFNEICTKIEIGRGINGKKP
                     FDAIVIENDWPEYDKVLEMLTSRIVREDTQNKFEKMLDNKERLGYFFVIQTHQGKFLI
                     TSDAHSTNRLTKYSGYKYRALFSPDCGFDNREIFTTSWSVYFKHAVMVSLDEIVALYD
                     PNKAISNYNIAEFINDKLRDAKTI"
     CDS             complement(136103..136300)
                     /locus_tag="IFJGUUEP_CDS_0223"
                     /function="unknown function"
                     /product="hypothetical protein"
                     /translation="MITVIHSQKLITVCSCCKSGLEYELSDIQQKRESIYNGFFSAAD
                     YVVKKFITCPKCGNSVKLFLN"
     CDS             complement(136337..137680)
                     /locus_tag="IFJGUUEP_CDS_0224"
                     /function="other"
                     /product="PhoH-like phosphate starvation-inducible"
                     /translation="MKYVLDTNVLVSNPYSIYSFTQPGTEIIITSATMGELDHLKTKE
                     RTAHEARLAIRLLSKVIFGQSYDAITKSGIPLNLTNPALSDTITLKVVDYVGNKTFAL
                     DKQDERIIETCMQQDATLVTRDIMMLLIAMSRGCKVEQYTGDDTLKDSDVLYSGYVEI
                     PDFWDTVEVLGYTDNVAQITYSSLPDEDFYPNQYITSNGELVGRVVTADEICLNVLPV
                     KHEQAMKRKLMKAIQPRDSLQAAFVESIMSNEIDVATIMGGAGSGKTMLAVSGAMHLV
                     NSGHYANLMYVKSDSPLSSEIGFLPGTLGEKLRPSIEPCITSLNILFKDNPESEKYIE
                     GLIEKGVVQFPSLYYFRGRSIGHPDPGKGSVLIVDECQNLSNHEIKSIISRCGENTLL
                     ILCGNIKQIDNPRNTAVNNGFVWAVEKLKEYEHSSHIILDTVYRSRLAVFVEDNF"
     CDS             complement(137736..138194)
                     /locus_tag="IFJGUUEP_CDS_0225"
                     /function="unknown function"
                     /product="hypothetical protein"
                     /translation="MNSEFYVKTIEECRKMHLMRELEEPTHNYGPNDFMVFETRLDLG
                     RRTQKTKGAFDFMKRSDSSLNIYVAHTLNAAQEAKRLHGATGCDVLTSKGAILNHFRG
                     RRIEHQAINLIFDECDLTHNERMDIVYNTIMHCVQKRHPLAYIHVISLGM"
     CDS             complement(138226..138621)
                     /locus_tag="IFJGUUEP_CDS_0226"
                     /function="lysis"
                     /product="endolysin"
                     /translation="MFKFSQKSLNNLKGVKPQLVKVVERALQLSPVDFGVREGLRTVE
                     QQRENVRKGVSQTMNSKHITGDAVDLYPSVLPQGWQTNPKVWLPVLNAVKQAGDELGV
                     KLRFGINWKNDPNLPIETKFIDAPHVELA"
     CDS             complement(138689..139090)
                     /locus_tag="IFJGUUEP_CDS_0227"
                     /function="unknown function"
                     /product="hypothetical protein"
                     /translation="MKSAFEKRAVKKDVKPGAIMYEVFCVNGEKAEMGNKIIVTGFPY
                     MNRGIGLFAKCITLFDDWDCHTQFSLEDRSMNGRNGYNFHAFFLTKEDAQAYIDEVNE
                     DRLPPDMKERKEEQMKRKREFEECFGDLYDY"
     CDS             complement(139145..139468)
                     /locus_tag="IFJGUUEP_CDS_0228"
                     /function="unknown function"
                     /product="hypothetical protein"
                     /translation="MITKAQRIINHLETGFPYQGDLTRDIIDILSEHDGMKAEIEELL
                     HPDANVFASLMSDVVNIDADELGCIETTNDGDKTILKQACERIDNLHDRLFTLTFPSK
                     NDKPC"
     CDS             complement(139508..139771)
                     /locus_tag="IFJGUUEP_CDS_0229"
                     /function="unknown function"
                     /product="hypothetical protein"
                     /translation="MDIMNEILAHIEANKEAMKAKEGWVVVDDCFNPNIWTPVFIDEN
                     GNEAHGFYDAAIFDTAEEACDFWAYVSGDAPFTKYGVCRCCEL"
     CDS             complement(139841..140101)
                     /locus_tag="IFJGUUEP_CDS_0230"
                     /function="unknown function"
                     /product="hypothetical protein"
                     /translation="MKYIIALVLVVIVVLAQAGCTDEKEAERILTANGFTDITYTGHA
                     WFACDEKDTYATGFVAKSPTGVKIEGAVCSGLFFKNSTIRFK"
     CDS             complement(140103..140534)
                     /locus_tag="IFJGUUEP_CDS_0231"
                     /function="unknown function"
                     /product="hypothetical protein"
                     /translation="MLTNELSGAIRTIEGILHDLRMGNEICVSDIEANLVEWRGALYG
                     ATQGKDPLFTEYDMYTVTIDNKTYRFQWPDDAYDHIKTFYSTGGALFATSIGVNELPF
                     HPDGLRPSDHLGCTTVLLGMCGNYSDPVYWIEASKTNLKRV"
     CDS             complement(140545..140799)
                     /locus_tag="IFJGUUEP_CDS_0232"
                     /function="unknown function"
                     /product="hypothetical protein"
                     /translation="MFEQSFDEMKASVFVGNTEAGMAFRYGIATINPGYNEITSNDAL
                     ELIRKMDRLQVNVPKRLHKKWQALRGSFVMAFGPDMLERL"
     CDS             complement(140813..140986)
                     /locus_tag="IFJGUUEP_CDS_0233"
                     /function="unknown function"
                     /product="hypothetical protein"
                     /translation="MIFTHTGMVETITAGKKRIPLMKSGKYWKSEEHKFDHNGNSFGS
                     SYAKLYLKTIKPI"
     CDS             complement(140983..141180)
                     /locus_tag="IFJGUUEP_CDS_0234"
                     /function="unknown function"
                     /product="hypothetical protein"
                     /translation="MILKLLIASGDDMPYDVDSAEGFQKAYRSWGVIYSRSLGSYDSV
                     MWNLMHLDKLIWEVLEEEGFV"
     CDS             complement(141180..141404)
                     /locus_tag="IFJGUUEP_CDS_0235"
                     /function="unknown function"
                     /product="hypothetical protein"
                     /translation="MNPINPLVVDIPEKPRTLESLIEKYEYSLATPATAEMAMAERQS
                     IIYECDAKGFHTDEDMAMIDYLWKVRGAVV"
     CDS             complement(141401..142570)
                     /locus_tag="IFJGUUEP_CDS_0236"
                     /function="unknown function"
                     /product="hypothetical protein"
                     /translation="MLDFENYIMNNAQTVLKAPTLFIYQDGDIRYARSKWYNYNFNVK
                     TGEFARWGTSLETDPTYAPFPEILDIEITTKCNGPAGKLCGFCYKSNNPNGFNMDLDT
                     FKSIIDKMPWLTQCALGADAQGQTNPDMFDMMAYARSKGIVPNLTIADVSKDVAARLA
                     AVAGAVAVSVYKHAGFDVAFNSVANLAEAGQQQINLHFMVSSKTYDDAFNVVDAVKND
                     PRLKQVNAIVFLGLKQKGRGKNWDTVTREQYKALVDYCLESGVGFGFDSCSAPAFVEA
                     MEGHENFEQYKQYAEDCEATMFSSYINEKGEFFPCSFTERWVEGGWSEGLNVLEASDF
                     IKDIWEHPKTKKFRQELIGNKDHNGCRNCPAYAVCGKDMRVHKAPELDVYAVELK"
     CDS             complement(142557..142763)
                     /locus_tag="IFJGUUEP_CDS_0237"
                     /function="unknown function"
                     /product="hypothetical protein"
                     /translation="MMEHVIKTEIDKRVFLEKNKTVTLLNYSTENCSSEFWRVNIDSK
                     GQHQSIPFDNESLARAVFQSHVRF"
     CDS             complement(142760..143017)
                     /locus_tag="IFJGUUEP_CDS_0238"
                     /function="unknown function"
                     /product="hypothetical protein"
                     /translation="MLTFEQYKAQRDQYQKWIDEIGAELRAYPKNEMGMTIESIRMTP
                     AYKEKKNLFNRVFSNLRALNGEYIKVYKKELADERKQRWVK"
     CDS             complement(143025..143198)
                     /locus_tag="IFJGUUEP_CDS_0239"
                     /function="unknown function"
                     /product="hypothetical protein"
                     /translation="MDMLTVTEIKAKMHDALGAKPSKEEALEWWERFFDRHAAVMYTR
                     VYMSIDKYIAKMK"
     CDS             complement(143265..143471)
                     /locus_tag="IFJGUUEP_CDS_0240"
                     /function="unknown function"
                     /product="hypothetical protein"
                     /translation="MNMYEMLKSENSETQGEKDYNKWKRSVQHMLGSSDYDEDLMYAL
                     YSDGCTPEDAVCEYYAQNNFDEEE"
     CDS             complement(143468..143617)
                     /locus_tag="IFJGUUEP_CDS_0241"
                     /function="unknown function"
                     /product="hypothetical protein"
                     /translation="MNKFEPYMKWLRNVSAHLGRDIKPSALARELYELDADPEDAATD
                     YGRFL"
     CDS             complement(143614..143865)
                     /locus_tag="IFJGUUEP_CDS_0242"
                     /function="unknown function"
                     /product="hypothetical protein"
                     /translation="MEIIYKSRNYKKEDVAAVYIKYRNVKCEYSGIWGYEIVVEEVNA
                     DNKTICSFTTNTDSPLFTTEQLEKAYDLRNQAFNAVRIK"
     CDS             complement(143937..144215)
                     /locus_tag="IFJGUUEP_CDS_0243"
                     /function="unknown function"
                     /product="hypothetical protein"
                     /translation="MKLVRESIKLGNEYNGKWYFVIYDDNAEKLEKVEDALRAMETGA
                     SVGGEVMTWENYCDGCPCYSDGFGSGFWIDIEDVPAFKASWKIAKKMA"
     CDS             complement(144284..144616)
                     /locus_tag="IFJGUUEP_CDS_0244"
                     /function="head and packaging"
                     /product="head protein"
                     /translation="MTIKTRSVEVQNLYAVRTILAVLMGISTGKSSYIDSFIFSLYNG
                     KTRWDGDVSWTEHFCDQLNEIANEIRNGKYWKTGIFFTLIAAEDVKFWDAIGVPMKTW
                     KNIELEAK"
     CDS             complement(144695..144952)
                     /locus_tag="IFJGUUEP_CDS_0245"
                     /function="unknown function"
                     /product="hypothetical protein"
                     /translation="MSWFKRECKHQATGYRGADPYIFQKYSQVDGIGRIHLHLYARCD
                     KCGKEFSYAMMHLDRALTELCQYSTMRSEIQRVIDNTPIKR"
     CDS             complement(144952..145527)
                     /locus_tag="IFJGUUEP_CDS_0246"
                     /function="unknown function"
                     /product="hypothetical protein"
                     /translation="MSDEIVFDDATLNKLHSVASGTCTAMREKWAAAITDDNKIGVVD
                     EMGRTFTVTYNSSWSVADNQTKSNCLMKFIDMMDPHMIKKLVEEIRRLNKFEAESNHW
                     KANHACEVERARVLKERPDMPLERIKAYDRMVELEEENKRLRARMEVLMSAEMMQNNL
                     NMFSAMLHSIQSDTNQTKKLLCDRFNVQGYY"
     CDS             complement(145535..146008)
                     /locus_tag="IFJGUUEP_CDS_0247"
                     /function="unknown function"
                     /product="hypothetical protein"
                     /translation="MITTVPPNAVAVMGLVKNFIKVRFLMSVSNELTNYFNIRYTSGI
                     DDWARDDEMTINHACAVHMKRLHEQGKLKDLNLYGDIGSGYCYSFSINDKERMTVTLT
                     NLVIHEPGNVVAWGIQNGRYTENHSMKLALMNHKLFGGCVPDIFTNALLRILKSM"
     CDS             146027..146425
                     /locus_tag="IFJGUUEP_CDS_0248"
                     /function="unknown function"
                     /product="hypothetical protein"
                     /translation="MQHISLISSHTRTSCNNRFVRPCVRGNSCFVNLNQPHFDVRRVS
                     NVYLMHSAVFVSGFVRIEFSRNTERETVIIAFCVRNFTTNYSGNVFIHVHDVFLSLFR
                     FDVCNITKPLHECKGFLIILVIFRWLLSTH"
     CDS             complement(146385..147299)
                     /locus_tag="IFJGUUEP_CDS_0249"
                     /function="unknown function"
                     /product="hypothetical protein"
                     /translation="MNFTTAPFETGKWYFKKRQSRIHSYTCKKDHLYYPQVMQAMCDT
                     EGNIHSVIVPSNNCKLSLVQRKIPKEFYVLYEEFNPTHMEESLFFKQGKRYKVSNRGI
                     IDCLAEIDLGKYGHNTSLRRFLSYGSNRQEQQNIIYINKADMHGNAIHILGNSCTSEV
                     QSSFRTKIPGWMLMFLEEVGENKPVVAKDPVETMIQNHETLEETTRRELIQDEVVDLP
                     KAEGIMVSHEDLALLDAVKFLIEQSSVDYGSRARIQLSADGYTYGVDSPEFLIKWAEK
                     RRTELMKYSDELFNKINELKATIEKLPK"
     CDS             complement(147296..147823)
                     /locus_tag="IFJGUUEP_CDS_0250"
                     /function="unknown function"
                     /product="hypothetical protein"
                     /translation="MSDEIVRNRIRELKTFQSRDHAIMVGSYIHWFKNNDLDLNPSYQ
                     RPYVWKQKEQDAFMKTLITGFPCGIIAIAVDSEFNESRWVEVIDGKQRLTTIMKFWNN
                     EIGIPMPNGSRLFWGEMERHEQRAFENISLPALGLDECNIKDRLNFFLKVNFAGVPQS
                     PEHMQAILTMYENAK"
     CDS             complement(147813..148145)
                     /locus_tag="IFJGUUEP_CDS_0251"
                     /function="unknown function"
                     /product="hypothetical protein"
                     /translation="MNGKRVIVVGESKHNEKGDHLIINNDRGGWYGATQIKSGYATLV
                     EKDAVRLATANDPGYYGTREEFESEKDQEIAELKTQVHNARVYAAMCFTVAVMITIIY
                     WMVIHNVG"
     CDS             complement(148174..148431)
                     /locus_tag="IFJGUUEP_CDS_0252"
                     /function="unknown function"
                     /product="hypothetical protein"
                     /translation="MKYVDFNTLSEMGLVWRINREILHPLGLALSRDVETGSSPGALI
                     ADDGVWHFDELTNERNAEKFSKVLDLHQSGNLLDYLQKNAK"
     CDS             complement(148433..148816)
                     /locus_tag="IFJGUUEP_CDS_0253"
                     /function="unknown function"
                     /product="hypothetical protein"
                     /translation="MENQLTLIDICKSIRDAVLTKASEVTVYSSWSAEFGYEEIVNFP
                     DRLKNTKWFRYIDPNDLSLDELEELNFSRWDEHSGLRLIPLWLLPYIDPEAKVICIDG
                     NEVLFKDADNDHRFGMLAYGVKPKA"
     CDS             complement(148827..149234)
                     /locus_tag="IFJGUUEP_CDS_0254"
                     /function="other"
                     /product="nudix hydrolase"
                     /translation="MELSAGIIFVKDGAVLMGHATETPHWDIPKGHVEKGETHIDAAI
                     RECFEETGFEVFAEELVSLGVLDYTKTKNLALFLYVGQDYPVAEECYCASTFVKNGRT
                     IREMDDFKYVPISQIPSHARKTMGQLLPKILAR"
     CDS             complement(149235..149480)
                     /locus_tag="IFJGUUEP_CDS_0255"
                     /function="unknown function"
                     /product="hypothetical protein"
                     /translation="MNIEHVFAQALEQKLNAELDLYRYDMEEQIRGDHKNSLEHESSR
                     REVWKHTFFENLQAGVTKASARANNALEAFDNAFAGE"
     CDS             complement(149477..149728)
                     /locus_tag="IFJGUUEP_CDS_0256"
                     /function="unknown function"
                     /product="hypothetical protein"
                     /translation="MAKVELMYLDKPTGSVFPCGFADSAEQMMSIAFSPSMKPIPGLD
                     ENVMNECNQNGKVWYTRHEGSVVYHSTLENLKSEIGYTK"
     CDS             complement(149721..150014)
                     /locus_tag="IFJGUUEP_CDS_0257"
                     /function="unknown function"
                     /product="hypothetical protein"
                     /translation="MKIVDLIKMANGLVTSDHYADYCEQYEVPLQRAINQSGYDGVSE
                     ITTENLKTFIVFANTFWMYLPDNPGIRQPAFFTLCTFCETYLPDCEDFEEIYG"
     CDS             complement(150011..150346)
                     /locus_tag="IFJGUUEP_CDS_0258"
                     /function="unknown function"
                     /product="hypothetical protein"
                     /translation="MAKPSGKKYNVIDVYRMTLKDFENMCRAYGSSTTLRELAESAKK
                     ERPHVCPKCNGKGYETIRYNAYPSGLPDSGWVEDMKDFNKECDLCNGHGRTKDKFVAK
                     PVKVEYVKS"
     CDS             complement(150357..150497)
                     /locus_tag="IFJGUUEP_CDS_0259"
                     /function="unknown function"
                     /product="hypothetical protein"
                     /translation="MRNLMNIAELIAYGSSLYVLAHGDGKGYLIFFGIGLAISFIKKF
                     FK"
     CDS             complement(150587..150727)
                     /locus_tag="IFJGUUEP_CDS_0260"
                     /function="unknown function"
                     /product="hypothetical protein"
                     /translation="MKLYWLIFSNGFVMKGSVHCAKTYCEWNNCTFKILSVAASQPVG
                     DY"
     CDS             complement(150793..151332)
                     /locus_tag="IFJGUUEP_CDS_0261"
                     /function="unknown function"
                     /product="hypothetical protein"
                     /translation="MNRTRLMYLVNSVRKEVSEAFTSALGDWYTIKVAATADHIADRF
                     KDRSVSIKKDIETYRDIMMSLANHYSCYVLTYAVKAKTEGTQEVIVYRRVNGKIFACP
                     ITVQMFFNEGEEKPVIAIRLRTVIPEYVSLANRKTIQVNYVPPKINFEYDGYRRVMSR
                     LDRLIASKDCPPQLWMLKN"
     CDS             complement(151340..151963)
                     /locus_tag="IFJGUUEP_CDS_0262"
                     /function="DNA"
                     /function="RNA and nucleotide metabolism"
                     /product="RNA ligase"
                     /translation="MKSFLEITKPVVDPGIYMCAKFDQASCEALKNVQKTLGITKNAV
                     SAEKMHTTIVYSRKTVDLFPQQDITEPAKLVDVEKWDTKYGSTIVGILESEYLHSRFK
                     DSIDAGATYDYPDYKPHVTLAYDSMLDDISGVKRLLTLPVDLTIICEEAESLDLDKSL
                     KDITEHIEQRGDKWVVLNHDRTKELGEYDSKAAAEKRLRQIEYFKNQ"
     CDS             complement(152015..152287)
                     /locus_tag="IFJGUUEP_CDS_0263"
                     /function="tail"
                     /product="tail fiber chaperone"
                     /translation="MGNKMSDIQKLQNEVLVLKGRAFDLNEVIAQKESELSVHRQLLS
                     DLCSVLGIDASQPVTPEAVIGAVSALIPSVEVEKGAEDEAAFGEEA"
     CDS             complement(152290..152985)
                     /locus_tag="IFJGUUEP_CDS_0264"
                     /function="other"
                     /product="deoxynucleoside monophosphate kinase"
                     /translation="MIYVISGKKRTGKDTVAKFIQEAYNDVQCEALAFGIKRTLRVAM
                     QRYGYDKPYIRNLVEGKYSDPDAIFYEGDREKPLVMSNEDVLNIFRIGLEILKEHGYN
                     IVYNPDDIHNLIMNNDTPWSIRRLMQVFGTDIVCKYDNTVWVRYTLERFVNKYAGDEY
                     NHLLVTDCRQEHEYKYLKRLGAKFVFIVKDTGIVDEHSTEKGLTPQPGDSIITNEGTL
                     KQLKSKVLDTFKF"
     CDS             complement(152985..153515)
                     /locus_tag="IFJGUUEP_CDS_0265"
                     /function="tail"
                     /product="tail tube"
                     /translation="MSTEMILNQISPTNFRVDIPDNSYMKGLTLQVQGVTLPSMNLPA
                     VDIPANMMVRGKVPGSAFEFDPLMIRFVVDEEMRSYLGIYIWMLSTNDYNEFNSVAWD
                     DPKQSFAVHILDNSQMKTIATFRFYGAFPTNLGEVELGYTNDSDEAVTCMATFGFLHM
                     EVEIDGKVVTSQKRMS"
     CDS             complement(153535..153723)
                     /locus_tag="IFJGUUEP_CDS_0266"
                     /function="unknown function"
                     /product="hypothetical protein"
                     /translation="MNSRSDLKIFDKLFIKFYLILLDLFDKILINNYYYRSKILKGQA
                     FSSNFYITPSGRFDPVPR"
     CDS             153731..153844
                     /locus_tag="IFJGUUEP_CDS_0267"
                     /function="unknown function"
                     /product="hypothetical protein"
                     /translation="MIYNILIFYFIINFYEDQYLDLINFMLFLKTFPLPRH"
     CDS             153888..154832
                     /locus_tag="IFJGUUEP_CDS_0268"
                     /function="unknown function"
                     /product="hypothetical protein"
                     /translation="MTHLKKFKEFLTEGKTLARTVARGQRAKTSDKHSIGFLHFKHGS
                     DFEVLAPDSHDLAYFGKNIVRLKGMTTGKVQAAYVDWAKGTVSFYSGNPDNDMDFDKP
                     EKFKAATLYEEAEENLDLYNQLAEDFEIEIPMDEALVKGKVYKLPSNDMRLLYTGRSK
                     TKASGEYAVFTVVDASGKPRLVSGKKFTQEYKGDMVSKLVLAESEEINEAVVGKSSPN
                     VKKLVAALKKKFDVYVEVEKKKFYNEKTESFEYETVVSVEYYEKGEDSEPIGVFRTSD
                     DQKFTFGHIYSKAGSDHGKAFDVAHIVSGIKTGHYDPK"
     CDS             complement(154869..155723)
                     /locus_tag="IFJGUUEP_CDS_0269"
                     /function="DNA"
                     /function="RNA and nucleotide metabolism"
                     /product="DNA end protector"
                     /translation="MSFIFEFEIIAEEDKPKAPPKRKLSDWVELGIKFRKAKTKGVSA
                     KRFADSEGLNYATFTKSMHRYKKQIDDEIERRTAETEARKKRNDYRKKHGIEIINDFR
                     NSLKKITVGVSAAKRQKDSTEWFGNFIKTSIKTHRVAKPATGRLYTFAYDAKYKDTLP
                     YWDRFPLIIFLGSGRSKAGNLVFYGLNLHYAPPRARQEFLEELLKRGYGSTKRLSNKT
                     VLKINWGNVKGMRGATEMIKAYLPSHLKSPLAEIAPKDWAKAVWLPTQQFMSKGKPYG
                     AKKVWSKY"
     CDS             complement(155739..156206)
                     /locus_tag="IFJGUUEP_CDS_0270"
                     /function="connector"
                     /product="head closure"
                     /translation="MAGRQTYKGSFVPENIQKYKGDPRKITYRSSWERYVMKWLDKNP
                     HVKRWNSECIVIPYFCNADGKRRRYYMDFYVEMENGTTYLWEVKPLKETMPPPKPVNN
                     NVHNKKKFIDALYTYTVNIDKWKAANELCRQKGWQFKIVTEESLKKVFGWRGQ"
     CDS             156257..156811
                     /locus_tag="IFJGUUEP_CDS_0271"
                     /function="tail"
                     /product="baseplate wedge subunit"
                     /translation="VLFSYFPPVDYKGTQTTDIFRDYRFYFNRVIGKYKTRSYQITGT
                     LRPEQLAESLYGNQQYYWILLMLNSVYDPFYGWISDQEAAYQCAIQRYSEVGGEQVLY
                     HVDENNNKYYNLVEDPNNPGHWYDKGDKPMLYLQYQGVLAPVDIYEDAVLQNEAKRTI
                     KIISPSDIQAFLNDFIKEMEKANS"
     CDS             156808..158577
                     /locus_tag="IFJGUUEP_CDS_0272"
                     /function="tail"
                     /product="baseplate hub subunit and tail lysozyme"
                     /translation="MKLGGNLHSPFFDGVVENVDDPRGLGRVQVRVFGQHPAQKQKSD
                     AIGVPVEDLPWMMPIQDIRSAAISGVGFSPTGITRGSFVVGYWRDKWHQDGMIIGTVA
                     GEYVEQPDTQKGFCDPMGEYPRYVGNDVNSLALGGLKGKGSSSVIIRDSNTSIAVNPD
                     DRPLDEIPEDNRPDTGGFTIEKMLKQDEGIRTRWYTDSEGYPTIGIGHLLIREKTRDT
                     AKINAAISKAVGREVTNGTITAEEVSTLFAQDLAKVRSDIQRTANVREVYVNLNRPRQ
                     MAIENMSFQMGVGGVAKFTNTLKAMKNEDWQAAYNGLRNSLWASQTPGRSSRVSKIVL
                     TGNLESYGVQVPDPEGRSLSAAYAAYNGATLLAASPEDPFTPGDTRVMFEEPASSYNA
                     EYPYNMVFESRSGHIQEFDDTPGYERYNRVHPAGSYEEIRPDGTRVVKIVGDDYQIVM
                     QGRKLNVKGNLQVVIEGDAFIYNMGNVQQTVDGNVTEFVRGNVQQTVEGEYVGLIKGN
                     AELTVNKDATVNVDQNLTANVKQNATVAVTEDATVTAKNAKIEIEETMDIGAKDINIK
                     ATNNTFIDSGALTKITGGTVQVG"
     CDS             158582..160648
                     /locus_tag="IFJGUUEP_CDS_0273"
                     /function="unknown function"
                     /product="hypothetical protein"
                     /translation="MIMDYESIIDGIMQNYQHPCDAEIPAGYYRRVIWQGHTENYPAV
                     GVEWDTEIIKIGTHLYTQEPFGHRSTDLPVVNSPGTDPNTGQPTGILVPKIGYYFNTQ
                     AEIDAYITSIGATKINGGNDWYGADLSKSNLYKNPGELAMYKVENSGGYLSGTNPVCD
                     ARIRQTYNQDTGAFTNIDYYWNGNRIAYMKHDETGAHQCKYTGMQVNTNADTSIPPVP
                     PAMPSTYGALPSELSRADISCIPATVGFAYTNISDAMLQAWNETRHTFKLQFNMLTGA
                     VQNGFGIATMFDGLSVSMEEVMAGALALSQQAWQTAMKVFRQVISAAFNIIGGAWGLI
                     NQLLPQVTILGVAINIYDLVFGDNSVQTLKDAFNAIIKSGQQTYETVINAIYGAIGSA
                     YNYSVEYVKAGARDLVDACSALFDWCLTMFQNGCVALIDLYGRIMQTWAIPPEVPNPL
                     WSAVLAIRNIMMQIKPLDIILGGNFPGFTAMDLYQQAQEKVKAFVDESYEQIRGLYEQ
                     GQELYKTLKNQIFERDAIQRKFNQYLNWMWGAVTDEATAAYQSALDAANAAVAATQAA
                     YDAIQEQIGSLQDAMKDTYSMAMEELKKLPLMSTINEFLGFCGVAFDDLLKSYENAIT
                     GAQSLYKNFIDSSRSFKDHCKVIYNQICTLALSKVTQYVNKLLSLIGLAINFGSISVC
                     VPVLKY"
     CDS             160680..162605
                     /locus_tag="IFJGUUEP_CDS_0274"
                     /function="tail"
                     /product="baseplate wedge subunit"
                     /translation="MATAKTKTVKKQINQIPDIFIGGTFEEIKSDLIDWLGGQEEFKD
                     YDFSGSRMNVLIDLLSYATLYIQQMGNTALFESFIRTAALRSSVVQSAQELGYMPDSR
                     TAASTAVMITAANPLTPTSIRIPRGTKFIGTVKNTDSYSFVVSDDVVIVRDSNNNYTS
                     MLNLVQGRLVRTELIYDGSSILIRDPNIDRSQVRLTVNGAQWEDWTNESIVNATGAST
                     IYYMRETVDGHTEVYFGEGEASQQVAGGALTAEYIGGLKPANGSTIVIEYLSTDGEAA
                     NGAKDFIYVDTLTNISITNIEENPTKSPDYVGADGGGDPEDIERIRELAPVMRETQRR
                     CVTASDYESFLSHRFGSIIQAVQCFTDNEKPGYAFISVKPKSGLRLTSVQKEDMQTYL
                     SKYNLATITPSIMDPNYLYIVQSVKVTYDISKLTESEEWLRGQVISSIDSYYTDNVEI
                     FNKSFSVSKMLTYVDQSDTSIIGSEADIKLLREIDNYYSAPMSGIHFLNQVESKSIIS
                     STFKFTNEEDESYDVRYASTEMDQDGNAKIVIGPFKDGDISIAAYTGDDFEKLTDAGT
                     RNKYYEVGSVSHYTDFISFDLGVLNVSADSFSAAYIELTAKPLEETIFTRDGSLIVFE
                     NDLRPQYTTLTMNPISQ"
     CDS             162686..165772
                     /locus_tag="IFJGUUEP_CDS_0275"
                     /function="tail"
                     /product="baseplate wedge subunit"
                     /translation="MIKAPSITSLRVDKLAANFVYLKWDDVGMDFYYVVELARSRDMD
                     GTIIPDEELIWSQLGYSYENEWFSDQVAPNTRYKFRIQTTHEGFDPSDWVISDELWTF
                     DENAYAYTTMREFTPADSFINEKFAKNNRDYVDFNDDVIMASLMVEDFVYSPLYSDVS
                     QISDKILKQESYHEIQDHIEHVCNDIDRTFLVYSNGLLYLFERFQNMAKVSNDKGQTW
                     YYYKALNDRVGNPVSRTVAYQSANTTYVLGYDRIFYGRTSTDIRWSSDEVRFSADDVT
                     FAKLGNQSGLDFDVDSYNTYARLPGGVSKYAEAMACSSDWLYVAAKNVMRRIALRNTP
                     IDTDPGSPTFGERIFDEVSYTIVPGNDKIVVKKMDVLNDRLYVLVTGEVKTAMMDPTV
                     KANVIPSNDAGVYLWDENAKTFTRVYGKTEDERFYITHEYTNMSTNGDEVYISVGNYK
                     YPGTLPDPDLVEKYPEDVHSAVKYDLVPGYTASISINFATVRANQNDPTVWNFGPQEY
                     YNEANFSWHFRDKVSTWITNDNRPLVVYPETLYTLVTDSASPASTIRVNHEVWDKGTV
                     TIYLNNIKFTGFTKYTNGVLLYRSGGRIIGFYELSYRARDELTIFWKPDNTLMVASLV
                     NQERENPYTPDIEPGLIDPDLSHMITRFAPQSYLDNQQFEKFGEYYLQYISLGSNSYY
                     NKLLNLIRNKYPREKNNVEYLWSEINRRNIYLDKTKREAVVRFFESRASDFYSTKGIE
                     ASYTFLFKLLYNEDVSVEIESSNSLEYDILVSSTNISQDIVGRTIYTPTGRANVTYIE
                     RDYENGQLRWSMTLHNAQGNFIEGQVVKSEKTNFTGMVIRGVRGKQMANNSIDYINRG
                     RSYYVMKIRSNLPTSRYKDDVLRFVHPVGFGFMGITMLTVFINSGLSMTHNETIIDIL
                     RNYRFDSGYPKFWPDRIASMDGNGNQQFDLVTGEPLYTAHPRAGEPFDVPPEYDIEEK
                     PLNGVLPSARRFDQSPLFDCSGVKYSQFRNLVDKRLKDDAGNPRDPNPPSQIKVGN"
     CDS             165773..166765
                     /locus_tag="IFJGUUEP_CDS_0276"
                     /function="tail"
                     /product="baseplate wedge subunit"
                     /translation="MAQQNLYRSVITAKFRTENLMNFKDMIGDAADLNTIYMSIGRTE
                     SWADNESDPNFAPPYPNDSTDGVSDMWTHMIGATKVPGDMIDAILPRKDWGDTRYPNP
                     KIFYFNDIVVVNTAPYNRTDPGKGWMVYRVVDVPDIGSCSISSITGKLECIRIGGIWS
                     PSHESSEPPRGEANGIDMGDGYKWEYLYTIPPDVVINRCTNEHIVVPFPGELEEDPVR
                     WGYDNVIQWYPGQYDLVYRLKVNSMRFRAYMDSLFFPQSTLPGNKGFRQISIIVNPLI
                     KKASPTEPEKKATGDYYNANALEPDSGRMIYMENRQPIIRSLDQTEEVSIVFEF"
     CDS             166775..167638
                     /locus_tag="IFJGUUEP_CDS_0277"
                     /function="tail"
                     /product="baseplate wedge tail fiber protein connector"
                     /translation="MAYQTAKKLIDVGEIGNPSTGDPLYDGGVKLNEMITNVYNAFGD
                     VRMLSANEGVGNMVIHATGYYQKLPRTYYSSTPIELGSLHDMDTSTGSITVVLPSGKV
                     GEGCYFINSTGSVSVDRPIAFRPQVGDTIAGVADQLYITSPYTFVKIWCTKKEGAVTT
                     WDYSVESMFGSKTMPVDTTALVLKANPTAIPMFGYSEFSGAKVLVYAENVAGTVTKMA
                     EVLMTVDRVNKTIYSTEYAILKNSEDEMFTLNFTVGAGDVVYANVQAIKEDRIKFTIK
                     AIDTIKSGIAS"
     CDS             167635..169452
                     /locus_tag="IFJGUUEP_CDS_0278"
                     /function="tail"
                     /product="baseplate wedge subunit"
                     /translation="MKQEILIGQVVDDGTGDYLRRGGQKTNSNFTELYNMLGDGEIPH
                     PAGAWKTFAGTTLSPKFGESWALNTSANKITVNLPKGGVGDYNKVIRLRDVWSRWATN
                     NVRLIPATGDTIKGSPTPKDLFKDFMDVELVYCSPGRWEYVENKQIDKITTSDLATVA
                     KETYIATQGQTDFPNVFGVGNEYNLQSFEVYYRGNLLFIDEKDGFNADNSDYGSIGSA
                     PGELVALDGNSVRLKNPCNAGDTLQFVTYLDGLATWRSSYEAYVMRMYQTGDTSLETV
                     PGEQWVGDLTTKKEFTPAEFGVNPRVLINPNSFELLLNGKQLVKGGDADYPAFSCEGA
                     EGVDESTCVGNSGVWVPSGQDYSLVFTDSVVTSIKFAQELESGDVVTIRWFNNDIGTL
                     MDWEGTGGIKEKADKVYLNNEEEVILTNRIEYTDYNNPSQKTMRNTGETYQGRILDIQ
                     AMFDIIHPIGTIYENAHNPANPADYMGFGGWKRYAEGYFLAGWTSNAADPDFALNNND
                     LDSGGQPSHTAGGTGGDRGTEIKIINVPELVSKDKVLIADENGAVIIGGCQLDPDASG
                     PGYTKYREDTLKVNQGNTLPDKIKTIPPYMTAHRWIRVA"
     CDS             169452..170120
                     /locus_tag="IFJGUUEP_CDS_0279"
                     /function="tail"
                     /product="baseplate wedge subunit"
                     /translation="MAYNNISKTREGARVLSKEADYLQYDTYGKLPLIGGKRSIGEPN
                     IDQTKRGVLYGNVQSAIDDLYTLIEQIPINGVVTMTEDAPPIAVQQVESVSFDGIVQN
                     IDSDQEQAVVHVYGFPFIFDNGTNAATVCETAYNKFTEFVAAEKYFAEVNRKGVDGTI
                     LECRFIDSVPHPATNISENGIRQIGTIDVAAKSGYGSWVKLGSGFLPDVTPQVTVYYF
                     KRIA"
     CDS             170130..171515
                     /locus_tag="IFJGUUEP_CDS_0280"
                     /function="tail"
                     /product="tail collar fiber protein"
                     /translation="MSNNTINHVSDKSIYVTFDPTGTDWPDTITNVQDALEKIGSWAR
                     TDTGLPIATTSVRGIAQIATEADIDAGTDNTKIVTPKLLAYRMQNPKASQTVWGYTKY
                     STDAESTTVTNDASSITPRSLNYVFNNRKGTESVWGSSKIATTAQAVAGTDNTVTMTP
                     LKVKQAIASLVPVQSSATESSQGLVQLATVAQVQAGTIREGYAISPYTFIRLTATESN
                     LGVIRIASQAEANAGTDDTKAITAKKLINTRATGSQFGVVKLATTVGYVANTALSSNA
                     AVLPSDRNAVINGSLYENSAIYNNKYQTWTDLDWHFPVGAIVMTGFQTDHGSLYICDG
                     RSLNKNNYPLLFERIGYTFGGGGDWFNLPDCRGVAVRGHDRGRGLNPNRGYGTYEGDM
                     LGWHEHPLQLIYQNGGNIPKWQAVYELKSAEKNDQSARVFDSSITKATGVGGEETRMK
                     NIALNYVIRTQ"
     CDS             171526..173265
                     /locus_tag="IFJGUUEP_CDS_0281"
                     /function="tail"
                     /product="fibritin neck whisker"
                     /translation="MIIDKLNPLPKIPFVDGVPDDATTQTKIIWIKNGETLDGSPDKV
                     SNTGSLNRTGVSIQQNAVQLEQNTITHNDKINEVIDQVNLITENIDAIGDESVIKKVN
                     QLDQDVQALTLSNTQTQNKVAQLTLSVNAQNDEIGEYDPEKDPKHRTIRNDIIYIKKE
                     VGSYPGFNVDGDVDPSSTGTGLKYRVLSNQRAISMQETRITKLEDDWALSEVGQLTEE
                     VKELRAEMGDSGLATTRSIYARIKILEDGSIVMQNELDAINSYIGRTSGSTDRVNSLE
                     NSVSSLATQINDPVTGITAQIATINGQIGAVSVQGSIRYDIAENKRRLMDMEMILGES
                     GDDGLQGQVAILTGDIGEDSDPTSIKGRLSVVEGELRTNTSALWELQGVVGNSSSGLV
                     ATSQQINKEIYGDGVSSDPVTRAGLKTTTRNLFTQVGDNAEGNETGIYALIADLNKRV
                     EDLEALNIAQALADRVTIEDLNAKLALYIKEADADLRYESKNPPLSFGTNLTGDTEYT
                     TGDPLSLSVTMTGGVSPLSYQWTKNGVNVGTNANTFTIDSLQPSDSGTYKVTVTDASH
                     KVIVSDELAITVA"
     CDS             173304..174230
                     /locus_tag="IFJGUUEP_CDS_0282"
                     /function="connector"
                     /product="head-tail adaptor Ad2"
                     /translation="MITNNPAQLKDEILRRLGAPIVKIEVTTDQVYDCIQRALDLYAE
                     YHYNGSNKGYIILTLGPDNPKNIFDLSKEHIFAITKVLRTNMGSLVSMDGTAVYPWFT
                     DFLMGLTGGSLGGGGCASRTYGMNAYGADMGYFTQMMSYQRSMQDLLSPLPDYWYNDD
                     TGQFAVYGTVKDGDIVVIEAMIRSFVDVPSMVGNVAGYATAGSDGEDKPTIADIYNNP
                     YKAVSGGVKAGQGTSVQGSSSAYNNRWVKDYATALVKEVNGQVLAKFQGMQLPGGVAP
                     DGTRLIQEAMQEKENLRQELLLLSDALPVLMM"
     CDS             174240..174986
                     /locus_tag="IFJGUUEP_CDS_0283"
                     /function="connector"
                     /product="head closure Hc2"
                     /translation="MQNWDESLFAQLEDGSGVDRNLRQEVTNPYVNWYKYNPTQQLHD
                     SLTAEAIQMKSPDMYYVRREFVNIDKILGEDRESKFTKSWKIAAYIDSYANYEGQRDF
                     YSKFGMMSNDEMTLVINPRLFAHQTDGGIPVLGDLIYFPMDNSLFEITWIEFDPFFQF
                     GDRPQRKINLVKFIYTGEELDPKLQRNEGINLAPDADLDLEPIRNLDGLADTNIEQYE
                     EDQAFEDEGDEFIESFDVVNGRGSPFAQFP"
ORIGIN      
        1 cccactttaa cccatacagg aaaaagaaaa tgtttggcta ctggtataat agttcgctgc
       61 gaaattatat tgtcttgatg ggttgtcttt tcaatcacgt gcaagttaaa cgcgttcgcg
      121 gcgaacaaga aaaatttatc aaggttccga ttacctacgc atcaaaagaa aaattcctgg
      181 catccatgaa caagctgaac tatgcataca gtcaggaaaa tgttgctaaa acggaaacaa
      241 ttttaccacg tatgaatcta tccctcgttg atttgcagta taacgcaatt cggaaaacgg
      301 ggatcgcggt aaaccaaaaa atgacgcagt tacgcgcacc tggaaaaaca gtaacgcagt
      361 ttaaccctgc tccgtatcgt ctcatgttcg aactgggagt gtatacccgt tacgaagatg
      421 atgtgtttca gattatcgaa caaatactgc catatttcca gccgcatttc aactgtcgta
      481 ttacagaatt acataaaaac gacattaaaa tagaccgaga tattaaaata tctctgcaat
      541 ctgtttcccc tgatacatcg tttgaaggcg atgcaacgac acggcgacac attgaatggt
      601 ctttaatgtt tgaattacag ggctacctgt atccgcctgt taacgagatt aaaggcgaga
      661 tcagaacagt atacacggat ttcttttcca atatgaaccc gttggacaaa gacaattttg
      721 aatccgttga tgctcaggtg gatccggttg atatgcctat acaggattac acgggagaag
      781 aatacattaa aacgtatgct aatgatatcc caattcctag cggcgatcaa cctcctaaac
      841 cgaggggcca ataatggaag aatttagcgt aaaacaacta cttgatcttg aaaatctccc
      901 tggtgctgaa actggggaag aaatggttgt atatgaaaaa ctcgaactcg ttgatgtcga
      961 gtcacaccca gcagatcgaa aaccggattt agaggaagac tatgcacttg cgcgtaaaac
     1021 cgcgcattac atgaatcaga tgatcatgga tatggcacaa attgccttgc ataacgctaa
     1081 aaactctgaa tctccgagac acgttgaagt ttttacaacc ctgatgaatc agttaaacaa
     1141 ttctaaccag ggattgatga aaattcataa agaaatgcga gaaattaccg aagaaacaac
     1201 aaaaccagga tctgaaaaag gtaatggcgg cggtaatgaa atgaacatag agaatgcaac
     1261 tgtatttgtt ggttccccta cggaattaat gcagaaatat ggtagtgcat acgaaccaaa
     1321 agaaggcttc attaatggtg aagcggtaga ggtaaaccct gatggaaatg gaaccgacga
     1381 tcgatccgag taaggaatca gatcacccaa tcggattaat gcatcccgat tatctgaaaa
     1441 agaaaattga tgaatttggg atggagtgga cgcaaagcga acatgataaa aaatggtatc
     1501 cgacaaagtt tagcgattac ctaaaaatta acggtatcca gaaagttgat attcaagcaa
     1561 aagacagttc aaactttgcg acgtataaaa acaaaggaaa caagaaaact cgatataacg
     1621 gaaacccaaa cctgaaacgc gcgtacatcc aaacgaaatg gacgcaacag atgttgatgg
     1681 agtgggttaa gtgtcgtgac gatatcgttt attttgctga aacatattgc gcgatcaccc
     1741 acattgacta tggtacaatt aaggttcagt tgcgtgacta tcagcgcgaa atgctgatcg
     1801 aaatgcataa aaaccgtatg gttgcctgta acctgtctcg ccagttgggt aaaacaaccg
     1861 ttgttgctat cttccttgca cactttgtgt gtttcaacga ggataaatat gttggcgttt
     1921 tggctcataa agcctctatg tctgcggaag ttctggatcg tacaaaacag gcgattgaac
     1981 ttctccccga tttcttgcaa cctggtatcg ttgaatggaa caaaggttct attgaacttg
     2041 ataacaaatg taaaattggt gcgtttgcat cttctcccga tgcggtgcgt ggtaactcct
     2101 tcgcaatgat ctacattgac gaatgtgcgt ttattccaaa ctttattgat gcgtggttag
     2161 cgattcagcc agtaatttct tctggtcgta aatcgaaaat ccttattaca acgacaccta
     2221 acgggcttaa ccacttctat gatatctgga acgctgctat agaaggaaaa tccggcttcg
     2281 taccatacac ggcgatctgg acatcggtta aagagcgttt gtatacagac ggtgatgatg
     2341 gcgtatttga tgacggctat tcatggtctt cgaagatgat cgccagttca agtaaagaag
     2401 catttttaca ggaacattgt gctgaattca tgggaaccaa cggaaccctg atcgctggct
     2461 ggaaattgtc aaaactctca tgggttgata ctgatgaaac agaaactaat ttttatcagt
     2521 ataaagctcc tgtggaggga cataaatata ttgcggtact cgacccagcc gaagggcgcg
     2581 gtcaggacta tcacgcgatg catattatag atattacatc tatgccgttt gaacaggttg
     2641 ctgtatacca ttcaaacaaa acatcgcacc ttattttgcc tgatgtcctg ttacgttatc
     2701 ttatgatgta caacgaagca tgggtttata tcgagctaaa tagcacaggc cactcagtgg
     2761 ctaaatcttt gttttctgag ttggattacg ataacgttat ttgtgatagc tataacgatt
     2821 tggggatgaa acaaagtaaa cggtcgaaag cgattggatg ctcaacccta aaagacttga
     2881 tagagaaaga taaactcatc ataaataaca aaaagacaat acttgaattt cgtactttct
     2941 cagaaaaagg tgtttcgtgg gctgcggaag aaggtttcca tgacgatctc gttatggcgc
     3001 tggtttgctt tgcatggcta acaacacaaa tgaaattcgc agaattttgc gagaaagacg
     3061 atttgcggtt ggcaaatgag gtattcgcac gtgagcgcga actgctttat gaagatatgt
     3121 tatgtcctgt tatcgtaacg agtggcgacg aaacaatatc tgtcggccaa cacggtattt
     3181 cgtttatata aatttagagg aaacttaata atggctttaa tctctccagg cattgaaact
     3241 aaagaaacat cggtacaatc taccgttgtt cgaaattcaa ctggtcgtgc tgctattgtt
     3301 ggtaaatttt catgggggcc agcttaccag atccgtcaga tttctaacga agtcgaactg
     3361 gtaaactatt ttggctcccc agacaatgac accgctgatt atttcatgaa cgctgtaaac
     3421 tttttacagt tcggtcagga tctgcgtgtt gttcgtgtcg tcgataaaga agccgcaaaa
     3481 aacgcaaccg cgatctataa tcagatcaaa accacgatca ccgctgctgg ttctaactat
     3541 gcagtagacg atcagatcaa agttaaacac aataacgttg ttattgaaga agatggtgtt
     3601 gttaccagcg ttgatgatca gggtaaaatc ctgtctgtgt tcattccgag cactaagatc
     3661 atcgcacatg ctaaacaggt tggtgtatat ccggatctgt ctggctggac tacagaaatc
     3721 atttccagtt cttctggtgt ttctgctacg attacaatcg acggcgtaga agttgatccg
     3781 ggtattactc tgctcaacct tgataccgca aaagaaacta ttcaggcaac tgctttccag
     3841 gaactttgca ccaaatacca gctaccgtct gttattgcaa tttatcctgg cgaaatgggt
     3901 agcaccataa cggttgaaat tctgtctaaa gctgcatacg attcttcggc tgtcattaag
     3961 tcttatcctt ctggtaagtc tggtaaaaac agcggtcgca gttcgatgaa ctttggccct
     4021 cagaatgata accaatacgc gtttatcgtt cgccgtggtg gtattatcca agaaacgttt
     4081 atcgtgtcaa ccgctaaggg tgataaagat atctacggtt caacgatcta catggatgat
     4141 ttctttgcaa acggtggttc tcagtatctg tatggtacgt ccctaaactg gcctgtcgga
     4201 ttctccggcg ttctggaact gggcggcggt acttctgcaa actccactgt aggcgctgat
     4261 gaactcatgg ctggttggga tatgttcgca gatcgtgaat ctctgcatgt tcctctgctg
     4321 attgcgggtg cttgtgctgg cgaaactgcc gaaatttcgt ctactgtaca gaaacacgct
     4381 gtgtctatcg gtgaaacccg ttcagattgc gttgtattcg tttctccgcc gcgttctgct
     4441 ctggttaata tcccactggc tcaggccgtt gataacctcg tagaatggcg tacaggctac
     4501 aaaatcggta atactacccc agttgataat aacatgaacg taagttcaag ttatgcgttc
     4561 atcgacggta actataagtt ccagtatgat aaatacaacg atgttaaccg ttggatcccg
     4621 ctcgcgggtg atatggctgg cctctgtgtt tataccgatc aggtatcgca accgtggatg
     4681 tctccggctg gctacaaccg tggtcaactg cgtaactgca tcaaactggc tatcgaaccg
     4741 actaacgcgc atcgcgattc tatgtaccag gtacagatta acgcggttac tggtttctct
     4801 ggtggtgctg gatacattct gtacggtgat aaaaccgcaa cgactgttcc aagcccgttt
     4861 gaccgtatca acgttcgtcg cttgttcaac atgatcaaga aagacattgg cgataacgca
     4921 aaatataaac tgtttgagaa taacgatgat ttcactcgtt cttccttccg tatggatgca
     4981 ggacagtata tgtctaacgt tcgcgctctg ggcggtgtat acgattaccg tgtggtttgt
     5041 gacactacga acaacacgcc ggatgttatt gatcgcaatg agtttattgc atcaatctac
     5101 gtcaaaccag cacgttctat caactacatc acactgaact tcgtagcaac ctcaactggt
     5161 gcggatttcg atgagttgat tggatcaacg tcagtataac atgtaagggg ctgaaaagcc
     5221 cctataaata cacatagagg ttagaaaatg cttactgata ttgtacgcgc ctttgaatcc
     5281 ggtgatttcg cacgtccgaa cctgttcgaa gtagagatcc cgtacctggg caaaaacttt
     5341 aaattaaaat gtaaagccgc tactatgcca gcgtctaccg ttgaaaaagt tccggtaggt
     5401 tacatgaacc gcaaaattaa cgttgctggt gaccgtacct atgatgactg gacaatcacg
     5461 gtatataacg acgatgcaca cacaacccgt gatgcaatcg tagcatggtc aaacatgctg
     5521 catggtatgg gtgaagacat tacaggggat atccctgcaa actacaaaaa aaccgctacg
     5581 gttaaacaaa aaaaccgtaa cgacgaagta accgccgaac ataccattta tggcctgttc
     5641 ccgaccaacg ttggtgaggt tactttagac tgggatagca acaacgaagt gagcactttt
     5701 gagtgtactt tcgcgctaga ctggtgggtt taaacgctat aaatacaggg gtagcaatac
     5761 cccttatcat tatttttcgg agttgtaaat gaactttttt ggattagaca atgtgttagg
     5821 gtttttcaaa aatttcgcca aacaggatga aatggaattt gaagcccaat taaaagatga
     5881 tacaggttcg attgcgcctc cgaaaaataa cgatggggcg cacgaaatcg aaacggactt
     5941 atcaaaccag cgttattctt ctgtgttcca acagttctat tccggacagg atccgcgaat
     6001 tcagaacaaa acacagctaa taaatacata ccgtggcatc atgacatacc cggaagtgga
     6061 aaacgctgtt tctgaaatca ttaacgaagc gattgttaat gaacaaggaa aagatattgt
     6121 tacgatggat cttactaaaa cgaattttag taaaaatatc caagataaga tcatggaaga
     6181 actcgatatc gtaatgaata ttcacgattt cgataaccga ggatctcgtt tattccgtga
     6241 ttggtatgtt gattcgcgta tctatttcca taaaatcatg cacaaaaatg aagctgacgg
     6301 catcaaagaa ttgcgccagt tagatccccg ttgcatggaa ctgatccgag aatcggttac
     6361 agaaacccta cccggtgggg ttaaaatttt ccgtggctat cgtgaatact tcgtatacac
     6421 cgcaccgaaa aacggttata gctacaacgg acagatttat agtcacaatg acaaggtaaa
     6481 aattcctcgc tctgcgattg tttacgctca tagcggcctt gaagattgcg acaacaacat
     6541 tataggctac ctgcaccgcg cggtcaagcc agctaaccag ttgcgtttgc tggaagatgc
     6601 tatggtgatt taccgtatta cccgtgcgcc tgaacgtcgt gtgttctata tcgacgtagg
     6661 tcagatgggt ggccctaaag ctacacagta cgtaaataac attgcacagg gcttaaaaaa
     6721 ccgtgttgta tatgacgcga gcactggtaa agttaagaat cagcaaaata acctgtcaat
     6781 gacagaggac tattggctga tgcgtcgtga tggtaaagca gttaccgaag tttcaacgct
     6841 tcctggtggc actgccttct ctgatatcga cgatgttaaa tggtttaacc gtaagctgta
     6901 cgaagcattg cgtattccgt taagccgtat gcctcgcgat gatggcggta tccagttggg
     6961 taacgatggc ggtattaccc gcgacgaatt gaactttagc aaatttattc gcgaattgca
     7021 aattcaattc aaccctgttc ttgcggatcc gttaaaaact aacttgatcg cgaagaaaat
     7081 cattacagaa gatgaatggg atgaaaacgt aagtaagatt gcttttgtat atcagcaaga
     7141 ttcttactat tccgaaatca aagatattga gattttggaa cgccgtttaa acctgatggg
     7201 ccaacttgaa ggagtggtcg gcaaatatat ctcccataaa tacgtaatga aagaagttct
     7261 ccggatgtct gatgaggaaa ttcaaagcga agccaaacag atagaagaag aatcaaaaga
     7321 agaacgtttt aaaaatccag aagcggaaga ggaaaacttt tgatgaaaga atttatcgaa
     7381 gcaatcaaaa gcggtaatct ggtggaagct aaaaaaactt tttactccat catggaagac
     7441 cgcaaagaag cgcttcgtca cgaattgcgc gttgaacttg ccgaagctgt acgcatcgaa
     7501 ggcgaagaag acaaagaaaa agacgacgaa ggcgctgata aagatgacga aaatggcgat
     7561 aaaaagccag ccgaggatga taaatccgat aaagatgatg agtgaggtgt gtaatgcaac
     7621 ttgacatcga aatcaccgcc gaagatctcc aggaacattt agacgaagcg aaagcccgtg
     7681 tagatattct gggtatcgat gaaggcacgg ttaaaatcat cgaaaatttg gcggtcaccg
     7741 aaccaaattt agcccttgct atgatggcgg ttgttgaagg tttaacactt gatgaggtaa
     7801 ttgtcaagca tgttgattcc cgtggcaacg tagaacgcct caaagacagg aaaacccgtg
     7861 agcgtaatgc gtatcagacg accggattaa ctaaatccca acgtcgccag atcgcgcgtc
     7921 gtgctcttaa aacaaaacgt gctaacccgt caattgctac tcgcgcacaa cgtaagcgca
     7981 agaaagcatt gcgtaaacgt gctgcactgg ggctataaat atgaatgaat cccaaatcaa
     8041 cgaaaacggc gatatgcttt taatcgaaga atggggttta ccttgcggtg acgtttcaga
     8101 atctatttta gaatctgttg gggaatcaaa agacggtaaa ttgcggatcg aaggtatttt
     8161 ccttcaagcc gaaaaggtta accgtaaccg tcgtttgtat cctaaaaacg tacttgaaga
     8221 agcagttaac gattatatta gaactcaagt taacacccgt caagcattag gtgaaatgaa
     8281 tcaccctccg cgcccgaatg tggatccgcg aaatgcttgc atcctgattg aaaaattgtg
     8341 gtggaagggt aacgatgttt ggggccgcgc tgttgttgtt gaaggcgacg gtggtgatgg
     8401 tgacaaactg gcggcgttga ttcgtgctgg ttgggttcct ggtgtttctt cccgtggatt
     8461 aggtaagctc tccgattccg gcaaaggcta cggcgttgta caaaagggct ttaaattagc
     8521 tgtaggcgtt gatgtcgtct gggggccaag cgcacctgat gcatatgtta agcctatagt
     8581 ggaaaatcag caaagcaaac cgcttgttga gaataatagt gctgatgacg cttttctggc
     8641 attgtccgag cgtttgaaag gtctataaat acattaaaca aaacaacagg aaaatcaaaa
     8701 atgcttaaag aacaactgct ggcggaagcc cagaacctgg atactccggt cgagttagac
     8761 agcattttcg aatcagttga actttctgat gacgtgaaag cgacattcac cactgtattc
     8821 gaacaagctg taaaagctgg cgctgcaaaa ctcgctgaat cccacattac ccagatcgcg
     8881 gaacgttccg acgaactggt cgaagctcag gtaactgaac gtgccgctga aatcgaaact
     8941 aagctgtacg aagatgctga taaatatttt gcgcacattt ccgaagaatg gctgaaagaa
     9001 aacaaagaag ccgtttcccg tgacatcaaa gccgacctgt ttgaatccct gatcatgggc
     9061 ctcaaagaag ttctggttga acataacgtt gtcattccgg aagaacaggt tgatgtagtc
     9121 gccgaactgg aagacgaact gactgagaat cagcaggaag ttaaaaccct gtttgaagcg
     9181 aatcaggaac tgaccaaaga aatttcagaa atgaaacgca atgcagtagt ttcagagaaa
     9241 actaaaggtt tgaccgaatc tcaggtcgaa aaagtagaat ctctgattga agggctggaa
     9301 tattccgcaa ccttcgaaaa taaactcagc gcaattgttg aaatggtagc aaccaaagct
     9361 gaaaaacccg ttgacgagtc tgtaaatact ccgcaaacga aagatgactt tgttccggta
     9421 gttgaaagtg ttccggcaga gaaatccaag atcaataaat atgtacaagc ggcaaaagcc
     9481 ctttcttaat ttcaaaaggt aagaaacaat gtctaagaaa aacgaattga tggaaaaatg
     9541 gaacgatctt ctggagtctc aggaaggctt accggatatc gctaccaaat ccaaaaaaca
     9601 actgattgct gccattatgg aagcacagga aaaagacgca gaagttgatc cggtttaccg
     9661 cgacgagaaa atcgttgaat ccttcggtgg tttcctggcg gaagctgaaa ttgctggtga
     9721 ccacggttac gacgcaacca aaatcgcttc tggtaactca agcggtgcta tcaccaacat
     9781 cggccctgct gtaatcggta tggttcgccg tgcgattcct aacctgatcg cgttcgatat
     9841 ctgcggtgtt cagcctatga ctggccctac tggtcaggtg ttcgctctcc gcgcagtgta
     9901 cggtaaaaat ccgctggctt ccggtgctaa agaagcattc catccgatgt tctctccgga
     9961 tagcatgtac tccggtcagg gcgcggctcc gagtaacggc tttaccaaac tggcttccgg
    10021 tactgcgatc gctgacggcg ctatcgtgtt ccacgatttc gttgaaactg gtcgtgtgtt
    10081 cctccagaac gtttctggct ctctggttac tgtaactggt tctaccgccg atgctctgga
    10141 tgctgctgtt atcgccgaac aggaaaaagg tactctggct gaaatttctt acggtatggc
    10201 taccagtgta gcagaactgc aagaacagtt caacggttct actggcaacc cgtggaacga
    10261 aatgggcttc cgtatcgata agcaggttat cgaagcacgt agccgccaac tgaaagcaca
    10321 gtactctgta gaactggctc aggatctccg cgctgttcac ggtatggacg ctgacgccga
    10381 actgtctgct attctggcaa ccgaaatcat gctggaaatc aaccgcgaaa tcgttgacat
    10441 gatcaactat accgcacagg ttggtaaaac tggtttcact cagaccgttg gctctaaagc
    10501 tggtgcgttt gacttccagg atccgattga tgttcgtggc gctcgttggg ctggtgaaag
    10561 ctacaaagct ctgctgattc agatcgacaa agaagcaaac gaaatcgcac gtcaaactgg
    10621 tcgtggtgct ggtaacttca tcatcgcttc ccgtaacgtg gtttccgctc tggctcgtat
    10681 cgatagcggt atcactccgg caggtcaagg tctccagaag actctgaacg ttgacaccac
    10741 taaagcagta ttcgctggtg ttctgggtgg cgtgtataaa gtatacatcg accagtatgc
    10801 acgtggtgat tacttcaccg tgggttacaa aggcgataac gaaatggatg ctggtatcta
    10861 ctacgctccg tatgttgcgc tgaccccgct gcgtggttct gatccgaaga acttccagcc
    10921 agtaatgggc ttcaaaactc gttacggtgt aggtatcaac ccgtttgcga actctcgctc
    10981 tcaggctccg tccgaccgca tcacttctgg tatgattacc aaagaaatgt tcggtaaaaa
    11041 cgcatacttc cgcaaggttt atgtgaaagg gctgtaatag ccaacttttc caagagggaa
    11101 ccgcaaggtt ccctttttta ttacataaat aaagaaaagt ttgtcaataa cgcaggaaca
    11161 taaaatgagt gaaaaatttt acacaattaa caagctggtg cgtcagtcac agctaccgcc
    11221 tggcctgtct aaaaaggttc ttgatgaggc aaccggaaca gaaacaatta acgtagctaa
    11281 tacccgtccg gatctggtat ctcttacccg tgcggtaaac aacctgatct acggtgaact
    11341 tgtagcgatt caggaaacta atttgcctac cgcaactctg ttcggtgtgc gttatcgtaa
    11401 ccctaaaggc gatatgacgt tttccagcgc tgctacctat tccggtaagt atgcaagccg
    11461 cgataatatt tcaaatggtg cggttggtac tgcctacacc aaaggccaag ttttcaaaca
    11521 cccgacaagt gatgtcgtat acgaagtaac tgatagcgta actctcacag gtgctgatat
    11581 tgatgaagcg attatggtcg cattattcag caataaatta cgcctggcaa gcgaagccgc
    11641 gccaacaagt cagtatgaaa ccagcgaaga tattagtaca acttctttcg aaatggatcg
    11701 ttggaatatc aacgttcgtt cccgtaaatt caaaactgaa atgaccgtgg aacttatgca
    11761 ggatctggaa gcaaaccaat tcaacgcaga aaatgtgatt gaagatgttt tgggtactgt
    11821 tgccagtgaa gaagtaaaca aagatatcat tcagactctg atcaacgtat caaatcgtta
    11881 caacgttgat ggtgtgatca caaacggcat tttcgatgct acaaccgcat acactgcaaa
    11941 ggatgctccg gctttaggtc gtttcctgta ccaattagtg tgtgaaatgg ggcaggaaat
    12001 gaatagaacg acttcatttg aagctaccta tgtcctggcc tcttctcgcg ttgtaggcgt
    12061 tctggctgcg tctggttgga tgcatgaaac cgatgaaacc cacccgttag cgacagggcg
    12121 acttaaaaac ggttattatg tctatactga caccaataca ccgtttgatt acatgctgac
    12181 tggttgcaag tacgatctgg gtgaaatgga tcatgttggc tctctgttct atacgccata
    12241 cacagaagct gatcaggcag gttcgatcaa gatttctgtt gatcctcaat ccttacagcc
    12301 taaagttgct attctgatgc gctacggttt atcggttaac ccatatacca ctgctgcaaa
    12361 cgaaagactt gtgaaaggtg atgactgggt aaacctctca ggtaaatcta agatgagtca
    12421 gattgtgggt atcaaacttc ctaaactggg ttgatagtat aacccaacgg ggataatatt
    12481 caataggtgg agtagggaaa cttactccat cttttaataa ttataattaa tattaaatta
    12541 gatcttgaat ttataaatga tttatgataa aatttattaa ttataattat tatagatcaa
    12601 ataatttttg aaatcaagta aaaataaatt tgattttata aattagatca tgtataatta
    12661 ttcttttaat aatatattat attagatcaa tttaaatttg actacaaatt aatatagtat
    12721 attatagatc aactgggtaa attggtgagt atgttatgag tttgaaatta gaagatctgc
    12781 aaaatgaact tgaaaaggat atgctgatag atcccctcaa gttgcaatca gaatcagcgg
    12841 atatccctaa gatttgggct aaatggcttc gttaccattc aaacgcgaag aaaaaactga
    12901 tccaacttca tgctaaaaaa gaagctgatg tgaaggatcg tatgttgtac tacaccggaa
    12961 gacatgacaa agaaatgtgc gaagtggtgt atactgggac tactgaaatc aaaatcgcga
    13021 tcgctgggga tccgaagatt gtagaaacca acaaactgat ccagtattat gacatggtgg
    13081 tagatttcac cagtaaagca ctggatatcg tcaaaaacaa aggatactct atcaaaaaca
    13141 tgttggagat ccgtaaatta gaaagtggtg cataatgtct actgaaaatg aaaaatgtgt
    13201 agtgtgcaag tgtccggttc cttctactgg ttatgtgact gaatccgggc gcgtgtgtag
    13261 cactatctgt gctgactaca tcgcagaaaa aacaaaaagc ggcgagatca acgaatccga
    13321 tgatctgaat gaagttcaaa tgttgctgta ggagaatctt atgattggat acggtgaagg
    13381 aattacagat cgtgatgaac gtccggatct gttagaatct gacgaacatc ctgattttta
    13441 ggataggtaa aactatgcca taggcatgac aaaccgatta tgcgtaatga atgaggcttg
    13501 tacggggttc tttgcctgga tcccatagtt ccccattacg gaggcaaaac gggcgatgga
    13561 ggcaacaaaa tcgcgtccta aatacatgtg tacccgaaag gggcttgata aaagaatgct
    13621 ggatgatagg cgtactcttt tgcgccgtcc gatggagttt accttcggcg gggtgattga
    13681 taatatacct tcgatcaagg gcatgtgaat agaatagcca gaatagtaca gcactggcgt
    13741 taagcaaatg tacaaaagcc ccttcctttc ggttggggct tttttttaga acttttcttc
    13801 ttctccgctt tcgagttcgg cctttaattc ttcggctcga cctttcagcg catcgcgcat
    13861 agaaatatcg tctgacggcg caacatcaac ttcttttaca cgatttttgt aatatttttc
    13921 aagctcttta aggccgtcca tagtacggca agaggcgacc ttgctcatga aatcatcaat
    13981 agccgcctca taaagtcgaa aatcgttgaa actcttcatt ttaacctcta aatttcgatt
    14041 tgtttgatca cgtagtcaaa cttttcttca ttgtaaatgc gtactcgttc gattgcgtgt
    14101 ttcataccat agtttttgta tgaatattta tttttagcat ttttggactt tgccagcgtt
    14161 gctaagttat caaccaaatc ccaaacagta gcaagagatt tagaatcatg tttacgcagt
    14221 acgcgcccaa ttgactgttt gactataaca gcagatttgc aaggatgtcc gaagatgatg
    14281 tgatgcaggt tcttgacaga aatacctgta ctcagtacac caatagaacc gattacgatc
    14341 aaccccttcg ttgattctgc gatccgtttc atttcatttc gctcatcaat ccccgtttcc
    14401 ccagaaatgt atacaacgtt gtcatatacc tttttgagtt gctcatacag ccatttacca
    14461 tgtttgatct gattgaacat cacaaacacg ttttcatctt tttcccttgc cagtttcaac
    14521 gccagcttac agatccatgc gttacgcctg gtatgcgatg ttatatactt gatttcgctt
    14581 tggtaatctg cccccttcat tttcttaatc tcatcctctt tatatctcat gaagatggta
    14641 ttaattcgaa ggttggtaac ttgaccttcc tgcatcaacc gatttgtatc aactggcttg
    14701 aagatttgac caaaagcgcc aatgtattgc atcatgtttg ctttgccttc tttcagagaa
    14761 ccagaaaggc caaacttgaa aatacactga tccattgtgt tgatgatctt ctgtatgctt
    14821 tgtccggttg atttgtggca ttcatccacc atcaaacaca tgaactgctg aaaccactca
    14881 ggaggcattt taacagccga ttgccacgta gacacgtaga tcaatgcatt actgttttta
    14941 gcagttcctg aacgtattcc aagcattgcc tcgcgaggta aaaggcgata gttgacaata
    15001 tcaccgatca tctgatcaac aagggcggtt gttgggacaa tgattagtac tttgcctgtg
    15061 taattttcca gacaccaacg agatatcaac ccctgaataa gagatttacc cgctgacgtt
    15121 gggaggttaa gcacagcacg gcggttttta atcgcatgga acaccgattg tttttgatac
    15181 caatacggat caatctgctt gtttccgtcg tatactgggt gttcttctaa ccacttgtca
    15241 aaatctggct gggtaatttc ttctgtttcg tggatcttag gatccatcca gatagaatac
    15301 ccgcgagact ccgcgaattt tgttacaaga taggctaaac cgtagggcag tttcccgtta
    15361 tagtccatca agtatatgta gccgttccat ccaccatatt tgtattttgc ctggtactga
    15421 taacctggcg gctggaagct gaaatagtcg cgcaattcat agactatgtt agcctctgcc
    15481 tgaatctgca catgactagt gttaaggaat ttgacttcga tatccactat gtgtatccta
    15541 tatacggttt atatgaatat ttataggcta aataatgata aacattggag aactacaatg
    15601 agtattgatt acgaaaaggt tgaaggtttc aaagccttag aacaaaaaga agccaaatta
    15661 cagcttgcta cctacgcgca agaaacgttt gatgtcaaac tgaaccgtca gaagtcattc
    15721 gaaaatatgc ttgctgatct ggaagctgcc gtaccagcag aaaagccgga actgttgatc
    15781 gactcccctg aaccggaaat tgttacatac gaaggtgaac catctgttcc tgatgttgct
    15841 ccggaaattg ccgaccagat tgaaattgtt cccgacgctc tacaagctcc tataagcgat
    15901 tctgagacgg tttctgatga actggcatgg atggaagggt ttaccccgtc tatcatcatg
    15961 atgggccgct ctgtttcgaa tactggcttt tatacgtgtc cgtattggat ctatgattgg
    16021 atgaaacaaa atccggattg gtacaagcac cctgatggtt gccctcatta ttcagcgcgt
    16081 caaaccctca agtcgctggc atggtacatg caccgtgatg ggatggttac tgtacgcgaa
    16141 accagaaata gccagttcga cacgttcaaa aaataatttt aaaaagtagt tgaccttacc
    16201 ctgctgttcg agtatatttg tattcgaagg cgggggaatg gctctcgcag tgaagaagga
    16261 aatacaaaat gaacatgatg aaaaatgctt actacccagt tctgtttgtt tgggctaatg
    16321 gtgaagttaa gaaaatcgtc aattctaaag ctccttatta cactgtaggt gaagcacttc
    16381 gccacgctgc ggaagcaaat tatcctgttc atgctgaacc tggttatgct cgttggaacg
    16441 gttctaaatg ggttgctgat acctgggaca actacgaaga agaaagaatg gagtgtgatc
    16501 ctgattacgt atctcgtcaa atggaagctc atatgattgc agatcgtaga ctggataatg
    16561 aagctcgcgg attctattga ttaacaaggg gctacggccc cttttctttt aggtgaaata
    16621 tgaacttaaa tcacgaatgt ttaaaagatt tgagcgatgg taacgagatt ggtaacgtta
    16681 tttttcttga tatcgatggc gttctaaata atatgcggtg catgaaattt ggtgaacata
    16741 tggacatcga atgcgcacga catttacgcc ggatagtgaa tcacgctaat tgtgatatcg
    16801 tcatttcctc tacgtggaga atcggcaaca gtacccataa tctacgtgaa atattttatc
    16861 cgtggggatt gtatcggatc attggtaaaa cttgcactaa cttccctcat agtactggaa
    16921 tgcgtggtga tgaaatcaaa gcatggatcg atactttcgg atgtaaaaac tatctcattc
    16981 ttgatgatga caccgatatg ctttcttcac aaaaagaaca ttttattaaa actgatgggt
    17041 ttgttgggtt gaccgaagaa caatccactt atgcgatccg taacgttttc ggggttacta
    17101 ctccgttttg tcctgaatgt aatgggtatg gacgtgttaa cgactacgac aaatgcggaa
    17161 cgtgtaacgg taaaatactc cggctataaa taccaataaa cataagaggt taaatttatg
    17221 gcaattcctt ctgtaacaat tagcgccaac aaaaacgaac ttttgattgg cgaaactttg
    17281 accttagagg ttgaaactac tgaactagat ccgggtgatg tgtttctggc ctatcgttgg
    17341 caaaaagatg gtgtagatat tccagacgca accgccgata cttacacaac tacggttgac
    17401 ggtacaactg ctggcgatta taccctgatc ttaaaacacg gtgctgatga agaatcagca
    17461 acagaaacca cgtctgatac aatcaccgtg accacttatc cggtaatcgc atttggtact
    17521 gatttacctg caacaaaatc tgttgttact ggtaaagaac ttaccctgac tgttgcggta
    17581 actggcggta aatccccgta tacctatgta tggaaacgtg gttctactgt tgttagtggt
    17641 gattctgcaa ccttaacaat tagcgcggct gcaagtggtg atgttggttc atatacggta
    17701 gaagtgacgg attcactggg taacagaaaa acttctagtg cttgtgctgt tagcgttacg
    17761 cctgctcttg cgtttgataa aaatctaagc ccgaccgctt ccgtaacaca ggattctgca
    17821 ttgatcctta gtgtaactgt attgggtggt acttctcctt attcttatgc atggactaag
    17881 gatgattctc cggttggaga cgatgcggat actcttacag tggcaagtgc ggctctggat
    17941 gatgcaggtt cgtataaagt tgtagtcact gatgcgaatt cagataccat cacatcaact
    18001 gtatgtgtcg taactgttaa tcaaaattct gatgatctcg tttctaaatg gacggttcac
    18061 ccgattccgt ggcgtgatac cagctttacc ccgatcggtt attgggtact tgatgaaatt
    18121 ctgtatcaga aagcacaggg taaagattgg aaaactgatt atgctgatta caagtatagt
    18181 gaggaagtac aaacgatcct gaaagcgttc atggaaaacg gtgaatgtga gatccaggat
    18241 tcacgaaacg gctatattca taaaatgagt gaaatctaag aggctttaaa tggcaactga
    18301 aaaatggact acggttcatc ctattccgtg gagaaatacc agttttacat atcttccata
    18361 ctggctatac gatattatcg ttgatgcttt tgagaaaggc gacgactggc gcgattatgc
    18421 ggaagaaaaa tataaattag agtttgatac tctgaaagag gcgtttgaag attatggtga
    18481 tgttcatgta atcgaatctc gtaatggtaa actggttagt ctgttgtcat tgactcctgc
    18541 tcctgaacca gatcctgacc aataaaataa ggcaaacaat gaatacactt ctttttgatt
    18601 tcgacgacac tttagcagaa ttttctcagg ctttttatga taagttcggt gtacgtccgg
    18661 aaggaacgcc aaaagaacga tacgacgaaa tggcggcttc tttggtgcgt actgattttt
    18721 ataaaaacct tccccgtatt caggctggga ttgacctcct tcaatggagt ttccaacgcc
    18781 gaatcggtga tcctgctact ttgctgcttc gcgcggaagc ggtcagccct ctttgggtta
    18841 tgaaagaaaa actgaactat acagataaga tttgcgctga actgggggtc tctcgtctcg
    18901 attttagtcg cattgactat ccggaacagt tcgcagaaca tgcctatcgt ggtgttctga
    18961 tttcccgcaa ccagaaacat cttgaaatct ggaacaattc tcatctagct aataaagttc
    19021 ctggtatttt ccttgcggaa accctggaag aaaatattca gctagtcacg gaagcgcttg
    19081 caaaggctaa tcaataacaa aaaagggaac cgcaatggtt ccctttcttt tacaatcttt
    19141 ttaattcatc aagcgctgtt ttcttatcac caacaaagag gatcgcttta cctcctgctt
    19201 ttctgaaagg caacaccgct tttgcccgat cgtcaaacag gattccttta ccagcgaatg
    19261 ctgctttttc atggctactt ttaacgtagt ggaattctgg aacgtaaccc aatacttttt
    19321 gtaatgcttt acgtttctgt tcggcaacac cgtcagaatt gaatttaccg acactggtta
    19381 gtattgctac atcaccaagt gttcttaaat gatggaataa ttcaaatcct tctttgattg
    19441 gttccagatt ttcgtagaaa tcagttttgg caatttttgc tttgcacttt ttcaactcat
    19501 cttctgtcat catcgagggt tcgccataca ttggcacaaa tgaaccttcc cagtcgaaca
    19561 atacaccatc catatcaaag aaaaacttat tcatatcaat tcctcagttt gtgtatgcat
    19621 actataatgt ttaatcatta atgtcaaccc caagtatcag ttttcggtgc gtatgctgca
    19681 actttagcca caatttcctt atccagttca gctaccgatt tctgaggttt accacgggct
    19741 ttaactttga tgtagtttga cttaacaaca aacatccctt tgttacttga tttcttgatc
    19801 tcgctatcaa caccaacttt gttaaagctg atccaaatgt cgccgtccat atactgttta
    19861 agagaatcac ccatgttcag gatcttcgcc atagtaaggg ccgcgccttc gtgggtatcc
    19921 atgagaattt ctttaggaac tacacgatca cgtttctggt tctgctgcat agcaatatgc
    19981 acatcgttca taacccatac gatatgtacg ttttctttct tgtatcccag cttttcgaca
    20041 tcacgcgcga tgcttgccag cttgctcatg ccttttaacg ttacgtcaaa gatgaggtta
    20101 ggtttacgat cttctggtgc tgccataata ccggaataaa cacggttttg gtttttgttg
    20161 gaaatgttga aaacgtcggc gatcacatga tggagggtag atacgttttc tgggtttttg
    20221 aggttcattg ttttgacatc atgaccagtt tgtttcttga tctctgctgc gagtttatcg
    20281 ctacccatta caagtttttt cagggcgtca acgtccaggg taataccttc gatgcctagc
    20341 agtttttcca gtgtgaaccc tttaccggaa ccagcaccgc cagccagaat aacaacctga
    20401 ccgaacttag gataagcacg gcccccgaag gtgatcagcg cttcggttaa ggtgctttct
    20461 gtgaattgtt taaatgactt catgtaaaat tctccagttt attttctatt atttattgac
    20521 atgctttctg acagtggtgt atggttaggg tgttcgacgg ataggccgga agaactttaa
    20581 accataaggt atacgatatg aaaatcaatt tgcatcgctt cattgtagaa ttttccagcg
    20641 accgcgacat ggactcttac aactattact cccgtgaaat tgaagatcgt tttgcggctc
    20701 atgttggatt ccgtcgccac cataccccta aaatgcgtcc tgaccacgat ccgaagtata
    20761 gccctattac atggcaagcc cctatcgatg gttacgttga agggatccgg atcatgacgt
    20821 ttaacgcgat gtatggaaac gcgttgatcc atatcgcacg tgagaaaaag gcagaattcc
    20881 ctaacggatg gcgtattgat gaagtgattc aaaatcttat gcagttacga cgtgaataca
    20941 aagcgggtat gtgtctgcgt aatgaacagt atcagatgta taaaacgtat gcatatatct
    21001 ctaagcacct aattaactcc atgttttaca tcgttggtaa tcatggttcc gctatagata
    21061 tcggttctta tgaaatcgtg gcttatgctc gcgaacaagg aaaggccgct gcactgaaaa
    21121 ttattgaatc tggtgctatc attcttaacc atcgcattga tactattgct tactatggtg
    21181 atcaggttga ggttgaaggt gtacaccatg aacgattcaa caaagccgta tttactaaaa
    21241 atggttatgc gtatggtaat gacattataa cttctgctgt tcctttcgtt cgtctaactg
    21301 ttgaaggatt tggagaaagg ttgccttata aaccgtcaga agctcaaatg tgtgcgactg
    21361 ctgaaagaat agccagaaag aggaaaatgt ataccgatga atacctggcg tatgtcaaca
    21421 agacaaaaga agatgtagat cgagaaattt cttgcatgga tttatccatt tgatataatg
    21481 taagcatctt tttaagggag gatacatgaa aacgatacat tgcagaaatg aaaacgttgt
    21541 ttattatcac ggttcgtgta ctgctgctgg tattgaaagc atgttattgc ctccctgtga
    21601 ttctgatact ctgtctgaaa agggcagaaa gaaaaattta gaccgtgttt tctttaccgc
    21661 tgatatcggg ttagctcgta tatatgctgg aagggccgcg cgttctatag gtggggatcc
    21721 tgttctgtac agggttgtgt gtccggttga tgttgtatgc atgaacgaag acaaaggcgc
    21781 gagcgtttac catgcagcat gggcgttttg tgaggaatta tgaatgataa agtgttggcg
    21841 tatctcgttt tcttgctggg atatcgctta gaagtgatgg gcgcgtattc atcaatgtat
    21901 ggtgatttaa cggctatctg gatggttggg ttaggggttg cttttacatt cctttccttt
    21961 gcaattgtta atgaatcgga agaggatatt gtatgaaact atatcatgtg atctactctg
    22021 gtgttttagg cattgacaaa caaatgttag ttgatgtaat gtgtaaaaaa ctcgatgaac
    22081 gaattggaac ccgatacaaa aatcatgtat cggaaagtat tttcatcaac gttgaccacc
    22141 caaatgacat ggaagaaatg gtcaacactc ttgatgatca gcagatcccg tttgttgata
    22201 atttcaacat gagcgctgga gtgtatacgg tagtaacttt tgttctaaaa aatgttgaca
    22261 gccgaaacga tagcgtgttg aatgtagttg caaaaatcga ttctaccaaa ggaaaataat
    22321 atgaaaattg tacaccgtag catttccgaa ctgtctcaag ccgaaaaagt gcaaattcat
    22381 ttcaaattca atgatttgcg taaaggttat gccgaaattg cccgtgaaca tgggttagat
    22441 aacggcgata tttaccaggt agtacaggaa attgaacgta tccgcgcgtt ccgttctgca
    22501 aatctccctg ttaaaaatgc aatgcgccgc gaagcgatcg aaatccatcg taagcgtgtg
    22561 tacaatttag aacgtgctaa acgtccgatg aagaaagaaa agaaacctcg cccgtttaaa
    22621 cgcgaacatc ttaacacctc tatggcgctg gcgtttcaag atgcggggat tatctgatgc
    22681 gtaaatctgc gatggatcgt tgggctagta ttgctacttc aaacgtaaaa ccaaaccaag
    22741 ccgcacctga tgtagaagcg gttcgtaaag caaaagaacc tgagattgtg gcccttagcc
    22801 ccgaactcat tgagcatcgc cgccgtgcgt ctgctattga actggatctg cgtattgcgc
    22861 gttcatacaa tctcaagcat gaacacgccg caaagaacaa ccattctttt gaccttactc
    22921 tggaagattg gaaagtattg atgacaactg aacgttgtca gtattccggc aagatgttta
    22981 gcaataaacc aggtagcccg tatgcccgta caatggaacg tattaatcca cgtctgggat
    23041 atacacaaga aaatacaata gcggttatca atgctgctaa tgctgaaaaa tcaaatctag
    23101 atgcattcgt taagggtgat gtcattctgg atgaagtaaa agtgaagttg ctgcgtaaag
    23161 cactttatca agtcgaaaaa cgtgtgaaaa tgaaaggtta aattatgttt aagaaatatt
    23221 cttctctgac taaccattat gaaggtaagt tcatcaatgg tgtaattatg aacgggctta
    23281 ctggcggtgt gtgggttgcg cgtgaaaaga tccacggtgc taactttagt tttatcaccg
    23341 atgacggcgt taccgttacc cccgcaaagc gtactgatgt tgtgaagcca gccgaagatt
    23401 tttatggctg ttcagcagta gttgcaaagt attcacctgg gatccgtaag atgtgggaaa
    23461 ccctcaaaaa gaccggaacg tatgatgatt tggttattca agtctacggt gaatttgcgg
    23521 ggcgcggtgt acagaaagat gttgattacg gcgaaaaaga tttctacgta ttcgatatcc
    23581 gtgtaaatgg tgaattcctt ccggataacc tgtgctcgct gatctctcga tctcatggcc
    23641 tgaaaatggc cccgctgttg ggatatggta cttttgaaga gatcaaagaa ctgccgatca
    23701 cgtttgaatc tgttgtgaat aaagcaaata gcggaattgg tagcgataat acagtatatg
    23761 gtgaattcgt atatcctatc atggacgttg aagagggcaa cattgcagaa ggttttgtaa
    23821 tgaaacctgt ttcacctgct tttatgccaa acggtgaacg cgttgcaatc aaatgcaaaa
    23881 caaccaaatt cactgagaag aaagcgaaga aagcaacccg ctttaatgct ccggtttcac
    23941 tgtcagaaaa agacaaaaac caactcgatg agtttgtttg ttaccttaca gagaaccgtg
    24001 tgaaaaacgt tctttcgaaa ctggatctgg cttcgatcac tgctaaagat ttcggtcgca
    24061 ttatgggctt aactgttcag gatgctatcg aagaaatcag ccgtaatcac gggcctttcc
    24121 tcgaacagtt cgaagaccca gcaatggcta agaagctgtt tgtaaccgaa gcccaaaaca
    24181 tgattcgccc tgtatggggc aaaatcctga accatgaatt ttaatcagat tctggttgat
    24241 gcaaaagcgg ctaccctgat cggtagccgt aaacctcctg aacgtatcgc aaacattgct
    24301 gttaaaatcg gacgtgcttt gaacgaacgc gggatcaggg cttattctgg cggcgctcct
    24361 ggtatggata gtcactttct gtttgactat agtccggata acaggtgtat aattcttcct
    24421 gagaacgggt ttaacggcct tttttcaaac ggaaaggata tcatcgactt tcaagattta
    24481 aacacacaga aagccgctga cgaagccaga aaggtagcag gtaacttcga tacacagaat
    24541 gaatacgttc aaagaaggta tgcgcgaaac acgattcaag ttcttcgtga aaatcttgac
    24601 aatccaactg attttgtttt attttgggcg gaagaacgtg aaggatgtgt taaaggtgga
    24661 accgcgatcg ctgtaagatt ggctaggttg tacagggttc catgtttcaa tctcttcaaa
    24721 gaaagtgtat tgaacgatgt gtgtgatacg ttagggatca atatcaaacc cccaacgttg
    24781 gattttttat ggtaattgaa catgcgccct tacttcgtga aacatacgaa agatgggctg
    24841 ttaataacgc aataggtgaa aatatgattc atgtacgtag tatcggtgct gacggcgaaa
    24901 ctccggtaga aggccgatcc cccactctcg cagaacgagc aagagaaatt atcaacgatc
    24961 agaatgctaa gatgatcgaa catgcgcggg atacaatcac aaaaggtgtt ctgaaacacg
    25021 cgacaaaaca aaaccttatc tatgatatga agcacgatat cggctcttgt ctgggtattg
    25081 aatgtactcg atatgcattc caacgagttt ctgaatggtt ggaagaagaa gggctaaaat
    25141 tcgatacaga agaaaaacgc aacgccgcta agatcacaaa ttctctggct agtaagtaca
    25201 atcaaacgta tcgaaaccag gaagaacgcg aagtgttttc tgaaaggaaa acagatcgcc
    25261 gtgtaagtga attcactttt tacattagtt ggtaaaaagg tgttgacggg ggttggttat
    25321 agtagtattc taactcccgt agacaagaca ctaactcaga aggataaaca tcatggaaat
    25381 cgtaatgaaa gcaacttatg ctggatactg cctggaagca aaaggtgttg ctaacaacgg
    25441 taaaggctta cgggccaatg ttgaagcaat gctggatgaa ttacatgcaa tgtacgaata
    25501 cgacaacgta gcgggtagcg ttcttatcca agcgttggaa gttgatggtg ttgattgtgc
    25561 tggttggtgg gatgcttaca ttgactacaa cgataaccgg gtttacctgt tgagcaacaa
    25621 agattatttc taaggaacca ctatgagcga tgaagctgag gctttagaag attgggctga
    25681 ttttgatgac gaagaagacg gtgaatattt ctgcgttaat cgtggtgctt ataaagaccg
    25741 tttagaactc cgtaaacttt tatcgggttc ctctcaaata tcaggatcca aacgaaaaag
    25801 tagtaaacaa aaagttcagt atagtgatgg ttctgtacgt gatgaaactg ttgttgctga
    25861 attccgtggt cgggttatca caaaagaaag acaaattgat gtaaagaact tgtatgaagt
    25921 ggctaaggct gctaaaatag gttctgtgat tgtttgccct gtgtgcaaag aaaaacacac
    25981 aaagacaacg tatcacaaag ttttctgttc gaatggcaga aaaaccagta aggattgtaa
    26041 gtctaaatat cacaatacaa tccatcccga acgactggat cgggtatttt aaaataaacc
    26101 taaaacgtgg agtacgttta tgaacaacaa aactttcgaa gaactgaaca gcatcatcac
    26161 ttccgtagat tcctataagg tttctcactg gtcgcaatat ccaactggct ccgaagaggc
    26221 gctgttttat attgaatctc gtggtggtaa atttgatcaa gtagttacgg ctggctgtaa
    26281 ccgccttgcg caaatcctat cacgtccggt gactatggaa aacgtggatt ttgctaatcg
    26341 gttgtacaaa atgcactttg ggcgcgaaat cttcaactac aaaggttgga aagaaattgc
    26401 agaactgggt tacatccctc ttgaattcag agcgattccg gaaggaaccc cagtagcggt
    26461 taaaaatccg gttgcaactt tccatgctgg gaaaaatgcg ctgtggttag caggacacgt
    26521 agaaacccta gcgatcaggg gagtatggtt cccttcaacc gtagcaactc tatcccgcga
    26581 atgtaaaaaa gtgttgaaga aatatctcaa gaaaacctcc gatctagaag gtgaagcatt
    26641 tgatatggtg ttacgtaccc gtttgcatga cttcggcgca cgtggaacct cttctgctga
    26701 atccgctggt attggtggcc tcgcgcacct gtataacttc ctcggtactg ataccgtaga
    26761 agcgctgatt atggctatct ctctgtttga agattgtcag aaagcgtttg atgatggtga
    26821 aatggcggct ggtatttcaa ttcctgctcg cgaacattcc actaccgttt cttacggcaa
    26881 agaaaacgaa gaccttgcgt acaaaaacag tattgagatc ttcggcgaag ggatgtatgc
    26941 atgtgtgtat gattcctggg attttaaagc ggcggttcgc cgtatcgcag aatataaaga
    27001 ttcgattctt tctaagggcg gtactctggt agttcgtccg gattctggtg atatggtaga
    27061 taatatcatg tacgctcttg aagaactggg ccgtatcttt ggctatacag tgaactcaaa
    27121 agggtataaa gtactacacc cagcagtaag gatcattcaa ggcgatgaaa ttcatggccc
    27181 tgaaacaatc aatcgggtgt tgaactggat ggagtctaac cgttgggcgt ctgaaaacat
    27241 cgcgtttggt atgggcggcg gattgcttca agaagttacc cgcgacactc aaaaatatgc
    27301 gatgaaaatg tgcgcaatca aaattaacgg tgtgtggact ggtgtgtata aatgtccaaa
    27361 aggcgctgag tggaaaaaga gtaaaaaagg gttgttgatg actatcactg atggtgttaa
    27421 ctttaaaacc attgatactc tggaacagaa agtgccggaa ggctggaaag atgctatgat
    27481 cacatactat gtcaacggaa agattactgc ccgtgacact ttagaggaaa ttaggaaccg
    27541 tgccgggatt tagtatccgc aaaaacgaca aaggaaccgt gattttctat gacaacatgc
    27601 cccttgtagc tcgcaagggg ctttttgcta aaatcgctgg gtattccttt aaactggaag
    27661 aagtcaacga cgaaacacta aaagagatcg taagaattgc cttacaatta agaggtaaga
    27721 aagacgaaca aagagctatt gacatgatca ataaattggg tgaaactcaa tgcttcatag
    27781 tgaatcgtgg ttacaagtac gataccattg caaaatttga aaaagggctt tgtgaattat
    27841 gagttattat ggtgtgatcc catacacagg aaacaagcaa aagctacttc ctgaactgtt
    27901 caaattattt ccagacagaa acagctatat gcgattcatc gactgttttt gtggtgggtt
    27961 gagtgtgtca ctaaacgtcc ctaaacccgt tctaagcaac gattacgatc ggacgttgat
    28021 tgatatgtat aaacgccttc aaatgcttcc tgacctctct ccggtgcgag aattgattaa
    28081 acagtatggt ctgggtaaga acgagaaaga agcgtatctc acatttcgtg atgcatataa
    28141 taagaacaag gatccgctat ggctctatgt tctgatcctg cattcgttta gtaatgttaa
    28201 tcgaaccaac gataaaggcg attttaacgc caattttggt tgtagaacgt tgaatgattc
    28261 taccgttaaa cggtttgaac acttcaaaaa taatgttcgg ggaattgaat tctctagtgc
    28321 atcgtttaag gatcttgata tctgtttgaa tgattttgtg tactgcgatc cgccgtacct
    28381 gatcactgat gcagtttata acaagttctg gaacgaagaa cgcgagcatg aattatatga
    28441 ttttctcgat aatttaaact ctgatggtat caagtttggt ttatcaaacg ttacacatca
    28501 tgcaggaaag caaaatgata tcctgatcga gtggatgcaa aaatataatg tgcataacct
    28561 cgataaaaag tatctgttag gccagcatac tgattcttac gaacaaaata aaacgcaaga
    28621 agtctacgtg tgcaactatc agaaacgcga cgtaaataca taccctgaaa cactggatga
    28681 cttaatgtaa ggtaacatat gtttaagatt tttggttata tcccttctgt ttacaattgc
    28741 gctccatgcc tgaattctaa acgtctcctg gacgcaaaac gaaaagaata tgagtttgtt
    28801 tctgtagccg atgaaaaaga cgcagacggc aaaccgatcc tgaatgaaac ggtcatttct
    28861 gaactcgaaa gcctgttggg tactcgtaga ctgaccatgc ctcaaatttt ccacgatggt
    28921 aagcacatcg gcggctttga ccaactgcgt gagtacgttc gcacgttggg ataaatatta
    28981 acacctttat ttgattggtg ttattatgct cactaaacgt attactaaga aagattatcc
    29041 atccattaaa caagctcttt ttgaacagca aaacggcttg tgcgcgttat gtggtcgccc
    29101 tttagagggt gaccttgaaa aacatcacct tgaccatgat catgctctat ctggctctaa
    29161 tgccggacgt gtgcgcggcc tcctatgtaa cctatgcaac ggtacagaag gtattgtaaa
    29221 gcacaaattt aatcgttctg gtctggtttc ccgtgatgtc gattacattg aatggctaga
    29281 aagcctggta gcatacctca aacgcgacta ttcacaaaac cgtatgcacg acaaatttat
    29341 acccgataag gttaaatggt ttacacgcct tactaaatcg gatatgatag ccgaaatgat
    29401 ttctatgggc tttgagtact cagaaactga ggatcgcaag gctttagcaa agagctatag
    29461 aagacaatta atgaaggcaa ccaaatgaaa gtagaaaaac gcgacggaac aatcgtcgat
    29521 ttcgataaag aaaaaattcg taatgctgtg tataaagctg gcggtacgat gacggatgaa
    29581 gacagtgcga ttatgcttgt gttgcatagt cagatccgca acggtaaagc aatgaagatt
    29641 tcacaaattc aagaacttgt tgaagaatct ttaatgaaga caaatccgac tgttgcccgt
    29701 gcatatatcg aatatcgtca tgatcgtgat atcgcccgtg aacaaaacgg aaaattattc
    29761 cgtgatatca agggtttgat gactcttagt aacaaagaat taaccaacga aaacgcaaac
    29821 aaagattctc gcgtattccc gactaaacgc gatcttctgg ctggtatcgt ttctaaacat
    29881 atggcgcgta accatattct accgaaacat attgttgcgg cgcatgattc cggtgatatt
    29941 cattatcacg atctggatta cagcccgttc accccataca ctaactgctg tcttgttgac
    30001 ctgaaaggca tgttagaaaa cgggttccgt atgggtaacg ctgatatcga acctcctaaa
    30061 tcaatcggtg ttgctactgc tcttatggct cagatcaccg cacagattgc ttctcaccag
    30121 tacggcggga caacctttgc aaatgtcgat caggtgctgg ccccttacgt tgaaatgacg
    30181 tacaacaaac actttaaaga tgctgtttgg tacggggttc ctaaatcaaa acagtatgcg
    30241 atggaaaaaa cggaaaagga tgtattcgat gcgttccagt catacgaata tgaagtaaac
    30301 accctacata ctgcaaatgg acagactcct tttgtcacaa tcactttcgg tatgggtact
    30361 ggttggcgcg aacgcatgat ccagaaagcg attctgaaaa accgtattcg tggtctgggt
    30421 aaaaagggca ttactcctgt attcccaaaa ctggttatgt ttatggaaaa aggggttaac
    30481 cttaatccgg aagacagaaa ctatgatatt aagaaattgg ccctggaatg tgcttcaaag
    30541 cgtatgtatc cggatattat tagcgcggct aataaccgtc gtattactgg ctctagcatt
    30601 cctgtatctc ctatgggttg tcgtagtttc cttagcgtgt ggaatgatga gcacggtaat
    30661 gaaattcttg atggacgtaa taacctgggc gttgtgacga tcaaccttcc tcgtattgcg
    30721 attgaagccg aagcacagga agatgaagac gcgcatgatg cattttggcg tatccttgat
    30781 gaacgtctgg aactgtgttt tgaagccctg atgactcgta ttgatagtct cagaggtgtt
    30841 aaagccagtg tagccccgat cctttataca gaaggtgcgt ttggtgtacg gttgaaacct
    30901 gatgatgaaa ttctggaact gttcaaaaat gggcgtagtt ctatcagtct gggatacatc
    30961 ggattgcatg aaactctgat gcttttcgga tctggacaac acccattcga ccggatcggt
    31021 tctcagaaca tgggtagact gattctggaa tatctacgcg ctgcgaccga agcatggaaa
    31081 aagaaaaccg gatttgggtt tagtctgtat tcaacccctg ctgaatctct atgtcatcgt
    31141 ttctgcaaac tggactatga gaaattcgga agtatcaaag ggatcacaga taaaggctgg
    31201 tacactaaca gttttcatct ggacgttgat cgcaaggtaa caccgttcga gaaaatcgac
    31261 tatgaagccg attatcatta cattgcgact gctggacata tcagctatgt agaattccct
    31321 gatatgaaaa acaacctaga agcccttgaa aaagtctggg attatgcaat ggataaactg
    31381 gactacttcg gaactaacct tccggttgat aaatgctttg aatgtggctc tgatgatgaa
    31441 tttaagccaa cagaagacgg ttttcattgt acccattgtg ggaaccacga tccggaaaaa
    31501 atgagcgtca cgcgccgtac atgcggctat ttgggtgctc ctgctgtccg tgggttcaac
    31561 gaaggtaaga acaaagaaat gatgcatcgc attaagcatc aaaattaatc aaaaagccct
    31621 tgacttcggt tgagggcttt tgttatattg ggcctatcga aaaaggagac agattatgaa
    31681 actgactaag aaaatgaccg atgtagtagc atgtgcgttt gcattaggct acaaagttga
    31741 aaatcatcca actcgcgttg aagtcatcaa ccctatcaag ggccgtcctg gtttggttct
    31801 gtgtgaagac ggcacagcat atcgtaatga tgtctcttta gaactggcaa ctactatccg
    31861 caccgcaaaa caaatgaaag atgttctcat tagcggcgca aaattgaggg ctttatgatg
    31921 tattggacaa aagataaatt tgtttttcgt gatgatacgt gctttgggac tgcataccga
    31981 aacttggcta ttcgtggcgg ttcgttctcg gctaatgatt tgtctaaggt agtatttcct
    32041 attaaagtta ctgagtatga cgtattcggt gttaaaggtt ttactgatta ctttggtaca
    32101 aagtttgaat cagaatctta catttttact aatagcgatc gtgaattatt caaaaaacac
    32161 gttgttgtta aagagaaacc gttattacca aaagaggacg aagcaaagga aatctatgat
    32221 ctccttaaca tgcttgataa tctcggtacg tgtcatctgt tcggtaaacg cgcccgtaaa
    32281 gcaaaagatg ttctcaactt gttgcgctct cgccgtaatt acctgatccg ggaagcggaa
    32341 cgtaatctga aaaattcaga aaaacaagtt gattttcata aatcaaccct tgctaaatta
    32401 aaggctttgt gatgtttccg ttatacgcta aagtgcgtcg aaatgtcggg aattcatatc
    32461 aggaatggag tgaatggcta cgtgaaacaa agtcattcta catttcaaaa gcaactgata
    32521 tgaaaggccg taacattcgc tatcgtaaac ccagtggtaa acgagtgaat gggatagatt
    32581 acattgttat tgattcgatt cgggatgata taaaatgatt agcaagatcc ttgataagtt
    32641 atttccttcc cgtattgttg aacgcgagaa gagacaaaat cgttttcaga acgctattga
    32701 ctatctcgaa gaaattcgat ttcagaaatt ccttgaagat aaaaagatgc gtgaagatga
    32761 gaagcaccca aattctaaaa tggctgacgg tgtaacaaaa tgtgcggttg gtcggacgtg
    32821 gaaacgaaaa gactacaagg atcttgtttc tgctatacca cgcggaagcc tggaagatta
    32881 ctcaaaagca acgggccgat cttatactgg atgccttaac agactctgta tgattggtgt
    32941 tgttaagaga atgactccta cgtataatca tgtttatatg gctatcgtaa agaaaagaag
    33001 gttgcaattc tatgcagcat ctggggaatc tatcaatcta attgatgatt taattgaagt
    33061 tgggtatgta gacgacggga aaattttaaa agctcctgat tatctacgcg gtaaactatt
    33121 gaaataggta taaattatga ttttcaacaa aacaaattca cgtaatttga actatctacg
    33181 ctgtgaactg gaagctaacg aaattgaact gtttttctgt ggggctacag atccagaaca
    33241 caaattgcat tgggtatcag gtgagattgt aagcctaacc gatcagattg tcgaagaggc
    33301 tacccgccgc aatgcaatcg ttaaaattgg tgctgttgat gtgaactatg aaggacatcc
    33361 ttcatttttc attcaatatt atccataaaa gtattgacct gtatatctga atgtagtaac
    33421 atccttcttg tcaactaagg aggatgttat gaaaatcaaa aacactgcta ctgaaactct
    33481 ttgcaacgaa attgcagaaa tgtactggag taaaggtcac ttagaggcta tgaaagagtt
    33541 tcaaaagtgg tgtgataccc aaaagttagc taaatgggaa tacatcgtta ttgttgaacg
    33601 gatcaaagaa ctgatcctcg tgaagaaagg taacatgaaa tgattcaact gaaattagac
    33661 acaaatgcgg tgttaagcct gtttccggaa ggttcaaccg cccgcgtaga tctccaatct
    33721 gctatcatca aaaacgtggt gaatagcgta gttggtaagc gtgttagcga agaaatcaac
    33781 aaacggatcc aggaacagtt agctgttcta atgccgaact catccgaaat tacacagatc
    33841 atcaaatctg aattctcgga ttacgtcgaa aaacgttatg gttattcgaa tgttttcgat
    33901 gtcaactatg gcaatattcg cgaactgtct ggtaaaatca aagaatcggt aaaacagcaa
    33961 tgccaaacca ttcttaaaga tatcgagaaa gaggcgattg ctcatgcaac agaaaacatt
    34021 attgcagacg aagccgcgtt tatcgctcgc gtctctaata accttgaagt tgctgtacgc
    34081 aaagcagtaa tgcaacgggt taacactcag ttcccagaca ttattgacga agcgatcaga
    34141 gaacgtctgt ttggtgaaaa agcatgaatt acgaccgcat ctataacatg gatgtggtca
    34201 acggaaaagg gatccgggtg gttttgtttg taactggatg caatcataaa tgcgaaggtt
    34261 gttataacaa atcgacgtgg aacccttgca acggaacacc gtacacggaa gagacagaaa
    34321 accatctgat ttctctgttg agtaatccgc atgttgatgg acttacatta actggcggcg
    34381 atccgcttta ccgtgacaac tatcctacta tcctaaaact gcttgagcgc gtttctaagg
    34441 aacttccaaa gaaaaacgta tggttatgga caggatatac cctggaggct ttacaggccg
    34501 acccagaacg ttctaagcta cttccttaca ttgatgttct gattgatggt aagtatgaaa
    34561 aagatttgcc aacgaaaaag ccgtttcgcg gttcagataa tcaacgtatg atcgaattcg
    34621 ctaaaaattc gatagaaatt aaaaatattg cttgacctaa tgtgtaacta tggtaatctt
    34681 accacatcgt aaatgacgat taactttaat tgagagataa tatcatgatc ctgaatttca
    34741 aaacccgtaa agaagcgcgt aactactgct ggaagtggaa cattcccctg aaaaccatcc
    34801 gtaatacagg gcgcggttct tgcccgtgga cagttcaagc aaatgaactg aaaacgttcg
    34861 tggttggtaa aacttacaaa ctggttgacc gtgaagggtt tactaccaat tcacacggcg
    34921 gatctaacac cgcaaacact atccaggcga gacagatcga aaaattcctg aataacgagg
    34981 taaaaattat ctcgaaaacc aattcagata ctttcaaaat tgagcatact ccggaaatga
    35041 cttttagctc tctgcgttcg tgggaagctc gttatttcgt cgaagttggc gcggctccgg
    35101 ttaagaaaac gaaagctaaa ccgaaaaaag ccaacgttac ggctccggtt gcacctgttg
    35161 caccagtaac cgcagatctt gatcaaatgc ttgatggtgg ttcggcaatg tcggttgaac
    35221 tggatccgac taaatttgtt gaaggccgtt cgtatgttct ggttaagcca caccagttta
    35281 gaacacgttg tagcgctaac cactcgatca aatcatatac cgatgaacac agtaatggtg
    35341 tatacaccgt ttaccatacg aataatctca atcaacatca attgagcaaa acggtagaaa
    35401 ccattgattc cccgacaggg aaagttggtt actatctggt cgattctgaa cgttcgttct
    35461 tccgtgaact ggcgaccgga actgttgatg aacctgttag cgtttccggt aatagcgcta
    35521 tcgctatcaa cgtagacgaa gcggctaaga aagaagaaat cgcaaaagca atggcacagc
    35581 ttgaagaagc ggttaaagcc catgatgacg cgcttcaaaa tctgcgtact gcttccgacc
    35641 tggttcgcaa agctgctcga aaagtagcag aagtaagcaa gtaaattaaa ctgggtgctc
    35701 cggcaccctt ttttatgagg tgacacatgg aattattaga aggtaaatct tataccctga
    35761 acatcgacgc taaagaattt gcagaaaaaa cctggcgaaa tgctttagct gaattgatta
    35821 aaaacaacgg ctatatcaca atcgatcgta ttgcgattgg tgatactgag gacatcgctt
    35881 atgttctgca agatgatttc gaatatgaga tccctagcca tatctggaaa tacttcaaac
    35941 catatgattt gccggaagaa gaaccgaaga tcgctactaa agaagaagtc gccgcgcctg
    36001 ttttaaattt tgtatcttcc gatcctaaaa tgtggatgac tgtaaaacct gttcaacaag
    36061 atatcaatga tctgcgattt gattatcctt ttgtcaagcg gatcacttcg atttctgtac
    36121 taccagcgcc aactgattca caggcacttg aatttgcatt acagcatgtt ttcggtgata
    36181 ataagctgta cgcgattgac aaggaagctg ctattgatga acagaaaaag gaaataatca
    36241 accttctttc tctgcatcaa caacttgaag cggtggaatt gattgagcgt atgctttctg
    36301 atacaaagaa agatatcatt agcaaaatca ctccggcacg aaggaaagca attgatgaaa
    36361 atcgagattt acggtattcc cgaatcgctt cataaatgtt atggttgtat tgaagctcgg
    36421 aaattacttg atgagcatgg attagaatac gaattttatt ctgttctaaa gccagcaaat
    36481 aacagtgtgg ggtttgatta cgatcggccc cgcattgaag agttagcgaa acgtgttcgt
    36541 agtcgaagca tggcatttac ttaccctcgg atctttgtag atggtaattt tattggcggt
    36601 tatatgcaat tgaaagagta tttgggtgaa gcatgaataa agaatacatt cgcaaagtag
    36661 caaacgctat tcacgcaaca acgattgatt ttctggaagg gtttgatcat attatccacc
    36721 ccgaaacgtt ggatagttgg gaagccaaac tgtttaaaag tatcaatgaa cagtttccgg
    36781 aaaaggttaa gcgctggttt atcagacagg aaatcgtagc aacgatcctt aatgaacgtg
    36841 gtgttgaggc gttcggtgta acccctctat ataagcgaaa ccagattaca gacgaaacaa
    36901 tcaagaaata taaaaagatg gttcggaagt aataaataat cagttaaatg gccttcgggc
    36961 cattttttgt atataaatat tggtattgaa tacaatatag gaaaaaagat aatggtagct
    37021 aaatcattcc gcgcacgaag tggccttgat gctgctggtg aaaaagttat caacgttggg
    37081 aaggctgatc gtaatacgct gagtgacggc gttaacgttg actttttcaa tgaatttaac
    37141 ggaatccagc agtatgaccc gacccgtggt tattctcaag acatggcgat catttatgcg
    37201 cgtcgtatct ggtacgcaaa acagaatatt gcttcccctg ctggggcttt cgacgaatcc
    37261 aaatggatcg caactcgtaa tgacccgaaa tgggtttata gtaacgtaac cactccagat
    37321 ggtagcatta ttgaatctgg tagttacatt atggctgatg gacgctttac tgaacttctg
    37381 tacctgctgc cggacaaccc gacagagggc gacgtaatca cgtttaaaga ttgtggtggt
    37441 ttagtaggtg tgaacagtat ccttgttaag tctaacaccc gtcagatccg tttacgtact
    37501 gtacaatcgg cacagtatcg actgacccac ccgtacatga tcgcaacgtt tatctataac
    37561 ggtaacgtat ggcgtgttgc tgaaactctg gataaccgcg attctgagat cgtgaacgca
    37621 accggaacag gttcattcca gttacaatct ggcatgacag ttttccgtaa cagtgctaca
    37681 ggtaaaatca ctctccagtt gccgaaatat gcaaatgatg gtgatgtgat cacaacctat
    37741 gacgctgata aaatgaactc tatcaacgta gccgttttgc agatttatcc aggtagtgga
    37801 cacactattt ctgacggcgc aattactggt gttacttctg taactagcca gaaatccggc
    37861 tttggtatgt tcatctttga tgcacagaat agccaatgga aagtatatga tgctgataac
    37921 cgtgttcgtc tgcgtcgtat ctatagtgat ttaaacgcag ttcctaacga ttacgttttt
    37981 gttactgcaa acccttctgg gactatacca aacgttacag ttacccttcc aactgatgtt
    38041 gctgatggtg atcgcgttta cgtatccctt tatatgatgg gtaaaaatca gaactgcaca
    38101 atcaaagtta aagatggtac aacggacaag atccgcacca acaaaaatat gatgcagttc
    38161 ccgcagcgca aagactatcc gcccgatgat tggtttagcg taacttcatt agcatttaat
    38221 gctgctagtg attacctccc gtatatcgag ttttcttacc tgaaagctac gaaagaatgg
    38281 gttgttgcta attatcgtcc gatcgttgaa cgtgttgacg caactaacag atcgcgtact
    38341 ggtgttattg ctctggctgc acaggcagaa gtaaacaaaa acctagaaga taacccgaac
    38401 gatgaaactg ctattactcc gatgacgtta gcaaataaaa ctgctacaga aacccgtcgt
    38461 ggtattgcac ggttagcaac aactgctgag gttaacaaac tttcaaccga tagctatctg
    38521 gatgatgtga ttgttacccc taagaagctg aacgaaagaa cagcgactga aacccgtcgt
    38581 ggattggcag aaatcgcaac tcaggcagaa acaaacggaa gcaccgatga tattacgatt
    38641 gtaaccccga aaaagttgca taaccgtatt gcatcgccga ccttaactgg tatccttgcc
    38701 cttgttgcta ctggtggtac tcctaacacc aacacggatc gtgctcaggc tggtactggg
    38761 gtttatgatc attcagatta tcagaaagcg gtaacgccta aaactcttcg tgagtataaa
    38821 gcgactcagt tacaatctgg tgctgtatgg ctggcttctg aaaccgaagt tattaacggt
    38881 actgttgcaa gtgcaaacat tccgaccgta gttactccgg aaatgctgca caagaaaacc
    38941 tctactgatg gtcgtattgg tttgatcgag attgcaactc agacagaaac aaacgctggt
    39001 actgattaca cgcgagcggt aacacctaaa acgcttaatg atcgtgctgc aacggaaacg
    39061 ctgacaggta tcattgcaat tgcaaccact gccgaagtat cagcgggtac tgtaactaat
    39121 aaagcgatcg taccgtctaa actgaaaggt tatctggacg atacaagcca tattactgtt
    39181 gctactgctg acgggttaac tcaatctggg actatctgga ctacggttaa catcggtatt
    39241 caatcagcaa ctgaaactca acgtggtact ttacgcgtcg ctacacagtc tgagacgaac
    39301 gcagggacat tagatacagt atttgtcacc cctaagaagt tacacgctaa gaaagcgact
    39361 gagagcgcag aaggtatcat tcaggtggct acggctactg aaactactgc tggcaccgtt
    39421 gcaaacaagg ctgtttctcc taagaacttg aaaaatacaa ttcaggttga tacttcatgg
    39481 caagctaccg atctggtacg tggtactgtg aagctgtcta aggggcttgg tacttggtct
    39541 ggtaatgatg tggctggttc tactcttccg gatgatggtt acgcctctgt aggtgttgct
    39601 gtttctcctt atgaattgaa cctgacgctg aaacattatc taccgatcgg tgctaaagcg
    39661 gttgacgctg ataaactgga taatctggat tcttcccagt tcattcgtcg tgatgttgat
    39721 cagacggtta acggggcatt gactctaacg aaagcaacca ctgtacaggc caacattaat
    39781 tcaaccgctg acgcaagttt ccgggtaatg aatgttagtg gagatctgaa cgttggtgat
    39841 ggttcgtcaa tgggtaaact tcgtttgaat ggtggttcat ctaacgactg gtcaattcaa
    39901 gcaagttcag cctctgggcg tattgcaatg atctcaacgg gcaacactag cacagttcat
    39961 ctttctgtgt ataatgatac tcgcggcgtt gtagctaacg ttaaattcca ggctcctgaa
    40021 attcaggcga ttagcaaagt gactctgggt aatgatacag tgatcacggc tgctggttct
    40081 gttctctctg tgggtactaa aaataagaca actaagatcc tgacttctga tgctggcaac
    40141 atcgtagcgg aagaatctgc gaactcttat aaagtcttta ctgagaagaa cgcgcaaacc
    40201 ttgctgaatc ctacgtatgt acgtaaagca ggtgatacga tgtctgggcg gttgacggta
    40261 agcaacagtt caattatcat tgcaggtcaa gcggcttggt caacgctgga tgcagtaaca
    40321 gaagcatcta ggggcaactg gacggctgag atcacagcat cggcacaata caacttgctt
    40381 cctggttatg cggttccggt tcttgaacca gatccgatta atccagaaat catgattgtg
    40441 acccgttata cctatgttaa agcacctggt actttaacgc agtttggtaa cggaactgca
    40501 ttcacttatc agatttgggc acctcgtccg acctctggta ctggtgttaa tgcgctggcg
    40561 caatccttct ggatccgtca aatgaaccca atcacgggta aatttgatga gtgggggcgt
    40621 atgtatacca gcaacaaccc gcctactgct ggcgagattg gtgcaacgtc tgctgttggt
    40681 actacggtta aaaacatgac tgttaccgat tggatcaaag ttggtaatgt taagatttac
    40741 ccagatccgg ttactcagac agttaaattt gagtgggtgg cataatgtca aacttaatgg
    40801 cggggttcgg ccccgatttt gtagaaacgc aaattctatc ggaaacaaac agcgtaactt
    40861 acagaataac cgcaaaggca acacatccca atgcggttcc taatcagtat gagtttacac
    40921 taaatcaaaa ggcggtaggg acaccgccta gtgttgggat caacgtatgg agaattaaca
    40981 atgctatagt tgatccaatt aaaaccttca cattatcgaa tgataattca gcaactgcaa
    41041 acaaagcgtt tgttgaatat atggatgctc aaacttctgg gctgtatttg ataatgacta
    41101 acggtgaata caaaacaagc caaatcgttg atgattggtt tgctaaaaac agatccgtta
    41161 tgtggcaagg cgctgatttc gctcagagat tcccaaattc tgcatatgtt gcattgtatg
    41221 gggccgcaaa atctcgtata ctgattgaat cgttttacgc gaacgatgga attttaaaag
    41281 aagattcacg cgcatcaatc gaccttgtct atgataacgt tggtgatgtt gggcgaactg
    41341 gtgtaccctt ccgatctgtt gaagatacgg aagaatacaa ttcaaccaat ggatctgaat
    41401 ataaagtgta tcctgttgca aacccagtga tctctaaact agctgattat ggtatggctc
    41461 ctggattggc tatgatgatt actggtgatt tttacgccag taaagaatta ttggatgctg
    41521 gatcaacaac aagggttact gttcgatggt ttacgggtac tgctcaaact tcatcatcgg
    41581 tgattgaagt tcctgcaaat aaacctgatg agtggttacg atttgaacag ttctatacga
    41641 tccccagtgg ttgtgatgga tttaacgttg ctgtatctcg ttatcctaaa cccgctacgg
    41701 atagtttatc tgcgatccgt aacttcgtga tggttcaggt atctgctgcc gaagctgatc
    41761 aaaactttgc tgcacagttt ggggttaacg gtatcagaat gaacaacatg atcgatggtg
    41821 gaacaccgta tatatttgaa ttgccgaata ctaaggttta tcctggtggc gattattctg
    41881 cttccgaatt ccgtgaagtt gatgcataaa caaaggcccg gatcatcggg ccttataaat
    41941 atgtaaaaag gggttattat ggcagattta aaagctggtt ctacagtcgg gggtttacct
    42001 atttggcact ccggcacatt tccgctggtt ccggttggta atactctaac ctatcgcgga
    42061 tataaggttt atactgaaaa cgataaaccg caagcatcaa ataacgactt cgtttctaaa
    42121 gcaagcggtg gtcaatattt gggtgtagtt gcctttaaac aggggctaca aattaacgct
    42181 actttcacag gcggaagtga ccagaacggt ttatattctg gtgatggtga tggcgcgaca
    42241 ttatcaaaag ccaacatgga tcttgtatca tggtatggta ttggtattcg ttcatcttcc
    42301 ggtactaatg gtcgcgtatt agtcatcaac gctcgaaatg gtgatttaaa cactcagggt
    42361 aatattacgg ttgaaaaaca aatcagtatt acaaccgcta accctactga cgcaagtcat
    42421 gcaacacgaa aaagttatgt tgatggacag ataaatactg tcacaacaaa tgctaatagc
    42481 agggtattac gcgctggcga tacaatgaca gggctattaa ctgccccgca attcgcgagc
    42541 acaggcgcgg cttcccgtcc cgaacacgta ccacggctcg accaggtaat tactaaaggg
    42601 actatcatag attttggatc ttattaaggt gaaacatggc tgatttagca aaaattcaat
    42661 tcctacgtag cacagttgcg gggaaaacac ctactacaag tcagcttgca gatggtgaac
    42721 tggcgatcaa catggctgat tatgccattt acacgaaaaa tggttcttcg atcgttcagt
    42781 tagcgggtaa aggtatccca gaaacaaata ccaaaaaatt aacagttgat gggcctagtg
    42841 ctcttaatga taccgttacc gtagcggaag gtaaaactat tactttcacc aacgcggatt
    42901 tgagcggggg tatggttcgt catatcactg gtagaaacgc tcttaacgat ggttggtaca
    42961 ttggttctgg tggtgagagt aataaagggt ttttagaaat cggtacaatt gatgacggtg
    43021 atgaagagat ccgtttcgtt tcccgtggtt ctggtgatac tgttcgtcgt actctgaaac
    43081 ttattgattc cggtggtaac actcgcgtac caggtaacat ctatattgat gaagctatgg
    43141 gcggtggtgg ttctgctttt atttcaaaaa acaaagcata tttcggcgct ggcggtgctg
    43201 atatctatat gcgtaacacg gctggcggtg caacaaatca gttaacgatc actgatggcg
    43261 gtgaattgct gtttcaagca aaacctgtat actgggacgg tcgtaaaccg actttaaccg
    43321 aactggggat cgggcgggtt gaaaacgcgc gtcaacttga gcaagataat ttccctgtaa
    43381 ctacaggcaa cgaaactcgt tggattaaag ttgctctgtt aaaagatcct ggctcaggtc
    43441 agagtcgctt gcaactgatg gtgactaacg gcggtaacta tggcaatacg cgcagttcta
    43501 ttgactttat cgattgtagc gctcgaagca ttccatcgac attaacaagc ggtaacgttc
    43561 gttcttacct gcaagttcga cgtttaggag atactgcaat tgattatact aaccagatgc
    43621 gttatagcct ggttcgtacc tccgaaggtt tagaactgtg gtttactcaa cgcgcattca
    43681 ttggtggtgt taaagttgct ctgctgtcta tcgctggcgg tgctgctact gaatattatc
    43741 tgcctactgg ttacacaatc tctgcaactg ctccggaagg gttagttgag agtacggtta
    43801 ttcgtatcta tgacgaaatg aataaaccta accttgacga tggtactgat ggtattctgt
    43861 ctgttgctaa aggtggtaca ggcgcaagta cagcggctgc tgctcgcaca aacttaggtt
    43921 tgggtactgc tgcaacccgt gatgttggta caggttccgg acaagtaatg cttgttggtg
    43981 cttacggttt aggcggtaag ggtacatcat acaccgtttc taacgctcgc gactatctga
    44041 aacaactgcg tactgatggt tctcagttca tgcgaaatac gcttggtact gaaattaact
    44101 atggtatggg cgcaagtttt tatagctctg tatcagatgt tcatgcggtg atctcggttg
    44161 attggaatac tggacgcgtt aaagttggtg caactaatga tgctaactta aactcagata
    44221 ccggaaaaat cagctctcag gaactgtacg gtactgcatt taaaccaact ccggatgacg
    44281 taggggctgt tgctcgtact ggtgatggta tgacaggtga tctgtctatt accaaagtgt
    44341 ctcccggatt ccatttaaat gctgagagcg gaaactcagt aatttggttt aagtataaag
    44401 gggttgaaag tggtgctgtg tgggcgttgc ctaacactgc ctcttctggt gaagttcgca
    44461 ttcgtgccag aacgactggt ggaacgactg gtggagaatt ctcgtttaaa tcagacggta
    44521 catttacatc acctggtaat atcaatatta ctagcggcgc tttcaacggt aaaagtgtca
    44581 atactcagta tgcgaacttt aataacacaa gttcaaccac aaccgaacaa accgtttcta
    44641 ttagtggttc gcagcacact ccgctgttac tgaatagacc gactaactcg aacttgtcta
    44701 tcgggttcaa actttccgga atgaacatga aacgtttggg tgttgatgta aacggtgata
    44761 ttcgttacgg tgaagcagaa aaccagacac aaaacgcatg gctgttgtct tcggatacaa
    44821 taaacagatg ggtagttaac ttcgggcgtg atattaacgt tgctggtgtg gttaattcaa
    44881 ctggtggatt tactggccct gttgctgcgt atgatttgac tggggtaact caggatcttg
    44941 atgctttaac attgaactat accgaaccgg gtactgttaa agtttattcg tgccgtagta
    45001 tgggtggcgg tgataacatc accaataaac cttctggcgt cggtggtaac tttattgtta
    45061 ttgttgaatg tctccgtaaa gtaagcgata cagattacac taaccgtcaa gtattacgcg
    45121 catcggacaa taaacgcagt tgggaacgtt ggttcactgt tagcggtact gctaaagcat
    45181 ggacaccgtg gagaatgaac gtcattagcg gaaacgatga tgatgtatcg tttaaatctg
    45241 ttaccacgac tacaggaaac ctgaacagcg gaaatgatct gattgttgct aacaacgctc
    45301 gcgtaggtgg caacttaggg ttaggtggtg cttcttccac gaagtacact gataaaggtg
    45361 ttgtgattgg caaaggtagt gctctgttag aaactactga tggtcgtgtg attattggta
    45421 gttctggtgg tggtaatgct gttgaattgc gtcctggtgg cccaactcaa accaacaact
    45481 tgatcaaagt aactgctacc gctggaagtg gtggtgatac cgcgatcgag tatgcacaag
    45541 gggctaaaat tcgttccaat aatggcggcg cgttgattat ttctgctaaa gcaggtcaaa
    45601 cgatttatct acgtcctcaa ggagatacat ccagcacaaa cgaaacaagg attgattcta
    45661 gtggtaacat gatagttaat ggtaatatca gtgcaaacgg aaatatgtct gctactggta
    45721 cgttaactgt ttctggtgct actacattaa acaacacatt aacggttaat aatgtagggc
    45781 caatcgagaa acgggggatc aggacgtata cagaaggttc tgttactgtc aacgaaaccg
    45841 acggcattac gatgtttggt gctggttcta atttaggaac tctgcgattt acagaacgtg
    45901 taggaaatag cgcattcatt ggattacaat caacagcagg agataatact ggatggtttg
    45961 aatttcatac aaatggaatg tttcgagcaa accatgcgga actgacaaca ggtcttcgtg
    46021 ttaaaggttc tccgattatt cagccaacaa gtgacaacaa cgcctgggcg tctattaact
    46081 ttaggcatac ggacggtact acaaatcgtg gtattttgtt tgctgatgct gctggtaata
    46141 tcggatttag caacattaac ggtaaaaacg ttatatggaa ctctggtaac tactttatca
    46201 ttcagcaagg cgaactgaac gttggtgtta acaacggtgg tgctggcgaa ggtaacgaag
    46261 atagaaacaa agccaacttc tacaacaaag gttctattga ttgcgcaggt acacgcgcat
    46321 atcaggatgc taacgcagga aaccgctggg ttcgtgaagt tcgtggcgta agacatctta
    46381 tgcaaggaac cgacctcggt tctgagaata tatttgttga acgtgtaggc gaacgtcatt
    46441 tccatatgct tcatgtgttt ggggctaaca gtaacggttg gtttgaattc cgtaataatg
    46501 gtgatatgtc gtgtaacggt acgttgtacg cacaggatgt ttatataact tccgataaac
    46561 gacacaaacg taatatcact aaagttgaaa gctccgaaga aattttgagc aaaatgtcag
    46621 cttatcatta cgaagttcga gatcctacag cagatgacgc atggactaaa tcaacagggc
    46681 ttattgctca ggaagttcag gaaagccttc ctactgctgt tgatgattca gatcctgaac
    46741 atattcgctt gaactataat gcgattgttg cggttctggt agatcaggtc aataagttaa
    46801 ctgctaaagt taatgaactt gaaagaaaac ttaattaagg ggcttcggcc ccttttcgga
    46861 ggttaactaa tggctatttc cggcccgtgg gtaggaagtt cggcggttaa tgaaactgga
    46921 caacgatcca tgattcaagc tgctgccgtc gttcgactcg gtacaccgtt ttatatgtct
    46981 caattaattg ggcgtagcaa atggcatttt acttttgttc cccaggaacg ttggtataac
    47041 aacactcgtt ggcgtggtgt ttggcgtaag ggtgctgata ctggcgtatg gtacaacatt
    47101 tctgactctg cttatactat cgttggtgat tataatggta agcagattgg tactattggc
    47161 gctatcggcg attcagcaga aaactattct aacttaacaa tctatgacgg gccaaatcga
    47221 aatgtacgca ttttgtttac ccgtgtagat aacaatcaac aatggacgtt tgatttcagg
    47281 atatcaagtt atatgcgtga tggattcagg aactatgacg caatgagcaa ggattggtat
    47341 ggttttctta atggtaacgt aggtgcaacc atttctggga tcattactga gatataattt
    47401 taaaggctac catacaggta gccttttttg ttgtatccta aatatacgta tagtaaccta
    47461 agaagagtct tataaaatgg ctgatagaaa tcccgtagat aaactagcct tatttgatcg
    47521 ggtaatctcg tttgtgatgg gtgtgaaaac atggaaacaa ttgctgataa aaataattct
    47581 aataatggtt atgtttctta tggtagtaac ttggtacaaa tggactgata tattcccgat
    47641 gataaaaggt gcccttgtag tcgatacaag ggctatcgaa atggaaagaa cagaaaagtt
    47701 taatcaatcc gcgttggaac agttgagcat agttcatctt acttccaacg cggatttttc
    47761 agcggtattg gcattcagac caaagaatat aaactatttt gttgacattg tagaatatca
    47821 gggaaaatta ccatcccaga tcgatcctaa aaacctcggc ggttatccga tcgataaaac
    47881 atccgaagaa tacacgaatc atataaatgg cttgtattat tcatccacta aagcaagttc
    47941 ctacctaccg acacgtgatt ttgtgccagt agcttatact tttagttgcc cttattttaa
    48001 tcttgataac tactattctg gatcggtttt gatggaatgg tacgcaaagc ggcctgatat
    48061 accagatatg aagctaaaca tcatatgtgg acaggccgcg cgtattttag gtcgagcgag
    48121 gtgattaacg taatgctggt gttaaattgt gtgatcttcc aatagcccgt ttgattgctt
    48181 taaagaagtt catcaccggg ctatttttct cgtaaatatc ccaaactttc aatttgtccc
    48241 acggatccgg aacataatct tcattccttg ccgaaacccc caacgtaacc cgcctgtatc
    48301 cagcgctgtc gtgataatac acgaagaatg gcctacctat tggcgcaact ttacaacctc
    48361 tcttagcggc tctcatagcc tcatcgaacg tcattgatac ccccaaaaat ttctatgcat
    48421 gaatggtcga attccgatag tttcactcaa aatgaatatc ggatgatcta gctcatcgtg
    48481 gttttcttcg tcaatgacga tatcccaatc agtagccttt tgttcttcta ccgtggcaat
    48541 gaacacctgg tttacttcac acttgcggtg tgtacgtctg atgattgtat ccccttcacg
    48601 aaacacaatc atatcagggt tggtagtgcg gtacgcggtt ttacccgcgc acacttcatt
    48661 aagcatatct tcgtatgtca ttataaaacc tttacacgtt gaacgatggt ttgtttaacg
    48721 tctttgtatt ctccgtgctc tttaacggtt gctttgaaag tgatttcatc accttcgttt
    48781 gcaatgttat taccgaagta aacaacaaca ttaccatcaa cattaatttt ggtcatgaat
    48841 ctttctacag aagtgtagta agaaacttga gtatatccca gtgaaatcac tttctcaacg
    48901 gttccggtca tttccagacg ttgtttgatt tcaccgatgt ggttagcttt agaaatgcgt
    48961 tcctggcgct cttgttccca ctgttcgcgg atttcttcgc gtttggcgat ataatccttc
    49021 tccagtgcaa cacccatgca gtaagcgcac acggcgtcaa atacagggct gtttttgttg
    49081 tcttctttag actggtcagc ccaccaaaga acagtaaaca ttggcatttc tgcaattact
    49141 tcgcctttac gcttgccaat cggcatgatc cctttttcca gcagttccag tttttcagta
    49201 tcgaacactg acagtttacc gcgacgttcg aacagatcga aatctgcaaa gccctggaat
    49261 accattttga aagtatcagt ttcagttaaa cgggctgaaa cacggtcgaa atactcacgc
    49321 gctttcgctt ccgctttctc cggatcggta gataagttgc agatatagtt atcagaagta
    49381 taaccgccac ctctacgctc aacacgcaag gtatacattg catttttacg accagaagaa
    49441 atgaagtaag tggtagtaac tacggttgcg ttagtcatgg tatttctcct taaagggtat
    49501 ctcgtttcga tatggctaat atagcaaaag cccctgaccg aagtcaaggg ctttttaatc
    49561 attcattcga atctttcatt gttttatgaa gatgaatatc aaaaattttc cagtacgcct
    49621 ttccgcgagg ataaattttt gctttgtcaa tatcgttgtt gcttccccat gtgttgtttg
    49681 ggccacgaca tcgatttttt atataatctg tatgccagaa taagcgctga accgatgatt
    49741 ccgtacctaa tggatcttct ttactgaaca gaatttgtat actcataaga agaacccagt
    49801 gcgaacaatc agatcgattt tcttttcagg ttcaaacggt gatttgctat cgatgttaca
    49861 ctgatagaac ataccaacat acttttcagg aatgttggat tcacgcgccc atttcaggtt
    49921 atcatcggta ttcggcccca gcatgaggtt aacaacatca acagcataat cctgttcttt
    49981 ggtgttgccg gaaccgttta cataatgccc gtgggcgatt ttgaggatct caattacttc
    50041 gctatcgtcg gtttcgactt tgtaaagcgt tgtattttca ggaatttctt caagaatgat
    50101 caaagcggtt ttcatcacac ttacctttgt gtttctgttt acgttttgct tctttaaatg
    50161 ctcgcttgcg atcgcggtga gtagaagcgc ggttgaaatc atgtttcgct accaaattat
    50221 tcatataagc cccttaaaga aaaatattta ggggctttcg cccctgtatc aatccagcag
    50281 tttgcggatc ttgtctgcga tacgtccggc gcgggttgca cttgcagtat gatcgctttc
    50341 ttttgaagcc agttccgcca gcttacgctg atgttcttct tctgctgctt gacgatctgc
    50401 tgcaacctgt gcaacctgct cattatcgtg agcaatacgc gcttccagtt cagacagggt
    50461 tttgtcgaaa gttgctacga tttcatctac agaacgaatt ttattaaaca gtttcataat
    50521 ttatctcaat tggttagttt taatcagtat acatcaatat ggttgaaatt caaaatcata
    50581 aatgtcattc agtgcgcggt tccactcggt gtagttttca ccagcaccat aacgcatttg
    50641 aatagcactt tcgaacgttg atccgttgag gttcgggaaa ccgaacaggt ttttgatttt
    50701 gtcatgtgct acatagtaca aagaagcact ttccagcatc gcaaccatcg cagacggttc
    50761 gtgttcgcgg cgcttgatac gtaacagagt acgactagca ccagttttac ggcgttgatt
    50821 tggtgctacg tagaaacgga atactacgcg ccctgtttta tcatcaacta ccaggtaaaa
    50881 cccgttttct ttcagatcca cgccttcgaa tttcttgaag gttccgcgtt tcatgtcacc
    50941 aattttaatt gcatatttgt gaatgtcaag tcttgtcaga attcttttca tattttttag
    51001 ataccagttt gcctaatttt gtaatttcgc ctgtttttac gttaacaaac aaggcgatgc
    51061 tcagaaatgg gatgctaatc actacgctga tcaatgtaaa cagaaaacgt atcacaaaaa
    51121 gaacagcacg ttcaagatat cgttgcatcc acgcgattcc taaacaacta taccctacta
    51181 taaaggttga tgcaatataa aattcaccaa atcctttacg aaatacgtaa cctttcccgg
    51241 attctatccg gtcgtcggcc cacatttcac gggcagtttt aagaatggat tcaccacttg
    51301 cgcgggtttc gttagccgaa ggcatgtttt taaatttcat gatagtctcc tatgcgccca
    51361 gaactctccg ggcgcggttg tttagttagt aatggctaaa accatatgta acatcaatca
    51421 tgactttata acgacataca cgcatttttg cgttattgta atccactggg atcgctacca
    51481 cgtcagcagg atccaccttt acctgaatga ctctaccaac accgcccccg tagtgtggaa
    51541 ggtatgattt agccgcaacg tgtaggccag tagaacaggt gcgcgtttta tcttcgtcta
    51601 ccatgtttcg aggcatggag acagttacac caggactatt atcaaatttg ccagtagcga
    51661 gatctttata gttatcgcgt acacgtttcc aggcaaggaa acaaccatca tcggtcagtt
    51721 caatgtcatt atgtacaagg aacccgtaaa gctggtatac agcatcgcgt gaagggtttc
    51781 gcatcaaccg ttcaaagaag ttcaccagat gttcatacgg acgatcgtta tacatttcgc
    51841 gaatgattcg ttgagtgata tcagaatcaa acactacatc tttatataga agctgatgac
    51901 caatgatttt aatgttgcct ttgctatagg ttcggatcgc ttcttgagta tccaaacaag
    51961 ttacagcacc tttgacatca ccagctttca gcatttcatg cgctttctta aagttcggat
    52021 gtgtttcacc cgccatgaaa acgcgccctt cgtatacaac cgtaatgaac gattcagatc
    52081 cgatcatacg cggtacaatg tctggtactt taggcttttg ttttacatcc cttttcttag
    52141 ggaattccgc taacttgcgg ttgataacgc gcccaatggt tcgggcgctt acgttgaact
    52201 gttgggccag tgctgtttta cttgcccccg tcaaccatcc attatagata gctttctgtt
    52261 gtacttcgtc aagaattttg accattattt ccaccgtatt aatttcttaa actcactgag
    52321 attcttttcg ttgttgtaaa tcggacgaat tgaataagaa tcgctatgtt caacaagtga
    52381 agccagtaac gggtttagtg atttaaagat ttcccatgcc tgatcaacac gttttttcat
    52441 attgctgcgt ttaacgcgca ttgatgctac ggattcacgc agaatcggac aacgcgccct
    52501 ggaaagattt ttaccatctt tctcataccc ttccagacac actatacgtt cgagggtatc
    52561 aacaatctta tacagttttt cattatatcg gtttttcaca atccgatcaa gcgatacacc
    52621 aaaacggcta tgcaatgcgt ctgtttctgt tgagtgttcc ttgccaatcc atccaggcaa
    52681 gcaattatct ttcaatgcct tttcggattt aacatactgc ttgcacagca tatcatcaaa
    52741 gcataccaga tttgaatccg ggatccattt ccataggcta ttacggatag caaacacaac
    52801 agggatccca gtatggcgca tgatacgcga taaagtagat tctttcattg ctgaatccat
    52861 agacaacctg gaattttcac catctaagcg gctatattca tcaataccat acaaccgaac
    52921 acctggggct ttatccagtg ataaaaactc tgattttgtc ataaacagag aagtttttgc
    52981 cagattgccg ttactatcca actcataacg atatacggtc ggggtttttg ggcgcggttc
    53041 tgaatttttc ggtgcatata gcgcttttga tttttcgcga tctgcatcat agatctcttt
    53101 ttcttttgtc atttcactgg tacggagata cacaatttcc gattcatcaa aatgaccttt
    53161 ccgaacgata tcattaacaa tctcacgctt tgaatcacta tcgtaatatg caacaaagct
    53221 aacacggctt aggttatgca ttttagcata cccgacgata tacggtttaa ccgtgttggt
    53281 atccactttt aacagaatga gtttcttctg tttccacgga taataaatgc gtgtgatgtc
    53341 ctggcgtttg gttgtttctg gcttatactt gctccagcgg cctccgctac ccgttacctg
    53401 ataccatgca tctttaccgt cgtattcgtt cgcccaatac ccagcaatat aatcatcatt
    53461 atatttgttg ggtttgacta gttcgctatg gatccagcca atagaatcac cgttgatgcg
    53521 aaaattagca tctttaccaa caaagttttg taccattgaa ggcagagaat ggaaccacgt
    53581 cagtttatca cgaacggttt gtaacttatc gaattctgat ttaactcgat tgaaatacac
    53641 ccggctgatt tgtttcagac gttctttaac aatccctact gtcattttat ccatactcaa
    53701 ctcttcgcga gaaggcatga aatcaagttc accgatcggg aagtcaataa tatacgtata
    53761 ctggctttct gtatagcaat agaacatcga ggtatcatac aaatctttat ccagaggata
    53821 aatgatgtta cccatgcgag catatacacc gctagtgtat gctgatttat gacggatcac
    53881 cccactatcg ttggttgctt ctttcggctg atagttgatt ttgagaatag aagcaccaac
    53941 aaagttagga cgaatatcag taaatgattc gtataccctt gctgcttcgt tttcccattc
    54001 tttgatatct tcaaccttaa ccggaacagt gatagtaacc ccgttaggtt catcgctttc
    54061 aatctcatac agaggatcgc agaacggttc cccatcatcc atatagattg tgtagccgca
    54121 tttgataccg tcttttacag attcaactgt gaacgcatcg gcatagcaaa gcggagattt
    54181 gcaacccaga cccatagaac cgatcaggtc gtttgaatca tttttagttg attcgaagta
    54241 aacggtaaac gcatcactaa cgaaatcagg agacataccg atcccgtagt cacgaataac
    54301 aaaacgagga tcaacagcag ttggcaactg gacatcaaac gggttctgat ttcccgcttc
    54361 tttgtgtcca tcgatcgcat tacaagacag ttcgcgaatg attgcgcgga tcttgtattt
    54421 gtatactgtc gaagaaagga tcttatacgc tttcttgttt gcgcgtagag atagtttgtt
    54481 tcgtcccttg ctggtatctg taccaactcg gtagatggtt tgcggtgtat cttcgcgtaa
    54541 tttcattgtt tatttctcac ttaacattaa aaataacttg gtcacaagag tacttcgttg
    54601 gctttttgtt caggccatat tctactactt cgcaataagt gtcaaggaat tttaccaatt
    54661 tttcttcctc gacctgctgt ttcttcatat caatgatacc ccacacgata gccccgataa
    54721 tgatagaaaa gaacgcacaa aatccgaata tggtcagata ttttcccaac ttaggcgcat
    54781 tacaacgtgt cataccttac ccctctttgc gaatgtatgc aagttcttca tgggttactg
    54841 gacggatata cagacggcct tttgtgtatg ccttgcgccc actgatccaa atgtttttca
    54901 tatccttaac accgttcatc acatcgttgt aaaacttctt atcagcttta gcctgataga
    54961 cttcacggcc ttgataatct ttcatgaaca aacagtaaag gatctcattc ttatcaacca
    55021 gattagcatc ctttgtagtt gttttactcg gtgaaggttt agcacccagg cgcaaggcca
    55081 tagcttgcca cactttacca tgtccataac cgcgcccgac aagagcatga gcgatttcgt
    55141 gtaaaagagt gtctaaaata tcctcgtaga tatcttccgc aacatgacga ccagatagtt
    55201 cgatcagttt tttggtataa ctgcaacggc ccagagtttt tgtaatgcgt ccattgatcc
    55261 ggaatgtcca accattactg atcaaaccgt gtttttccat catggtacgc gcccagtggg
    55321 ttacttccat tgcactacga gttttcaaca ttttagaatc tcctttgctt ggtacaaaac
    55381 caatatagca aaaagccccc tgcattgcaa gaggctttgt aattatttca acttcttaga
    55441 aagttctttt aaatcattga gatactcaat tttaggggtt gtttcttccc agtatttcaa
    55501 ctgtttacgc aattcttcgg cttcgtcttc cagctttttg ctttcgtccg tggttagatg
    55561 gtagatgttc atagccacta acatttcggc atgattctcg caacctatcc acgtagacac
    55621 gaatttaacc gcttcgctgc gactaaggcc acgcagagaa tcaggagatt ctaccatttg
    55681 agcaataaac gcaacctttg ccagtgcttt atctaacgct tccttagttt cctggatacg
    55741 cttattgata cgctgttgat atacattcat acgaatatca acgaaatcct ttagaagcgt
    55801 ttcagggcgt tcatatgagt ataatttacc ctcaaagata acgttaatgt ttgggtttga
    55861 attttcaatc aacccgaaat ctttcaggat cttttcgcgg gttaacccgt tggcatactc
    55921 tcgcttgagc gttacttcat aacgaaaatc ttctttcgat agatccttgt agctaacgat
    55981 aacgcctttt tcttccagct tgtcaaggat tgcaatgtat ttcacacggt catacttcac
    56041 tgggatctcg gtgatcacca atttggtttt accttgcaat tcatacgtgc cgtaaattgt
    56101 cccgtctgtg atttcacctt taaagtaagg gtatttcaga tccagtgtga aatctttatc
    56161 attcagatat gcaatgcacc cgttaacaac cgatttagga tcatgaggcg gaatgtttgt
    56221 tgcatatgct tttgcaatcc cgctaaaccc gttaaccagt accatcggga tgatcgggag
    56281 atagtaagct ggcggcacat gttccggatc ttcatgaact ggcgttaaat caccatccat
    56341 ataaattgct ttgaatattg gcgatagttt acacttgatg taacgaggtg cgccaggttt
    56401 cttaaccaaa cgggaaccaa agaacccatc acggtcgaat aacggaatgt tattgcacca
    56461 gtgcgccgcc ataagggata acgcttcttc tacagaggtt tccccgtggt gatacccata
    56521 catagcaaca ccgccagcga tagaagctac tttctgaaat cccgttccgc cctgcatcgc
    56581 agagtgaata aagaaacggt gaacgggttt aaacccgtct accaggtgcg ggatcgcacg
    56641 tgaataaatc gtgtaaaggg caaacgttag cccttccacc tgtacaacat ctttaatact
    56701 tctttccatt agtcaacctt agaaaatttg tgttttccat taacccaatc tttacgcgga
    56761 tcagattcgt cgccgaagca tagttctaac acttctttgt attcgtcgtc aagtacgatg
    56821 acatcatact tcaactgatc acccagaaca cgatcgtaat cttctttgcg taaagaaccc
    56881 agccccttga tatatcgtac atcttttgct ttatcgcgga acggtgcaaa ctcatcaaga
    56941 gaatagaacc atttttcctc gcgcccaact ttagcgataa cgatcggggt tcgaatatat
    57001 cggatccgtt tctcagtgaa caaagaaggc caacggctaa agaatgcaag caacagggtt
    57061 aagatatcac cgccgtcaac gtcagcatcg accatgatgc cgatattatc ataagtcatt
    57121 ccggaagtat caccaggatg aatattgagg atagccatta gttcaaacag ttctttgttt
    57181 ttgataatgt ctgtaaaact cataccccat gtattcagag gcttaccacg tagcgggaaa
    57241 gcgccttgtg tttcttcatt acggcattcg atgaactgac caacagcgga atcaccttct
    57301 gtcagaaaca atgttgtttc taccccaggg gtatcaatac cggaagccgg aacgtgttta
    57361 gcaatttttg cctttttcgc tttctttttc gctttggtga tcgcggcggc ttctgctgct
    57421 tgtttacgaa tcaatgcgga ttcaatgatc ggagtaatga tttctggggt atccataatc
    57481 atttttgcga tctttttgta gttcaaattc gcatgattgt taaactcacc tgctgtattt
    57541 gctaatcgct cttttgtttg gctatcgaat gcaggtgcat taaagttatg caggaatacc
    57601 acaagagtta agcattcttt tacacgtgct ttcgggatct cgatactgtg ctttttcttg
    57661 atcatgggtt caagttcaga atagatacca tcgatcatac actcaacatg aacaccgccg
    57721 tttttcgtat ccagaccgtt aacaaaggat ttctgtttaa acccgtcctc agtgctcgcc
    57781 agaatgaagc tgaggcgatt atttgtctgg acaatggttt tatccccata catggaagcg
    57841 tacagcggga agcgattaga gagcgtttcg ccgttatatg tgaatttcac agacgggaaa
    57901 gcaacggcaa gggccattaa gcgatcctta atcacttctt tggtttcttc atcgatacca
    57961 gttacaccaa acatagagaa gtctggagta aacttaacag tagtaccctg ttctttactg
    58021 gggctggttc ggtaatcgat gttctgtgcg ccgtccgtac agttaatggt tactttgcgt
    58081 ttcccgtttg cagtctcgcc aataaaaatc gagctataac agtttgtcag gaaagaacca
    58141 acaccattca tacccatcgt tacgcggttt ttatcatcga agttagaacc cgattttgcc
    58201 atagtccatg ccgcaactgg tttaggaact attttcccgt ctggggtttt tacatcatcc
    58261 tggggaatcc cgcgcccatt atcagagatt ttaaccagat tatgatcaat ggttacatca
    58321 atcttattag catgtttgaa ttcagttcgg atcgcttcat caatcgagtt atcaaggatt
    58381 tcgttgatga ttttaaccaa cccttccacg tactcaacct tgcgatattg gcccattatg
    58441 aaacgttcat gcgcttcttt gttaaccgat ccgacgtaca tatttggacg caaccgaata
    58501 tgatcgcgat cgctcataca aaatgattcg tcaacctttg cgcctttttt ggctggttgt
    58561 ggtttctgtt ctggttcatc atctgccaga agaaaatcta aactcatatt cacctctttg
    58621 tttaatcact gacattatat agggttctat gaaaaagaaa acccctttcg gggtttactt
    58681 gttataaggg aaaccatcac gaaccatttg aggtttatca accgttcgtt ttgcttcgcc
    58741 tccgcaatca caatctttcg gtgcatcacg ggtagcaatg cttgccattt ttggaaattc
    58801 tttattacac ttggtgcatt tataggtata ggtaggcatt aataaatctc ttttaaactt
    58861 aacatcttaa ctaaacgggc tttgtctatg tcaaaaacac attgacgtgc gcccggatac
    58921 aacttttcaa cttcgtatac catgcagacg aaaccaacat tgtgcatgta ctcgcgttca
    58981 tatgcattga accaacgaga aaggcgctgt attgactgaa aaccaaagta taacccagcc
    59041 gcttgaaagt ctatgttatc tttttcaagg ttgcgcatca atcgattatc gtcatccggc
    59101 gctggatgtc ggttatcatc catatcaata tagatatcag gattcataca gaattgatcc
    59161 agccattcag cagtatccat tgacaaataa cgattgacat atgggccact ttttgtttgc
    59221 catttttctg tacaatcatt ccagaaagaa caagaaaatt ccacacgata tacgaacata
    59281 atatgatcct cacaagtaaa ctcaaggttt acaagtacga taccacttat ctaatttttc
    59341 tgcaagcatt tcgttgataa tttttgcaat ttcgtgccgt ccgtgagtag tacccagttc
    59401 caggtaaatc acatcaagtg cgcacacaat cgcatcaaca ctttcttcaa cgatattacc
    59461 gccgcgttga ggctgaatga gacattcgct gatctcgcca acttccgctg ataggtgatg
    59521 aaccacatca ctcttcgtgc gtttcttcac tttatgagcg atttcgaaaa acttatcaag
    59581 tacgatcgcc gtttcttctc gcgttgcggt attctcggat gttgtttcca tcgcatttcg
    59641 caaaacagtt tccaaagatg taaaatagtt ttcaaacacg ttgaaaggga tcacatgagg
    59701 aacaccattc aaaaacaccc cttctttaca aacataatgg attttgcgcg gaatagacaa
    59761 accgccgctg cattccaaat gtcgtttaat gcttgctaca aaatcgaaat ctttcccgta
    59821 tccagccaac atactgtgat aagtgagttg accaatttca ggaacataga gatcattttc
    59881 tttatacaga ttcatttaca atacctttat ggtagccaaa aatataacaa tcaattgaag
    59941 gacgttcacc agggaagtga atgcattgca tgatgcgttc agccattaga tcttctccca
    60001 tgtataccga agtagtttct tcgttgtaat gggtatcata cgacgtttta agcgtcatgc
    60061 ccggaagccc tgcaatgtgc atgaatttag aattggtgca aggctttcct acttcaccgt
    60121 tgatcatcaa cactgcatta gttttacgtg cttttctcat ttgaatttca ccccgatttg
    60181 cgatacgttc cattctttta cttcatcaac aatatcataa tggttgatgt atggtaaagc
    60241 aatttttaaa ttactcgcgt cttgaatgtt gcgtaagaaa cgagtaggag aaagaagaca
    60301 taaccgctcg gatccgttgt ttcctttagc ggcaaatgat agggtttctc ccccgtcaat
    60361 cttcatatca acagaaatcg ttttgaattc tggtgcgtat gacgtgattt tgccgttgtc
    60421 tcttggcgta ctatagaaac atacactttg tgggacatta taacgatctg tttcaatgta
    60481 catgtaatcg ccgtcagtca ttccccacgc ggtataaagg gaaccggtat agtcaccaaa
    60541 ggaattttta aaatcttcct tcgtggtgta tcccagcgag cgcaattgca taagctggtt
    60601 atgctgttcg attgcgtcgg ctttttgttg ttcctgtact tgcgcatcaa tagtttcttg
    60661 ccaggaatta tacgcatagt aacccacaac agcgattaca gccataaccc ctacagcttt
    60721 ccagatttta gcgtcttcgt ttttgttact catgctatat tccttttaag aaaaagggcc
    60781 gaagcccctt tgttaacgaa gataaaccac ataaccgctt tggtcaatcg cgcggtctgc
    60841 gtcattgaag atattaccac gaatgccttt tgctggtgct ttccagcttg caggtttcag
    60901 gatattacca tcattatcga tgaaggcggc aacagaacgc tgattgaaca tttcgccagt
    60961 ttctttgttg cgagtatcct gaacaacgcg atgatatttg cggcctttct ccagaacgaa
    61021 aacagtttcg aaaggagaat cttggaaacg agcgttacgc gctttgtaca ttgcttccat
    61081 gaaaggggct gctttttctg cgaggatttc gaaagtgttc atggtatatc tcctaaagtg
    61141 tgtttcgttt cgatgtaagt actatatcaa agatggttat tctatgcaag gcttttttcg
    61201 ttatccatca aatattttaa gtgttctttt aatgcaggga gttcgttcaa atggcgttgc
    61261 ttaactttct cgtactcttt gcgttcccag ttttcaagat tacttgccag ggcttcatca
    61321 caataagcga tcccgcgttc tgcatcctga actttctgtt tccactgtgc aactgcttgt
    61381 tgataaagag aaccgttaac catcataata atttcctccc ttgtttcgat ggggtaacta
    61441 taccaaagct accccagaat gttttaacaa aaagtgctat tagtaggtat ccagtttata
    61501 cattttgcac cagttcatga attcttcgaa agtctgagta ttaacacgtt tttccttctt
    61561 cactttctta gtgattacag gacggttagt aaaacgtttt tgcattttca cagtgattgc
    61621 tactttatcg cccaggtctt ctaccttttc aaccagcgcc cactgagaac caatttcagc
    61681 accgaaagtc aaaccaacaa tctcacctgc tttaacgtgt gctgcatatt ttactttaac
    61741 cattttcgta ttcctttctc tgtttcgttt cgatgaatac aagataccaa aaagcctccc
    61801 gcaatgcaag aggcttcttt aacaaaaagt gctattttat ttctttgagc aatttacgga
    61861 tcccgccgcc ctgtgtctta tcaaagattt tctttgcatc aataacagaa gtgattatgt
    61921 ggtagttgtt cccttttccg tcaaactcaa actcgacctt gtagtcacta cgaaatttca
    61981 caaaaacaaa ttcacctgca aagtgcttac ggaactgttt ttcgttaatg tccaaccatt
    62041 cctgtgtatc atctaactga tacatgcgac aaaacaggat cgaacccatt acaacaacca
    62101 cgacaaggat agctaacgcg aattctgaca tcatttaccc ctgtttactg attgacggtg
    62161 caatgattta ggcacaaccg gatttcggta tggtttgact ttatggatcg tgggttcttc
    62221 cccaaccaaa ttaggaaatt ggttgttcca ttccatcgaa aatggatagg gtggtgactt
    62281 taactcttcg atcatacagt ttactaaacg gtcgccgatt acacccaaag ccgccccaat
    62341 aatcgctata cgcataaatc accccttaat tgtgtcaagt acagtaaacc agtcatgaag
    62401 ccatatcgtt gttcttacag cgatatacgt taacaaacta atcaatgata ccgctccgca
    62461 aaaagccagc gtaatcaaca accggatttc aaatttagta aaattcatat caatctcctt
    62521 tctgagaacc caatataaca aaagccctca accgaagtca agggctttgt tttaaatttt
    62581 taccagtttt ggcaatcgaa gaactatacc aggatggatc agacgtgcat ccggaataga
    62641 atcacggttg attttggcga tatcaggcca aagttcacca acaccataca gtttctttgc
    62701 tatagaatat aggctatcac ctggttgcac gacatagcga tcagattcaa tcttaaccag
    62761 atcctggtta atgatatcat caaaggcttt tgctttcgct tcgttaatcg agttcccgta
    62821 gtaatggcga tccataatag ttaatgtgat catcgtttct ttcctatgct gttttcgtct
    62881 gtctcttcta aggatggagg ttcttccagc cccagagcat aacgtttagc atagattagc
    62941 atcaatgcat ctttagcgca atcatgaatc gaatcatgct gaatgaatcc atctaacatg
    63001 cctttacgaa gtggacacgt ggtcactccg cgagtcagta aacggttttc aatagctgta
    63061 cgcacatcac ggctattcca gaacacggtc ggcatatctt cgaacgtgtc aagtttccct
    63121 gtcatagttc gtacaacatc ggttagcata gaacgatcga attcagggcc gcgagtataa
    63181 tcgtatgact gccaacgact cacaccgtca gccgctaaat cagcaaagaa ttgtcgatga
    63241 ccttcgtaca aatccatgtc aatatcggaa gggaacaaaa ccctttgcgc ttctttagat
    63301 tgctgtttcc accattcgat cgttttttca tctttgatgc gttctggttg tttccggatg
    63361 tcaaatttgt actttcttcc tttagcaatc agttcctgaa aggtaggcgg atcataagga
    63421 tcatcaacaa acggaacata gctaagttca gctagttttc cttttggaaa cgggccaata
    63481 ctttcataat caaatacgaa atctacgggt aaatgactca ttcgcgaccc cgcttatacg
    63541 attccatgaa ataggccaat gatagcgcga cttccggagt aacatcaacg gattcgatca
    63601 tgcctggagt tactgccatc atcccgaact gacgaagccc acaacgagca atcgattttt
    63661 ccagtcggat catgttttct acagcctctg taaaattgtc cagatgttcc caatcgtggt
    63721 aatcttccat tgtagaacga tcacttttca aaatcagatc ggcaaccaat tcagcataaa
    63781 ggcgcggaag gtgaatattc atttaaaatc cctcaagcat gtttttgttt tcacgaatgt
    63841 tacgacccat tttcaaagta tcaatgatca ctgcatactc ttcaaaagtg aattcgatat
    63901 cttgtgaaat gtttccccac gtgtaggtcg gcccgttagg acagtataac ccaacttctt
    63961 tgtttgcgtt gacaacgcag cgcaattttg caaacaacaa attgatatcg atagaattga
    64021 acccttcgag ataatcaagc ccctctctac caatacggtc aacttctcgc aaaatctttt
    64081 ctacatcttt gactttaaca ataattttca taataacctc aaagggccga agcccttaga
    64141 cataatcaac agtgaatcgt gcgcgggtag ttcctacata aagcaactgc ttacacaatt
    64201 cataatcggc gtatgcgtat gcatcgcgcg tatacatgta tgaatgatca tacgtgcttc
    64261 cctgaccttt gtgatacgta caaaccggaa gcgccttaac cgtctggaac ttgtttttga
    64321 tttgccagaa cgaataccag ggggctttgt atccggtttc ctgtttcatc ttcttatact
    64381 gaaacgcgac gtagttcaaa taatcgccta aacgttcctg cataaccgga tccgcgataa
    64441 cctgaatatc cgctttcgta tcctcgaaca tcgattctgt tttcatcaag aaataatcga
    64501 tttgcaccgg atcgcatcgg tcagctttga tagtatcaga acgcggtatg atttcaagga
    64561 ttttaatttg ctcgttgttg ttatagataa cttcaacaaa cgaaacccca ttcacacggc
    64621 cttctgtcac taacggttct tgcatcacaa ccacttcacc aacaatgaac ggctgatcag
    64681 ttttgtacaa gtgtttgcgg atcactgcgt ttaacttgtc tacgtttgcg ttagtgtaag
    64741 caaacatacg gttattgttc aggtcatccg gagtcttaac acggctaaaa taacgtctca
    64801 ggaagtcacc agcgttttcg tgcttcatta cccctagttc accattcatg aggggcatta
    64861 acggcttacc gtcgcgtata gcgcgtgata cctggatgat tgggtttcct tctgcctgac
    64921 gcataatctt atccatgcga atgacatcaa aaatttcctc atcaaagaac ggtgaaagct
    64981 cggtgatccc ttcggtatta accggacgga tctgatcctt atcacccaat cccagaatca
    65041 ccgcacaact cggaatagta cgcttgatta tccggaatag ttctttgtca accatcgata
    65101 cttcttcaac cacaaacaca cgacattcag acagatcagc ggcctttttg cctttttgct
    65161 gttcaaatac tcgtaactct tcgttggtta cggggctgat tttcagtgct gagtgaatgg
    65221 tcgttgcatc catacccacc gcctcagaga gaacgttttt agcctggtgt gtcggtgctg
    65281 tcaaccagat cccactaata cccagttttt tcaatgtttc aaacacaaat tttaccagag
    65341 tagttttacc aacacccggc ccacctgtga tagtagtatg gattttgttt ctgatatttt
    65401 taatcactcg atcatgtgca tttttctggt cttcgctcag atcgtcaaaa gttaattcgc
    65461 tcatacttta atcaataccc cttgaatact tgcgtgttca ataaaccaac gcatatcttt
    65521 ctttttcttt tcggttacgg tttccacttc ttcctttcga aagaatcggc taagaccact
    65581 ttgtttaact ggattcatct tatcattata ttctttgata atcgaatttt tatactcgtt
    65641 agcatcgtcc ggagatagaa acaacaaagg tgttaactct ccttccttaa tgaagggtat
    65701 tttaaacccg tctttatcct tactaacgac gatataatat tttgtaatca ttctcgcccc
    65761 tcataacaaa cgtagaatat tccaacaaac caaaacactg atagtataat cagtaaaagt
    65821 tttctttcaa cgccatttac gtgaaacaca caccaaccga aaagatatgt gatcatcgcg
    65881 caaacaccat aagaaagaac cccaacagct actagcgcga tgatcggatc cattagtagt
    65941 tgttagccca acggcggagg ttttcggctt gtttcagtgc atacagtttg tagatggttt
    66001 ccgcatccat acccagcgcc aggaatttgc acataaagaa atgccattga tcgataagtt
    66061 caaacagaac ttctaaacga tcctcttcac tcagatccgc aaatttagta ttgcgcaatt
    66121 cctggtgatt tgctttccac ggtttccaaa caccggatgc aggtttaaca ccgcgagaca
    66181 ttccacccag agcggtatac aattcgcggg tttcgtcggc gatcgcgtcg tcttgcagtt
    66241 tcagccaatc aaggatttct ccgcaagttt ccagattatc cggacgcgga acccaatgca
    66301 gggtatcaga caggctttgt tgcgcatggt tttgtaaatc cagcatggat tgtaaaggat
    66361 caccattacg ggccagaatc ttttgatatt cggaatctac aaattccaga tcttccgggt
    66421 taaccaggtg cgcacatgaa ttaaatacag gagttttatc agtagtcata tcaatctcat
    66481 tttttcggtg atttgtccca cgacttaaat cgaagttttg ccgcgagtcc agaaacagta
    66541 ttatctttca aatactgcat aatttcaagt ttagttgcgc cgtccgtttt tatcatttcg
    66601 ttgatatctt tggaaggcca cggacatttg tcccacatta caaccttttc tccagcctca
    66661 atcaatttaa agaggcggtg agtagtatcc ggatgacgtg cttcattgtc aagaacccag
    66721 acacgcatat ttttatacgg aacctcagaa agtgcaagct gtccaccagt gatagcgcca
    66781 gcattatcaa caaacaggct atctaatggc ccctcaagaa gataaaccgt ttttagcgga
    66841 tctatcgtat cctgtccgta aatcttggtt gattcttcac aggctttgat tgtgatatat
    66901 ttcgactttg ccccgtcgcg taaagcacga ccctggaaag attcaatttt ccctttctta
    66961 tcgaagatag ggatcactaa tctcggttct ggttttgcga tcggataggt atccggattc
    67021 accgtattaa ccagttgttg ccattcgcga gtaaaccaca accgatccca cttgtcacgg
    67081 ggaatacaac gattttgcac atattttatg atcggatgtt catccggtaa ggtatctaac
    67141 ctttcgcaga attgaagagt agggataaat ttcttctctt ccttcggttg ttctgtatgt
    67201 gttggcttta acgaattgcg atccttaaac gattccatga gataatcacg gtaatcgtct
    67261 ggataatatt ctttcaggaa tacgctaaac ggtacaccat aaccacagtt aaaacaacca
    67321 caattcatat gatcaccctt tttagaaggg tagatccaaa atcgtttttt gtacttgtct
    67381 ttcattgagt cgccgcaaat agggcaacgc gcattgatgc ttaatgcccc tgatttacga
    67441 acgatttcgc tttgaggcaa tgatcccata attcgggttg caaattctat atcaagatac
    67501 atttctacct cagttgacta tctttcgatc ctcgtcgatt atacccggcg ctgatcattt
    67561 cgtcatgttc tttttggcat tcaatacaat aacggcaacc cttcacgata gccctacgct
    67621 tttcgggtat cggatcccca caatcaaaac aatgcgttaa tgattctccg tttctgattt
    67681 gagaacgtgc aaaatctatc gcattgtcta ttgttgcctg aatggtatct tgaacaccgt
    67741 cggcagggcc aaatccaacc gccattgtaa atcctcctaa tcaaatgatt tgactatcat
    67801 agactaagag gatttttatg tcaactggtt aatttctttt tctttttacc tgcacgggta
    67861 acgcctaata ctttcggccc gatgttggtt actgctccag tagtcacacc agaagcaatc
    67921 ttttccggat cgccgccaga atcaccagcg accatatcct ctaacatacg ccccttatca
    67981 taatattctt tgaggcgcgg aacgttcatc atgatttctt catgctcttg ttctgtcaga
    68041 ttgtagcgat tgcgtagggt atcatatgaa ctggttaaat tcataaaccc agtcatatac
    68101 ggaacagaat tcattctacg cttgatatgg cgtactgaac gatgaaaagg agaatacgct
    68161 tctaactctt cttttgtttt tgggttacga attacttcgc cttgaccatc aaggatcccc
    68221 agtttgtaag cagtccattc agtccagggc tttttgagta gccggatcat ccggacgcta
    68281 tatgttaaat ccatattttt aactaattga tcactcatga ttattactct attgtgaaag
    68341 tgaataaatc agatttggtt tcaggttcaa actccataca aacaacctcg catagtggtt
    68401 taaccccttt ccaatcctcc aggtaatacc cagtatctat accgcatcca ggattcataa
    68461 caaggccagt ttcatcaaga aactttttac atttacttga tgttgtgctg tcatcttgtc
    68521 ggaaacaatg ggttttcgaa taccggaaat ttgcagacat ttgagggatt ataaaagttc
    68581 cctgacgcgc gatctgtgat gcacgttcga ttactttata ctcaaattct gcccctgtat
    68641 acttaccctt aaaatcagag gttttgattt taccaaaagg cgggttactg atcgccatat
    68701 caaacacctg attaaattca gttgttaagg cgtctccatg cacccaggag gcttctggta
    68761 cgatacgctt acctaactca tagtatgtgt gatttaactc aacacagacg atttcacgcg
    68821 gcgtattgta catcatgtaa tgaaccatag cgaaagataa cccaccgata ccagcacaca
    68881 ggtcaataac acttccacct gtgcaagcat cgattgtgaa atcgcgagca agtccaatag
    68941 gggtaaagaa cgcccctaat tcggaattat ttgtaaacgc gccttcatga aagttttcaa
    69001 tgatgaacaa cttctcttcg taagttagcg ctttgtcaga gtgaaccaga tccattatct
    69061 gattgtgttt cttggtttcc gctttcgtta actttgccat tgtcccagct atacagtaat
    69121 gttgattcat ttgggtagaa ttcccacccg tccacatatc cggtttccca gtcagtagtt
    69181 tgttcaaaac cacagatcca ttcatataca ccaggaggca tttcgacaga atcaggaagc
    69241 ccgatatctt ccgcgctgcg tccacattca aagaatgcat catgaatgaa tggtcgagat
    69301 aataccgtaa cataaccttc atcgtcaaca gctacgatcc agcgcgaact gtgaggacta
    69361 tcgaacttcg gttcttcttc gtctgcgtca gcttgcattt ctgccttaca aaaatctaaa
    69421 tttatcattt caaaccctct ttaacaccct ctttcatggc tttccaggta gaacctgctt
    69481 caccattcag ggcggcgaat acaaatagta agatagcaag gacaagattc acaccagcaa
    69541 tcaccatgat tttgctatac acgaaaatgt aaggcattgc caccacccac caactaaaag
    69601 aattaccagt tacgatgttg agtgccgcaa gtaagaaagt gataacgaat gcgattttca
    69661 taatgtcctc ctttgttatg attaaggtat catcttttgc gaaagaatgc aatacctaca
    69721 gatacaaaaa agcccctttc ggggcttaat ttttatgcgt tattgatgag ataccgaaga
    69781 acgtttttcg cttgttcctc attacaacca actttgaaac caggttcgat agggaggaag
    69841 ttccagagaa aatcaacact tccttcaacg tcatctttgc ctttttccag catcgctaac
    69901 agtaaacctt tgtttttgat gctgtttacg attgcgtcaa aataaccatc gctgaaatca
    69961 acattcgggt tcagcatttc gttgtaaggg ttgttgaata cgttcatttt gaatctcctt
    70021 tgtttaactc agtatcttgt ctacgtgagt tatattacca caatggagat tcaggtcaat
    70081 acctttttac gattttttga aaagtttttc gtatttggct tttacccagc gatacatatc
    70141 ttcggccttg tcactggcaa tcagtgagaa cagcagatag atcgcaacac ccaccaacac
    70201 aacgcctact acaatgtaga cgggtaatag aactgggaag agaacccaga accatgacat
    70261 ttgcgagaag ccaaacactt tagcggctgc aaaaatcaga gttagtccag tcagcagttt
    70321 gatagccgga ataggaatcg ttatagtctt agtcatttca ttaccttaca ttctttatgg
    70381 ggctattcgc cccagtcaat taaaattgaa tgtcagattt tgcaatctgt gccatttttt
    70441 cacgtcgggt agattcagcc tgtttaatca tcgggccttg tgtctgttct actgttttag
    70501 gcatagtgtt gccgtggtag tcagatttaa acccgtattc actgttgtca gtatccatcc
    70561 agcgctgatt acccttgcga acttccaact tgaacttgtt gaaagtgttc ttatcgccat
    70621 aacgggattt gatttgcttg aacagttgca taccctgatc agctaactct tccgtctcga
    70681 ttacagctaa cataaaatca gccgtagcag gtaaaccagc ggattccgca acatcaccca
    70741 tactcacatc cgaactatcc catgcagaac gcccaacctg tgcgcctgtc cacattacgg
    70801 tattagtttc aacagcaaga ccgcgtagtt cttcggcaat tgctttaacc agaatatagg
    70861 tattttcagc acctttaacg cgggttgaag tacagatccc caggtaatcg acaatgatca
    70921 catccggcac aaactgtttc ttcaatttaa gctctttcac aagcgctcta aagtggtttg
    70981 cacctgcacc cgatgtaggg tactgcttga ccaccaaacg cccaacctta cccgctttaa
    71041 ggcgctccat tttgttctta tagtctgcgt atgtaatgtt cccttcgtcg atgtcatcca
    71101 tagtcacatc aagaaggtta gcatcgatac gcttagagca aacatgctct gccatttcca
    71161 tagaaatgta aagaacgttt ttaccctgtt gcagataatc agccgcaaga gaacataagc
    71221 ccagtgattt accaacgtta acaccagcca tgatgatatt cagtgtacca cgttccgcgc
    71281 cgcctttggt gattgcgttc aggatcggga taccaaacgg aattttcatc gccttcgatt
    71341 ggtaaagcat ccaccgtttt tcataatctt cgaaatagtc atgacctact gaactatcga
    71401 atgaaattgc taatgcttcc tccatgattt cagggatagc cccaacacca ggaagtttct
    71461 tgttctgttc tgccagtggt ttttctgcgt tagcctggat ctcaattgcg cgagaaagag
    71521 cacgatacat tgctttgtct ttgcaatatg tttccgtttc cttcattagc caatctaaat
    71581 cttctggcgc atttttcagc gactgaatcg cctttttcgt gtcttcgtag actacatcac
    71641 ttagatttcg tttgtcaagc gcaacctcta aagcagtttt tgacggaatg ccgttgaatt
    71701 cctgtacatg tttatcaatg aggtcaaaca aaacttgtgc attgccttcg aaatattcct
    71761 ttttcagatg aggccatgct tggacaaaat acgtcccgtt ataaatcagg ttagaaaata
    71821 ttgtatcaac gatcattgta ttgccttata ccaggttgct gaacatcatg aaaaagttgt
    71881 aaaccttttg tttgaataca tcccataatg tcagcttagg ctttgggaca actgaaccct
    71941 tttcaagctc tttaatctgt gcataaattg catcatgcac cagcgggatc aatgcttctt
    72001 tgtcttcgtc tggggtactg aattctactt tcagaccatg atcccaaaac accttatgaa
    72061 tataaaccag atgcgcaaca cctttttcat cgttaatcag aagttcctga ataacatctt
    72121 tcatcgcttc atcaatataa ttctttgctt tgctctcgat atccatacat tgcctcggtt
    72181 atggggccga agccccatag tttttataaa atttcgttgt cttcttcgat atcatcaaat
    72241 gattctggga tatcgtcatc atccagatca ggatctggga tgctatcagt gctgtataaa
    72301 tcttccagcg cggaaccatc actgatttca cgatcaggga tcttatactt ttcttcgata
    72361 gctttcaaga atggttgatg agtaaacaga ggacgccaga attcaacgct atttgtttct
    72421 gactcacgcc atttcttttc ttcaacttcg agttcgccag tctcggtatt caggaaagca
    72481 cggttgcgcc agcctttagt tacggtctgt acaaagttca tttccattgc cagatccaga
    72541 aggccagaat acatactaat accgccttca taggtaacat gcagcgggaa ttttgatttc
    72601 tctttcacga atcgagattt ttcgatgttc atgatgaaat cataacccac tacctcagta
    72661 ccttctttca cctgttgttt acccaggatg atcgcagtat cagcggaata cattaaacca
    72721 gtaccaccgg aaataacttt cttgctgtac atttcttgtg tgtcataggt atgacagata
    72781 caaaccatcg ggatatccag gtcagccaga taaggcgtaa ccatacggaa catacctttt
    72841 aatgcttttg ctcgcgtcat atcctgttta tcgttatcag acagcgcgtc agcaagttct
    72901 tttttacttg ccgtgttgcc tactgagtca acgaatacaa tcaccttatc accgcgttca
    72961 agcgcgttaa gctggcttac aacgtcatta cgcaactgct cgaccgtcgt gatacgagta
    73021 tacacaacac gatccggatc aacacccatt gatttcagat aggatttagt aacacctttt
    73081 tctgaatcgt agaacaggca cacagcatct tcatacgttt tgagataagc cgctacagtc
    73141 agcaaaccta agttggattt gaagtgtttg gacgggccag cgaaaagggt aagaccagaa
    73201 gttaggccac cgttaaacgc accggacaac gccagattca gaatcggcac acgggttcgc
    73261 gtgatggtaa tattgttgaa tacgtcgctt tcagaaagta cagatgcagt ttggctattc
    73321 gagtttttga tcagtttttt tagtagtgct ttgtttgaca tttaattttt ccgatttatt
    73381 cattctcatt ctatatatct cactagttaa tgaaaggggc cgaagcccct agagtttacc
    73441 agtcaccgaa caggtcgttt aaactggcac gtttttcata atcaatttta catacttccg
    73501 tgatattagt caatggacta ataacatgtt tttcaaacat acccggataa tctacccatg
    73561 ccagaatatc actttcgatc tctgacggta gtttatttcc ggattgccac gcgatgcaat
    73621 cggcttgcca cgggttttta tcccttagtg gtagaaccat taccttttca ccttccatga
    73681 ttggcgtaac accatcaata ccagcagtga aacggttaaa gaacagcacc cctttaatat
    73741 ggtttggtgt tcccttgatt ggatagccag ccccatcacg atatttcgaa atgttgttgg
    73801 cagatgatac accagcaatt tccctgtagt caagttcctt atattcttct tcgaactttt
    73861 tataatgttc gtgcaaagat aattcacctt cttgcaggat acggcggatc gcttctttca
    73921 ggaatacttt cacagaggtc ggagtactcg atcgctgtgt ttccataccc atgattttca
    73981 gtttcggttt ttcatagcgg gttccttcgg agtcccacac gttagccgca tatcgttttt
    74041 tagcagtcca gaaacttccc aacccttcgg aacccaacgg aggcccagaa atgatttcac
    74101 gatccataaa catcaggtgt tccacgttgt tcatgtattc gcaaagttca cgataccctt
    74161 tatcgatcat cggttccatt ctttctttag caaagcgatc caggaagtca acccaatggt
    74221 tattatcctt aaatttagcc tcaccaccaa cttttgcaat cacgttatcc atgcaaacat
    74281 aaatggagtc agtatcgcag taccgaacat atgcatgatc cgtagtaccg cacaggtcgt
    74341 taaggtattc gtttacctta cgttcaatcc actggatagc caactgcccg aacatggtaa
    74401 tcgcgctggc gtttcgtaga tcgaagtatc ggaagtgttc attacccaac gcaccataaa
    74461 gggagttgat agaaatctta cggttaagct gtgcggtgtt agcttgtgcg atcttcttct
    74521 cacacacgcg cttaactgct ttaagcattt gtttcgtaag agttttcaga actgctttcg
    74581 attcatcact gaaatctgta tagaaatcaa agtcaggatc aaccatttgg ttatgcgcgt
    74641 ctgttaagtg ttcgagttcg tgcttgatga gttcaagatt tcgctcaccc gccatcattc
    74701 gttttttcca catcttacgc tgatcaaata ctttcttgat ctctactggg atcacgcctt
    74761 tgatatcacg gcggaacatc cacccgttag gagaacagct aaattcatcg ctagggcgcg
    74821 gcgcggtctt attaatatac tcttcaagag cacgtaccgc aaaacttccc ataatcgttt
    74881 cagggcttat attcacctgt cggatgatgg aagggtacag gcttgttaag tcaaacgata
    74941 ccatgtattt gtaaggccca ggaactggat ccttcacaaa tgccccaggg taaggggttt
    75001 tagtatggcg tctgttttcc ggaataacaa ccttatcttc acgcagagag ttataaatga
    75061 tcgcgtccca cgttttcagc ggagacataa cccctgggaa gttaattttt gcatagtacg
    75121 ctacagacag aaccagttca ataaagtttc gtttaccgtc gatatcaagt acgcggataa
    75181 cgtcaacaat gttgtacgtg atgtacagtt ggtgatcgcg ctggcgtagt tcagacaggg
    75241 aaccttcata ctcaacttta tttttaccag tttcgtattc cgcgatcgcg tccagacggt
    75301 aagacggttg cggggtaaag ctgaatttct tatacagcgc cataccatcc atttgagcaa
    75361 cgccgaaaat atcatatcct aattgttcgt tgccgtaagc gtcagtagtg gttctggcgg
    75421 ttactttacc aaacgggcta aaatgcctta ccacgttttg accgaaaatg ttcaggtatc
    75481 gcgtgatgat atatgcaata tcgaatttgt cagagttcca tccggttaca ataacagggg
    75541 ttcgctcttt ccaatctttg atatacgcag acaataacga cttctcggtc tgaaaagacc
    75601 gataaacaat tttgtttaaa tcttcttcgc taatgtcttt gcgatcaacg tttgccgcgc
    75661 accattccgc aaggccaccc tcaaccagat cgtatacata gaatttatct tcaatgctat
    75721 cgtaatgggt gatcgcatcg attggatatt ttgcttcacg cggatccgga aattctggag
    75781 cggtcacctc gatatcgata gaagcaatgc gaatgtgttc gcggttgtat tcgatttcat
    75841 tccggtacat gtcagaaatg taagccagtc ggtaatcatc catacctagc gcttccatcc
    75901 caacatcgcg catacgctgc atccagtttt tagcttcttt gatgctgtca aactgttttt
    75961 tgaggcaagg cttgccgtaa atgtctttgt atggggtttc tacgccgttc atagcgtgtt
    76021 gatacattac gggcgcatat ttcgtcttac gtacctgttc ggtgccgtta gagtcaacga
    76081 agcgctcgta aatggtatct cccatttgtt caactgatag gtaaaattca ttcattggat
    76141 cttgtcttct ccattaatat aatgttccat tgtaacacca cctacagcaa attcaagttt
    76201 actcgatgtt ctaaaaccaa caacccttct gctaacaagt cacggatctt tctcagttga
    76261 acaagctggc gttcaagttt aaacccgtcg aataacatgc taaaaatact ggaattgata
    76321 ctatgatatt ttgcttctgc aattccctgg ttaaccatca tgatagcttt gttaaccagt
    76381 agtttccttt ccgttactgt atgttcatcc agttgacagg ttgcaaggga aaccagatca
    76441 tcataagcac gttggtcaat aacgttatcc atacgggccg cgaaaatttt attcatgtaa
    76501 gtgcggatca ttgcgcgtcc tccattcttt tcataaagat ttcttttgct tgttggatca
    76561 attccagaga ttttttaata cgctcataga aatgagtggt ttcaacttga ttgcataaca
    76621 atgtgtactc tgaaatgtta cgatcgtaaa atccaggaaa gtagtgttgt gcatagctgt
    76681 aagtgcgcgt atctgacaga ttgcaagtta acgataacaa gatgtcatct tttacaatcg
    76741 ggatgatcaa agtttcgttg gatttgattg aatccatgat ttcgttaata gtcataatat
    76801 atccctctca atggtgtaca cccaatataa caaagcccct gcacgaatgc aagggctttt
    76861 tgattagtga ccgatccggt acttgtactt gaggatccaa tctgcttttt gcgagtgagt
    76921 cagtacgcgg aagttgtttt cttctgcaaa cttcaaccca ggggttacga tcttaaccat
    76981 gccccactct tcgagaagtc gcgcaatgtt gttccggcgt agttcgtctt cttccgtcat
    77041 atcgacttga cgaccatcga gtttcaacag ttctttaaaa tgcacgataa aatacttacc
    77101 ttgctttttc agaatgtgac acgattgcca gagcattttc tttttgttgt ttgcaatacc
    77161 aatacgggtt agcgtttcac ggatctttaa aaaagaatcg tcgctgatta gttgaatttc
    77221 taacatacat caccattgtt taatcaattt ttccaatttc ttttgttcag ctttgttttt
    77281 cacaataccc aacaaagaca gagcgacctt tgcgtgtttt cttttccaat cctcgaacat
    77341 tccgaggtct ttaagttcct gcaaatattc catcgctgta cgtgtattta cactgtattt
    77401 ttcgcgaagg atttcgataa taattttctc ttcaaaatct tccgatagtt tagcccatgc
    77461 accgaagcgt ttagccttcc taacagaatt gagataatag ttatagtgca tttggtcaga
    77521 gatactaccg cctaccagat tcatcacata cgcgttgtat atcgtgtcta tgtgctggct
    77581 cattgcgttg tctacaaagt acttatcata cacttcatcg ataaccaacg gagttttgcc
    77641 gttgttgatt tcgtctatga tgttaaacaa ggtgttttct ttatccttgc cgtactcttt
    77701 gaccagttct tcaaccttat cccaatcttt agaaagccaa gcggattcat gcggggataa
    77761 ctcttcttca tccagaaatt ccgccaggct catgattacg cctcccagac catagaaagc
    77821 atcaggttca tcaacagata ttgcagatga atttctttat tcatcgccag cccgtattgc
    77881 gcgttgtttt cgcctacaat ctggatcagt gcgattttcg aatcctgatt cacgataggg
    77941 taaatcgtat cagtcaattt tccgataaag gtatcgtatt ctgacgcata tttaataacc
    78001 tcagagcgca accctttata gttcttttct ttcaacaggg taatgatatg agacacatca
    78061 gaaccaacga tctcatttag gatccccgca tcaatttcac cacgtttcga gtagaacccg
    78121 atcgctttga taatagaacg cgcatccgga taatgctctt taacaaacgc tgcaatgact
    78181 ttaggatcat acttgatatt ctcgatttca aggataccga aacaacgctt tattaactgt
    78241 ttcatcagtt cgatacgttc agcatcagac ggaacaccga atttaacagg aggacaacga
    78301 gaaagcagag cactatgcac accgttaatg ttgttcgccg ttacaataac agaaacgttt
    78361 ttactgtatg cttcgataaa gctacgtaag tgtttctgtg cttccgccat accagaacga
    78421 tcgaattcat caatgatgat aatctttccg cctggtttct gcgtcattga tgaagcaaaa
    78481 cgatccagtt cattacgaat gaagtttaca ccacagttcg aaccgttgac aaagaacacc
    78541 tcagcatcaa cctcacgggc caacacaagc gcgagggtcg ttttaccagt gccaggggaa
    78601 tcagatacaa gggtcatgtt ctcaacacgc ccagatttga ttatgccccg catagcggct
    78661 ttgtcaccag aaggtaaaat acactcttca atcgttgttg ggcgatagcg ctgatcccat
    78721 gcaaattcat caggagatcg ggagatttta ccgtatttgg tttcgatgat ttcaatattt
    78781 tcactaagtt ccataatata ccttcaaaat aaatggtgta aaagaaaggg gccgtagccc
    78841 cttaaaacta tcttacttga atgtgctact tgcttcaagt acgacgacgt aagcaacgcc
    78901 gttatcagaa gagaattttg cggccccttt ggaggaaatc tctactttgt aatcgctgtt
    78961 gatgaactgc atgttatcaa tcttcatatc gaaattgaaa acattgtcgc cttcatactc
    79021 accgacttca acggagaaag ttgattgact ttctttgctt ttcgcggtga tgaccagttt
    79081 accatcaatc ggttcaacgg acaggtcggt cagtttcatc atgcgagacg ctttgatcag
    79141 tttttcgaaa tcgttagcgg taatctggaa aatcagatct gctactggca tcaccaaacg
    79201 ttttttcggt ttcgggatcg ttgttgcgtc tgctgaacgt tcgatgatct tcatcttgtc
    79261 gccgcgaatc acgatttcac cagtggaaat atcatgagtg atttccgcgt cagtgccgac
    79321 gatgttcagc atgttcagga atgagttgag atcgtagata ccaacatctt catcaatcac
    79381 atcagcaatt tcagcttctg cgtatacaac gctgttgatt gatttcgtca tgatgaatga
    79441 acctttggtc agcatgatcg aagagttgat ttgagaaaag tttttcagga tatcaatagt
    79501 ttgtttagag aatttcatat tcagccttta gttttcaata agtgttactt aataagtgat
    79561 tttacaacgg tttccgctgc tgtgtcaagc atatcagcca tttctttaac ggttgtacgc
    79621 ttcggatctt cgcgtcgttc gctggtaagt ttacgatgtt ccgcaaccac tttttcatca
    79681 atgtcacgat agtgtttaaa acgttcctct tgaggcatag ctttaaacag ttcttttgtt
    79741 tcgtccgaga gtttagcaac ccaagattta cggacgcggt tcatgtagtc aacaaaaaca
    79801 ttactttcat tcatatattt cttctctaac ttagaattct ttgagtgggg gccgaagccc
    79861 ccgcttgtat tacatgtcta acagtttatc caggtcgtca tcaccggagc tatcagaatc
    79921 atccagatcg aacggtacgc cgtcatcttc gcctaccgga accgatgcaa caccaccaga
    79981 tgatttcaca tcagatgtct gattgtcaaa cttagccatt tcgttatcga agttgctcag
    80041 ttcgctatca aggtcagcgg aagcgctgga accagcagaa ccgatcgaac tacccataac
    80101 tttattgaag cgagtggtca ggtcagccag cggtttgaat tcgctttcgg cggtgattgg
    80161 gcgaagatcg ctcatacctt cgaaaattgc tttctgaact tcttcatcgt cgatgttttt
    80221 gatcttagcc ggaacaccaa acgagctatc gtcatagtta ggccaatcac caactttttt
    80281 cgctttcagg gtgaagttag caccatcaaa cggacaggtt acagcaatac ccggttcatc
    80341 aagttctgga ttaccgttaa ttgcggcggt gatcttgtcc atgattttct taccgaagcg
    80401 gtatttgaac accttacctt cgttttctgg agcgcctggg tctttaacga tcaggacgtt
    80461 agcccagaaa ctttgtttac gaccaatctg gctcagtagt ttatcttctg gcccgttttt
    80521 gttggcttta gccttttcat acagatcgtt ttcggaaatg tacttacatg caggacagcc
    80581 gtcataatcg ccgtgggtag aggaacagtt ctcaatgtac cactggttat ttttcttgaa
    80641 agagtggctc acgatacgga cgaacgccag ttcatcatcg gaacgtgctg ggaggaatcg
    80701 aataacggcg gaaccgtttt tctgtgcgtc cagggtcagt ttccattctt tctcatcttt
    80761 ctggaagccg gaaccacctt tcagatttgc tacctgtgcc tggagtttag cgggatcttg
    80821 acgtttaaaa atgctgctca tattctgttt tctcgtttag tttagtttga ttaacgtttg
    80881 tttcattaag tttcgatatt ttatgatatc tttttcagta aggtcaaata tttttctgta
    80941 tgcctttaac ttaatgctaa agtcagacca aataatatca tcagctactt gatcgtgttt
    81001 atttatgata cctaaaaatg agtcaaaaat caaaaacgat tcgtaagata tcacatttga
    81061 caggacaagt ttgcttatgt aggacgttga tgatttttcg ctgtacttga acaccagaga
    81121 cacggggatc tctttcattt tggcgaattc gtacacgttt ttaacgtcat ccacaaacac
    81181 gttatctagt ctttgtaact ttcctatgta ctgcctgtaa aagacaatac tatcttcatc
    81241 aacatcgcct acccagaaat ccggattggc tacgaagttg gagaggaata taaaatagat
    81301 ttctttgaat gtaaagcgtt gagctaattt tacaaagaaa tatctatcct ttcgcttgtt
    81361 aaaggcgttt tcactaactt tgatctgcca gttgtattga aggacatcaa aacgcccctg
    81421 gaaatgagtt ttcatcgcca gatataactt gtatacagac aaaggcacaa gccgtgaatt
    81481 cgcctcgcta tcagcaaacg gagctttgaa tctcacatga agccgtccag agtggttgat
    81541 gaactatgtt caagcgcaac cgatgggcga agcatgtttc ctttgatcgc ttcgtcgcta
    81601 atcttatcaa ggatcgcgcg aggaaccgtt ttattcagca tcgcataatc aatagaattt
    81661 tcatccatcc attgtagcgt tgcttccatg taggttgccc cctcagaggc aaccagattt
    81721 tcgatataca aaccgacttc ggtcttattt ccgatcatgc tttacgcctt atcgatcata
    81781 tcatacagtt cgatcagttc gttgttttct tcttcgaaag cggtacgggc ctgttcgtga
    81841 tacagtttga acagtttccc gaaggttttt ccgtcgatac cgaaatcagt tttcgctttg
    81901 gatttgatat ccttgaacgt gccgttgaag atctcaactt gagttttcac gttggatgct
    81961 tctttgatca gttcttttac ctgttttgct acatcagggt ttgtttgtaa aaattctaca
    82021 ctcattttgt tacctcaaaa atcactcagt ttttcgaaca tacgggaaag tttgttatcc
    82081 atgaagtaac gttccatttt ggctttactt ccggattttg gagtattata cgcttcaata
    82141 atcgaatttt caatatcttt tggtataaat tcgaaatcgc gtagttcctc attttctttg
    82201 taacgtgcgg cccattcagg ggtcatcaat gttgtcggat cgtctgcctc cagccatgcc
    82261 tctaactcag aggattttac cgctggggcg cgttcacctt caaccttcgt cacaatataa
    82321 tcatttctaa ttttaatgca agcgatacta tcttttttat cgcctttgat atttttgtat
    82381 cgcagatcgt tacgtggcga accgtactta ggcgttaccc attttttctg ggtaggcgac
    82441 cattgacgaa caccgttata tttctgtagt tgtgtaaagt cgctatcagc agaaaccact
    82501 aatactcgtc taccttcacc aacagctttt ttcgtaacaa cagcaattat atcatcagct
    82561 tccgcgaatt caacctttaa tccgagataa ggcatattct gacggatttc ttcgaacacc
    82621 ggattcagga aattgttcag acgatcccaa tcccattctg attcttcgtg ttcgatctga
    82681 cgacgttttt tgtagtacca ggctttttgc ctacgccagt aatttctgtc atcgaaggca
    82741 atcacgattt ctggatactc acctttaaat tttacaacgt taaaccgtaa agtgtcaagc
    82801 accagatgac gaatcatttc gatcgtgatg gatgcttgtt cctttggttt gaagttgttc
    82861 atcagtgtag cgatggaaat gttagagata tcgatgacca tagtatcatc gggttcccct
    82921 tcatcttgca tcagcttgtt caagttaaac atgcttgcaa aactgctcat acatacctca
    82981 atttttcaaa gaacggggtt attgtagtaa cttacgaaat gaagtcaata caaaagacca
    83041 taaaaatttt gatcaataat acttgatctg atcaaattta tgatctataa tttattaatt
    83101 aataattatt ttactacaat gatcattgta ggtcaagtac taaaatcaat aaattttata
    83161 taatttagat ctgatctata gatcattaga tctactttaa ccttaaataa tatagaatga
    83221 aatttgattt tgtctacagt tattatataa tattcttaac ttcaaagagg aaatatgaat
    83281 actatgacta aagaaacaac caatatctac gcagacaatg aaaaattata ccctatcctc
    83341 tgtgcatgga aaaagcaaat cgccgaaaca ggtgatcgca aaatgcctaa tgagttgggg
    83401 gctgctatta tggatattgc aaacgggcta tcacgtcgtt acaacttcaa ccgttattcc
    83461 gaagattgga aaatggatat gatcgatgac ggaatttccg ctgcaatctc aggactgcat
    83521 aacttcgatg aaactcgtta taccaacgtt tacggttaca ttaacaaagc atgttggcaa
    83581 gcattcgtaa cacgtattct gtacgagaaa aaagagaacg cgaagaaata taaattcttc
    83641 cttgagcacg tttacgactg cgaagattca gatatggtta gtattgcaga cgaaggtttc
    83701 attcaagatc tacatgacaa actatctcag tacgaggctt ccgccaccaa aaccaaagac
    83761 aaggaagcgg aagtattccc aacattggaa gattttctat gaaagcaata attgacttaa
    83821 acaaaatatt aactgatatc gattacgaaa ttgacttgct accctacttc gtaaaattag
    83881 agttgcaaaa cgtgggaatc ccggttatca tcgatccaac tgacgtaaga aaccccgatt
    83941 tcgaagtaga agaaggggtt ttgtcttata tgataaacgc cgaaactatg atcatggaga
    84001 tcacttatga ttgatgaaga gaaagaagta ctaaccagtg tggaagaagt ggatccagaa
    84061 gaggaaattc aacaaaagat ccaggaacgt gtagaagccg acgcattgaa gcgagcacaa
    84121 aaattcatta agaagaaccg gactgagatc aaacgcctcc gtagacatgc agaggaagcc
    84181 ctattcaggg gtaataaagt tcagtatgtg tatgcggtta agaaacttcg tgatatgctc
    84241 aaacagccgt atacagagga tttcattgat acgatgtgga acacttcact agcatcaatt
    84301 cgaaatatcg tagcttcaca acagaagcac taacaaacaa gtagccccga aaggggctat
    84361 gagggtctta tgagaaagta cttaatgatc ggggatactc acgctggctt gcgtcaggac
    84421 aacccctgga atgaagaaaa cctatacaat gtattcgtac aaatcgtaga acactgcaaa
    84481 gcaaacggca ttaccgaggc tttccatgct ggtgatttct ttgatgtgcg caaggccacc
    84541 acacaaacca cgatgaaatt cattcgtgaa cgtattgtgc cactactgga agaagccgga
    84601 ttacatatct atgttctggt tgggaaccac gattgccagt ttaaagacaa gatccgccct
    84661 aactcaccgc gagagattct tgatcagtat gattgcttca cggttgttga tgaaccgatg
    84721 acagtaaatc ttgatacttc tccgctgcaa tcaatcgatt tgatcccgtg gatttgtcaa
    84781 gaaaacacac agcagatttt tgatttcatc aaaaagtcaa aatctcaata ctgcttagga
    84841 cactttgaac tgtccggata ctatttctat aagaacagta aagcggaaca tgggcttgaa
    84901 cctgatttct taaagaaata tgatatcgtg tattcaggcc actatcatca cgctaacgaa
    84961 ggcgctaacg ttttctatat cggtacacct cttaccatga gcgcgaacga tgaggacgaa
    85021 accaggggct tctatgagct atcttatggc gacggtaaac gtgaattaac tttcattgct
    85081 aacccagtat gccaccatcg ccggatcacc tatccggatc aaaaagatgt tgatgttgca
    85141 gattacaaaa attgctctgt tcgcttgatt gtacgcgaag ttgataacga tttgcctaag
    85201 tttcaaacaa aactggaaga aacagtttat gagttgaaca ttgtcgatcg tgtgatcact
    85261 gattcagaag tcgatactga ctttgaaatc aaaagtgtat ccggattgat tagtgagtac
    85321 atcaacaaca tgcagatcac tccagaagaa aagaccgaag tatctgcaat aatgagtgca
    85381 ttgtatgcag aggttacgag caatggaaat agttgattac gttaatattt taaacgaaga
    85441 agggcgatat aaagcccttt ataaaatgtt tggatttgat gtgattgttg cagtacagca
    85501 ggattcctat aacgagtatg tgtcattggg gttcactctg attaaagaca actatcacga
    85561 aacaaaggtt tggacattta ctgtcctgaa tagcatggat gaagattccg tgatatactg
    85621 ctttgatagc acgattacaa acatgattag tgatatatcc caaaggataa ttgatgaaac
    85681 tcaaatttaa aacattgact tatcaaaata tcttgtcggt tggtaacgta ccgatcgtca
    85741 ttgattttga ttcagcaaag aaaaccctca ttacgggtaa aaacggcggt ggtaaatcca
    85801 ccatgatcga agcgcttaca tatgctctct ttggtaagtc atttcgcgat ctgaaagtcg
    85861 gacaactggt gaacagtatc aacaagaaaa aatgtctggt tgaactgttg atcgaatacg
    85921 gcaatgatga atataaaatc atccgtggac aaaagccgaa agtatttgag atctggaaga
    85981 atggagaaaa actgccggaa gattcagccg ctggtgatta tcagtcacag cttgaatcaa
    86041 tgttgaatat taacctggtg ggctttaaac aggttatcgt tctgggtact gctggttatg
    86101 tacctttcat ggaactaaaa acaccagatc gccgtaaact ggttgaagat ttgttgtctt
    86161 tgtctatcat cagtgaaatg gacaaactga acaaatcata catccgtggt gttaaccgtg
    86221 aactggatac gctttcaatg cagattggac acgtacaaca gcagatcgca acacatcaaa
    86281 agttcattga cgaacaacgg gcaaaagcaa atcagaatac ggcgcgttac caggatatct
    86341 acgattccca cgtagaaaca gcaaaacaga ttaaagcgca attagttgaa cttcaaaccc
    86401 agatcgcaga atgtgtgatc aatggtgaag accaaacagc aaatattcaa aaactgcgtg
    86461 atggctatac acgcctctca atgaacgtag aacagttgca gcgtcttgag gtgatgtatc
    86521 gcaagggtgg tgaatgtccg gcctgtaaac agccaattag ccccactcct gaacgcatgg
    86581 aagagattgc cgagaatatt aaaaacggta ctcagaaact tacgctgatt aagaacaaac
    86641 aagatcagct acagaaaatc atggatgatt tactaacaca acaacgtaca ctaaatgggc
    86701 tgaaatccaa atacgaatca ctacgcggta cacttcaaaa tgaagttgca gcggctaaac
    86761 gtgttcgggc tgtcatggat aaagcacagg aagacgtggt gatcgacgaa tcccctgttg
    86821 aaaaactccg tgaagatgaa aaggaacttg attccaaacg ttctggattt gtcaaggaaa
    86881 aatatttcag aggtattgtt acggatctgc tgaaagattc cggcgttaaa gcgagcatcg
    86941 ttaaacgtta tattccttac ttcaataaac agattgcgta ctatctggat ctgttgggtg
    87001 ctgattatca gttcactctg gatgacgaat ttaacgaatc gattaaatcg ctgggtcgta
    87061 atgattttag ttacgcatcg ttcagtcaag gcgaaagagc acgtatcaac cttgctttat
    87121 tgttcacctg gcgcgatgta accagtaaaa tttctggtgt tgatttatcc cttctgatcc
    87181 tggatgaagt ttttgacggg ccacttgacc gagaaggttc atatgcaatc aaaactttac
    87241 ttgacagcat cgaaggcaac actatcatta tcagtcatca ggatctggat ccgcaagatt
    87301 tcgaccgaca tatcaccatg cagaaagttg gacggttcac aaagtgtact atcaatgatc
    87361 gaggtgcata atgttagaaa gagaatttga attagaaacc gctccggaaa tagagcggtt
    87421 ttatctccac aacaattttc ttgaagaaaa acatatagtt actatgaaag atgttgagga
    87481 agcattcaaa gataacccta tagagttgac gcgaatcaag aacaacaaaa gttctgtttg
    87541 gttcctcgaa aaaatctatt gaccgaaatc cataaataca gtaaagtagc ccatgtaacg
    87601 aaacgtgggc tttgttttta tttgaggaac aataaatgat cactgaatcc aaaatgactt
    87661 atcaggaagc actgaaagtt ttgggcgcaa ctggtagcga aaccagcgct gaaatgtcca
    87721 gactcttcaa acgtgcatcc ttacgcaatc accccgaccg tggtggtagc aatgaattaa
    87781 tgcagaaaat taaccaggct tacgacgtag ttacaaaaac tgggcctagt ggcgcacgtt
    87841 ctgagactgc tggtgatgtt cgcgcacgtt atgcacgtca aaagaaagaa tgggaagaaa
    87901 aagttgatgc ttactttgta gtggcgaaaa actatttcag caccaaattt aacgcacagg
    87961 aatttgcgga atacttcacc aaatacactg gattgcctac cactttcaaa caggaagtaa
    88021 caaaaggtag tcacggtgtt tatgcttcgt tccgtttcac ttctggtgat gcttactttg
    88081 atttcggttt caactgcacc cctccgaatg gacaagggtt agccgctccg gattcatctg
    88141 cactgggtaa cgtttctgtt agtacctttg tactggttgg aactaaaaaa cataaaatgg
    88201 caagccgtga ttatcaatgg ggcaaaaacc cagataagat cactccggaa agcctgttcc
    88261 cgtctaaaaa actggaaagc attttcagcc ctgtacagaa aaatatcaaa tacaaacgtg
    88321 ctgattacct tgcatcattc cgtaagctgt taggcgctga cattagcgga aacgatatct
    88381 ttgttgaagt tggtacactg aaagttcgtt tctatcgtca cgtattcatg cgcaaaggtg
    88441 cttatgtgtt tagcgcggtg tatgatcctg ctgtatctaa gtatcgtccg gctgcacaac
    88501 ttcgcggaac catgttcgaa gatgaggacg gcgcttgcct ggatatgatc gttgatacgt
    88561 tcaaagagtt gcagaaactg aaaccgagtg ttcaaggcgt tgtgaacgcg atcgataaga
    88621 tgaacgcaga gtttgcagcg gggcatcgtt cagcatcttt tgttaaacgt gtagctgctc
    88681 aggaagccgc accaaaacca gaagagaagc cgaagcgcac agttaaccgt attggtaaag
    88741 aggaatactt cgcagcacta aaagatattg gtgctcgtgt aatgcctacc agcggttatg
    88801 ttgaatttga taacggcgct ggtgttacta tcaacttcaa gcgtattgtt gtaaaccgta
    88861 aagcatacta ctcattcagt agctttgatt tcatgtactc tggtcagaaa cacattgagt
    88921 ggttgaaagg aatcgatatc gcagaagata ccaaaggcgc aagcattagc ctactcactg
    88981 atactctgaa atctttacgc gggatctctg actggaacac tgttaagagc gctttagatc
    89041 aaatgaattc taacttcaaa gcgggtaaat tctccgcgcc tcatgtgaag aaggaagcag
    89101 agcaaaaagc acctaaacag aaagacgaaa tcggcgcaca gcctaccaaa ccacaggcgg
    89161 ctaagaaaga tacaccggaa gtggaaaaat cacaggctgt tcatgcagca cgtgagaaag
    89221 cgaatatgaa caacactatt cgtaaaatga tgactatgtt agtcaaagca cagcgcaaag
    89281 acactccgga agatatcaag aaggaagttg atgcagcaat tcaattgtgg cgcttgactt
    89341 actaatcaaa tgaactataa tgggaactgt taacgcagtt ccctttttat ttgaggaaaa
    89401 tattatgagt tgtccaacat ggttacgttt ggaaaatctg aaagaaggta cacaaaaacg
    89461 gatttatatt aatcttggtt gggttcctcc taccgatttt caaatggctg agattttaat
    89521 caatgctgtt aaagaagtaa gcgacactta cgaatgggaa aggctctatt ttcctttgat
    89581 tggtttgtat atgacgcgaa ataaatttga agaaatgaaa cttgctgtta ttcgcgctac
    89641 gattattaat tcccaacaaa gatttacttt gaaaaatgca tggagttctg aatgattatt
    89701 caagtatctg tacagggtga cactctgact gtcaccgaat ccatcaatac cgctcttgct
    89761 gtatgtcgtg accatatctc acaaaatcct ccagtgactg agatcctgga aattgatgtt
    89821 tgggatcaga ttgggatgat cgacgcatca tatggattta ccccgcgaga tgaagaacta
    89881 tctcgtatcg aatcatggct gaatgaacag gaaacggaat gaaactccct aagaacacaa
    89941 cactactaac ccgcgaaaaa cttcactctg ttgattggtg tcctctggat atcatgattt
    90001 ttgatattga atctcgcgtg atcaatgcaa aatatcaggc gtgtagtatt ttctctgttg
    90061 aattcgagaa gattcgcggg tatgatgaga agtacaaaga aaaactgaaa gttatgattg
    90121 aagcattggg ctatattgta actgttgaag acaataaaat gtggatcgcg atatgagcat
    90181 agtaaaagcg gtgtttgcag tcggtaatga tgcatatgat gaagattttg catttggtta
    90241 tcagcagggt ttgccgtggg gccactgcaa agaagatttg cagaagttta aagcagaaac
    90301 agaaaatagc gtcctgatca tgggtgcgaa cacttttact tctctgcctg gtaaattgcc
    90361 tggtaggatc cattgtgttc tgtctggttc cggtagcttt ttgaaaacca aaaagggcga
    90421 cgttgctgat tacgtgatcc acggtggcgg gttgtctgct gctattggta caatgcaagc
    90481 aacacatcca gataaaaatg tgtgtgtcat cggtggcaag gggttgcttt tagattcaat
    90541 caataataaa ctggttgatg aaattgttgt gacccatgtt tacggacatc gtgtttataa
    90601 tgcaccagcg tttaaacgtg atgtttcatt aaccgccaac gaattttatg atgcggtttt
    90661 gagctatgaa tatagcgatt tcgaaactat ctatattcat gataatgaac gcgtatcaaa
    90721 acttgtaatc gatcgatata ttaaaaaggt ataaaatgaa acagtatctg gatattatta
    90781 aacttgtact tgataacggt gttgaatcaa ccgatcgcac tggtgtaggt actattcgta
    90841 ttttcggcgc acaagcccga tgggatctaa acagaggttt ccccgcaact acctgcaaaa
    90901 aactgttctt caagccgtgt aagcatgaat tgcaatggtt cctgtccggt tcaaccaacg
    90961 ttgaagaact tcgccggatg acctggggtg aaaatagcga taagcgcaca atctgggatg
    91021 ataactatga aaaacaagct attgatttag gatacgattc tggttatctg gggccaatct
    91081 acggtcatca atggcgttcg tttggttctc tttatgggga tgatgatagt tattatggcg
    91141 gtagtggtgt tgaccagatc gcaaaagtca tcgaacaact gaaatcaacc ccagacgatc
    91201 gcgggatcat cgtttcggca tggaaccctg ttgatcttga tgatatggca ttgcgtccgt
    91261 gtcactgttt ctttcagttc gttgtaatca acggtaaact gtctctacag tggtatcagc
    91321 gttcagttga tgtcttctta gggttgccgt tcaatatcgc ctcctatgct ctcctgacgc
    91381 atattatcgc tgatatttgc gggtacgaag tgggcgatct ggtttggact ggtggtgatg
    91441 tccatatcta taaaaatgcg gttgaacagg caaaagaact tttacagcct aaccgttcac
    91501 caatgccatt accgattcta aaaatgccga aggtaaatag cttacttgat ttagatcaag
    91561 aattctttga ctcgataacc ttagaagggt atcataatca cggctctcta aaagctgaaa
    91621 tggcagtatg aaaaatgggg cttcggcccc tttcttaaca aggtaagaga atgaatgaca
    91681 ttaaagtagt agtaaaatcc tctggtgtac gccagccgtt tgacaaagaa aaaatataca
    91741 aagtgctcaa gtgggcctgt gatggtcata atatcgatgt tcgtgcattc cttgaaaatg
    91801 tattagaact gatccgcgat ggtatgacta ccaaacaaat tcaacgtatc gctatcaagt
    91861 atgcagcaga tcatatttct gttaaagaac cggattggca atacgtagca tcgaatcttg
    91921 aaatgtttgc attgcgtaaa gacgtttacg gtcagttcga tcctatcccg ttctacgatc
    91981 acatcgttaa aatggttgaa gcggggaaat acgataaaga gatcctggaa aaatacagca
    92041 agcaagatat tcaagttttc gaacgtgcaa ttgatcatga taaggatttt gaattttcgt
    92101 atgctggttc ccaacagtta atcgggaaat atctggttca ggatcgcgat actggcgaaa
    92161 tctttgaaac ccctcagtat gcgtttatgc ttattgcgat gtgtctgcat caggaagaaa
    92221 ctgggttagc acaggttacg catatcattg atttttataa cgcaatttcc gatcgcaaac
    92281 tgtctctacc aactccaatt atggcgggtg tacgtactcc tacgcgccaa ttctccagtt
    92341 gtgtagtaat tgaatcgggt gattctcttg gttctcttaa cgctgtaacc tctgcgatcg
    92401 tgaagtatat ttcacaacgt gctggtattg gggttaacgc gggacatatt cgcgcaatgg
    92461 gttctaaaat ccgtggtggt gaagctgttc atactggtgt gattcctttc tggaaacata
    92521 tccaaaccgc tgttaaatcc tgttcacagg gtggtgttcg tggtggtgct gcaacactgt
    92581 attatccttt ctggcatctg gaagttgaaa accttctggt gttgaagaac aacaaaggcg
    92641 tagaagaaaa ccgcgttcgg catattgatt atggtgtaca gcttaaccag ttgatgtata
    92701 aacgcttaat gaatcgtgat tacattacgc tgtttagtcc ggatgttgct aacgatcgtc
    92761 tgtatgatct gttctatgaa gccgatcaga ctgcatttga agaactgtat gaaagcctgg
    92821 aaaaagatcc aactgttcgt aagaaacgaa tcaaagcggt tgacctgttc caacttttag
    92881 cacaggaacg cgcacagaca ggacgcaaat acattttcaa cactcaccac gtcaaccaac
    92941 agggtagttt tacggttcct gttcgtatgt ctaacctgtg ttgtgagatt gcgatcccaa
    93001 cgtcgccgct ggatgacgat gataaaatgg ctggtgaaat cggattgtgt acgctaatgg
    93061 ctatcgttct ggataacgct gatatcagcg aattcccgaa actcacgcgt attgcagtac
    93121 gtgcgcttga taacctgctg gattaccaga actaccctgt aaaagccgct ctgaaagcta
    93181 aacagcgccg ttctctgggt gttggtatca ccaactatgc atcatggtta gcgagcaact
    93241 attgcgacta ctcagaagcg tatacagaca aagttcatga gctaatggaa gcgtttcagt
    93301 ttaaccttct cgttgcttct atggaactgg cgaaagaacg tggcgcatgt ggattgtaca
    93361 acgataccaa atacgctcgc gggttactgc ctatcgattg gtattgcaaa accgttgatg
    93421 aactggtagc acctgtttac aattgcgatt gggaatggtt acgtagccag attaagaaat
    93481 acggcttgcg caactctact ctttctgctt taatgccttg tgaaagtagt tcacaggtta
    93541 gtaactctac caacgggatc gaacctccgc gcggtttagt gagtatcaaa tcttcgaaag
    93601 aaggacacta taaccaggtt gtgcctaacc agaataacca gattgatttc tatgatctgc
    93661 tctgggatat ggctaaacgc ggtaacaaag ggtatctgtc tcatgtagca gttatgcaga
    93721 agtttgtcga tcagtctatt tctgcaaaca ccaactatga cccggcaaac tatgaagacg
    93781 ggaaagttaa aacagaagac atcattgatg atctgctgta tgctaactac tacggtgtta
    93841 aaactctgta ctatcataat acgcgtgatg gtgctggtga tgaagaagaa gccgccgaag
    93901 attgcgcggg ttgtaagatt tgattaatgc cccttcgggg gctttttaaa ggtaaagaca
    93961 tgttaacagt aatgaataca aacccagatc ataaccactt agaacaacct atgttttttg
    94021 gtgaagatac tggtgttgca cgttatgaat cgcagaaaca caaagttttc gaaagcctga
    94081 cgcaaaaaca gctttctttc ttctggcgtc cggaagaagt cgatctgtct actgaccgta
    94141 tgcagtatgc aaaacttcct gaacatgaaa aaatcatttt cgattctaac ctacagtatc
    94201 aaaccctgtt agataccatt cagggacgtg ggcctaacct cgcatttttg ccgattgcat
    94261 ccgatgtgag catggaaacc tggatcgaaa cgtgggcgtt tagtgaaacc atccacagcc
    94321 gtagttacac gcatattcaa cgtaacttgc acatcgatcc ttctgtacag ttcgaccaaa
    94381 tccttcgcaa tgaagcgatt atgaaacgtt ccgcatcaat gacacggtat tatgatactc
    94441 tgattgatga atgtcataag ctgaaaacca tcatgatgct acaggaacag gttagcggct
    94501 ataaaccaaa tgatccggct gtcgtgtatt ataacgagca atacactaaa caggccacta
    94561 agtgcaaaga agctctgtac ctgtgtatgc acgctgtgaa cgctctggaa gcgatccgtt
    94621 tctatgtgtc gtttagtttc acctttaact ttgctgaaca aggcaagatg gaaggcaacg
    94681 cgaaaattat gcgcctgatt gcgcgtgatg aagcattgca tcagaaaggt actcagagta
    94741 aaatccgttt gtggcaaatg ggtaaagatg atccagaaat ggttgaaatc tcccgtaggc
    94801 tgaaaaaaga agcaactgct atcttcctgg aagtatatga acaggaaaaa gaatgggctg
    94861 aacatttatt ctctgttggt gatgtagaag gtgtatcgct gaaaagcact atcgcttata
    94921 ttgaacacct tacagatcag cgtatgcgag cggtagggct tgattcacca ttcaccccga
    94981 tccctaaccc gtatccgtgg atgaataaat ggctcaaaag tgataacgta caggttgccc
    95041 cgcaagaggt tgaagtaagt tcttacctcg tcggaaacct gaatactgaa atcagtgatg
    95101 aagcgtatgc aaaatgggcc agcaaatacg cgtgattgtc gggtagtaaa caagtacaaa
    95161 actgattggg atgtcgatat tcaaagaggt acgaagttcg gcaaccctta tcacacagga
    95221 accaggggag aaaacatttt agcgtttatc ccctggttcc agaatcaggt tcgtactggg
    95281 gcgatcacga ttgaagaatt gaaagaactt gatggaaaga ggcttggttg tacctgtgcg
    95341 cctcttccct gtcacggtga ttacatcgcg catgtggtta atgttttgtg tggtaagaaa
    95401 agatcacttg actttttgga tatataatgt atgaaatctg aattcaactt aacccttgat
    95461 aaatgtggtc gcatcgatcg aagttttgtt aagtgtggtg aacttaggca ttgtgtttat
    95521 tttattgcaa ttaacgatga aatagtatat gttggtaagt gtagggatat gtggaagcgt
    95581 ttagacacat atcgcaatgc aaagtattgg agagaagcca accccagcaa catcttaaaa
    95641 acgtgtcgat tggaaatggc tatcaaaaaa cgaaaaactg tgaaacttat cgtgactact
    95701 cacgatgaaa atacatatca tgattatgaa atcaacatga tacgaaaata caaccctgaa
    95761 tggaataaac agcactatga caaaggcaca aactaaaatt atcaataccc tttacaaaca
    95821 actcatgcag ttgtgtggtg aatccgaaac atttttcttc gttgatcaag taaccgtgat
    95881 gggtacacct gttcgaatct ttaactatcg catggcctca tatacagact ggctaaagcc
    95941 tggtgctctg gaatgtcgcg gtatcatgtt tgaaatggat ggagataccc ctgtatcaat
    96001 catcagccgc cctatggaga agttttttaa ctatgccgag gtaaaggcat gggaagcgct
    96061 taacgagtct cctattgaat taggcgacgt tttagacgtg atgattaaag aagatggttc
    96121 tttgatctca actttccttg acggtggatt tctggcggtc aagtctaaag gttcggttaa
    96181 atcagaacaa gctatggatg cgcacagcgt gttaatggca aatcgtgaat tgctgacccg
    96241 cttaactgag atcgctaaag aaaactatac ggtgaatatg gaatatgttt ccccgaaaaa
    96301 ccgtatcgtt gttggttatg attctcctga tctgcgtata ctgaacgttc gtcacaacat
    96361 cacgggtgaa tacatccctt atgatgaact ctttgctgac gcgctgttac gtgcgtatct
    96421 ggttaagcgt gagaatatcg aagtactgga tctggatgca ttcgcaaaag aagcatatca
    96481 gaatgaagga ttcgaaggct atgttgttct gacaacgaaa gggtttgtaa aaatcaaaac
    96541 aaactggtat gtcaacctgc atcgcacaaa agatagcatc accaacaata aggatctttt
    96601 cctaaatatt gttgagaata cggtcgatga tctgaaacag ttattcagtt cggatcttat
    96661 ctctctgaaa aagattgacg atttcgaaaa acttttcctc gatagtctca atcgtttaag
    96721 tgcgaaagcg ttcaaagcca ttgaagataa taaagggaaa tcgcgtaaag attttgctat
    96781 cagtctaagc gcagatttgt caaacgacgg tcggatcatc ttcgggcctc ttatgaagta
    96841 tttcgaagaa accgatccgc aaaaactggt cgatcgcatc attgaaatga tggttaaaaa
    96901 ttacgatcag ttcattcctg aacaatataa atgaggttca taatgcctaa gatatcatct
    96961 tgggtatggc ctgtaatcgt ggggctatct ttgatagccc ttttttacat tgcagtcgat
    97021 accaaaattg aaaatgcatc attacgcaag gatataaaat ctttgcaaga cgatgtgaag
    97081 aaagtaaaag agacgaatac aagcaatact gttatctacg tggaacaaaa atccaaagat
    97141 cagcagttag tcaaggatgc agggcgcaaa caccttttgt ttgagaaacc cggattgatt
    97201 gaaatcaaaa tcaacaaatc cttcgacgaa tatatgcagg aatttgaaaa atgaaattag
    97261 caatgatagt attacttggt gcttttctcg ttggttgtgc tgaacagccg cctgttcagg
    97321 tacttcccac tctacccgca caggttaacc cagtgaaggt aaaatggaaa gtgattgcag
    97381 acgttagaga aatcgacggg aaacaatacc ttgtgatgcc ctatgacgga aatccttatg
    97441 ttgctttatc atatccagat tcgttgattt ttcgtagctg gatgaacgac gttaaaagac
    97501 aaaaggatca gaccgataat gttctgtgta ctttgggata ccctgagaaa tgcaagtcaa
    97561 aataaccaaa acgttttttc gtgacataac agaaggaaaa gtttatactg cgaaaaagga
    97621 taaaaaaggt ctatggatag aaaacgattg gaatcgtgat atatggctca atctgacgaa
    97681 tgagtataac aaagaattaa ttgaatatga gatagtgaaa tgaatctgtt tatgactatt
    97741 ggcgttccgg gtagtggaaa aactacctgg gcgcatgaga aagcccgtga attgggtaat
    97801 actgttacga tctctcgcga tgatctgcgt agctctttgt ataatgctgg taaaggtgct
    97861 ggcggataca aatacaccaa agcgaaagaa gacatgattg cagaaatgca ggatcacatt
    97921 gttatctcca ctctgaaaga tggtaaaaac gtgatcatac acaacacaca tctgaaagaa
    97981 agtgataaaa atcactggcg tgaaattgcg ttggaacaca aagcagattt tcatattgaa
    98041 tattttgatg tgtctattgt tgaactgctt cgccgtaacc acaaacgcgg tcgtgatgca
    98101 ttacccgttt cgcgtctttg ggaaatgttt aaccagtatc gtaagatccg tgggttcgta
    98161 ccagcaatgg aaattgttaa tcctcacaat cagaagtgtg tgatctttga tgtcgatggt
    98221 actctaacca aagtgggaca acgtagcccg tatgacttta ccaaagtgat caatgatccg
    98281 ccaaatatcc cgatccagca actgtttcac ctgtacaaaa atgcagggta taaatgcgtt
    98341 gttgtgtctg ggcgtgaagg taatccgcaa tgcgcacacg atacatgggt tagcctgttg
    98401 agttatggtg ttgaaccgga tgaaattttt atgcgtcaag aaggtgatac caggacagat
    98461 tttgaagtaa aagaagaaat tttgtttgac aagattttag ataagtatta tcctgttatt
    98521 gcagtggacg atagagacac tccggtcgga atgtggcgag caaacgggat tccgtgctta
    98581 caagtcgatt atggtgattt ctgattgaca tataatgtgg gtatgttaaa gtacccacac
    98641 aaaagaggat tatattatga acgttattcg tgaagataaa cacatcatgg ttgaacttgg
    98701 cgatcgcatt cgcgtagaaa atctgggcga ttttcaccaa aaagttcgtt tgttgtgcca
    98761 aaaaattgct aacaaaattc aggaacaggg taaagctccg ggcgggtttg aagttagcgc
    98821 cactccggtt tctcagtatt cctatattgt ttatattcat gacgtggata ctaacagcac
    98881 ccaatctttc gggctggtgt taaatcctat tactggctac gttacatggg cggctgtatt
    98941 atgaacgtaa aaattattga tagagcggta atcacggacg aatctgtata cccggatcct
    99001 cgttattatg gcggtgtttt cggatacatc aaaggaactg atattgatat agtaacaagt
    99061 ccgatcgcag aatatgatat caacaaaaat cagacagaag ttcgcgttac tacaatcaac
    99121 ggttcagagt atatcgttga agcgactcct gattttatca aacagctact aaaggtgatg
    99181 aaagatgctt gatcatcctg gctctatgag tatggtgctc ctggaagcat taaaagcata
    99241 tgatatccct tgtcatttcg gtgaagtaac tgttaatact atcattgacg aaatcgacaa
    99301 cccaaatact ttcattgctt gccttgttcg aaaattcaca agttgttttc gaccgagtcc
    99361 agaaaaagta gtaatcagtt ctgtttctgc acatcatcga gtgttagatg atggaaagat
    99421 tcaagtttac tggaaagttc tttatcacgt ggtgtatcat gaagattgat gatattatgt
    99481 ttatgcttag agcaataagc gcttctaagt tctctcaatg tgtctctgtt aatgtcggtg
    99541 ctgcattgag aaatggtaac gggcgtgtgt ttgtaggcgc aaataatacg gttgatccta
    99601 gtcatcgttg tacagatcag tgcaatcact tattagatga taacgggaaa ctgagtgaag
    99661 aaaagcgccc tgaacattca caatggtcag atcgcaacga agtacacgca gaaatgcgcg
    99721 ttattatgct ggcggcgtct catgaacaaa tcaaagacgc aactttgtat acaactcatt
    99781 ccccttgctc acaatgtgcg aaaaatatcg aattttgtgt tgcaacaggt atgattaagc
    99841 gtgtagttta tctacataaa tacgatcgtg gtggcatcga gtggatatgg cgtctacagc
    99901 aatacggtgc cgaagtagta caacttgacc ccgaagaaat gaataaacat ttccggatca
    99961 aataaccaat gagtaaatgt atgtctgaac tgagtgtaaa agcatctttt gaatatgttt
   100021 tgattgaaac caacgctaaa gcggctggaa ctgaaattgt atcaccttct ggtattgtga
   100081 ctggtgttcg tcaacacggc gaggaaccga tctacggcac agtgttatca tgtgggccgg
   100141 atgtaccgga agaatataaa accctgctta tgggtaagcg cgtaccgctt cctcatgcac
   100201 aaatggcaaa cgtgccggat cctgaactga ttgcaggaaa ggcaacaaaa gaagaagctc
   100261 gcaagtatcc ggttaaatat gtaaccgcac actataaagc gattcaagca atttacgaat
   100321 aagagatcca acatggctaa acaaattcaa gcaatcatcg ccgataccgt cgcaaaatcc
   100381 aaaaaacttt tcgacaaagg cgacatcctc gaagcaccga cccgcatcga tgtaatgact
   100441 tcaatgatca ttgatgctca ccagggaaaa ctgaattccc gtgcttcgga agtaatggaa
   100501 tacatcgtac agttcgagga tgtatgcaaa tacgccaaag ctgttgatcc ggctgttcgc
   100561 gaaatctacc gcaaacagtt ctaaaaatat cggcccctta gctcaatagg tagagctaat
   100621 cactcataat ggttaggttc ccggttcaag tcacgggagg ggccaccaaa caaggcaagg
   100681 cacttagaga agcgggagga acagaatctg attctgttgg ttgtaggtgc aaatcctacc
   100741 cttgccacca aatttgggtg cgagcgcaat gccgttaaat ggttcggaat atgcaacctt
   100801 atccacggga aaggctctgt tggtatccgg taataggttc cccggaatgc ggggtgaagt
   100861 aaagaaactc ccagcccact aattttaatg aggtttatat gaaatttcgt gaaactgtga
   100921 aataccataa tgcggtcgaa tatacacaga tttttgttga tatgtctcct gcaaaattca
   100981 aagaacgcta tggcatgaca tttaatgaat ggaaagatgg gttgtccgat ggggactacc
   101041 gaaaaaactt caaattcaat gaatgttatg tggatgatga tccttacgat ctggatgttt
   101101 gtagtaaaac aacgcctctc attgagaatt ctccagaaca gctttacgaa tcttgtattg
   101161 actctgcata cgaaatttaa agagataaca tgaaaaattt acaaaaactg tttaaaatgt
   101221 ctccggcaat tagaaaaatc atcggagaaa atagcaatct aacgaatcgc aacaaaaagt
   101281 tgatggaatt ttttgtaaaa gagttcgatg attttgattc tgaacttcgt aaagcgcttg
   101341 aagcatattc caaacaaggg ttctttgcgt caccgcaagt gaatagtaag aaagaacata
   101401 gcgaacgatt ctttgattgg gagattgtca acctcgttcg tagaacaaat gtatctccga
   101461 gcaatcacca aataatttct cttgatactt cggtattctt catccagtat cttattagtg
   101521 gtggtttcaa aaaccctgta attccgttta caaatgaagc gattatcagc gaatttgatg
   101581 aatcatttgt atacatcaac acaaacaaat aatcaaatgg ctatcttcgg atagccttat
   101641 ttttggggtg tctatgcgct ttttaaagta tgcaagttgg atcgtactcg tccctcttga
   101701 cattattact ggagtattag caattctgtt tgccccgttt gttgtaccgt tctacaatga
   101761 gaaaacaggg catcttccta aaggcttccg gtggatggaa accttcgata accctattga
   101821 tggtgatggt ggacatatcc gccgttgggc gtccatacgc tatcatctgg gggcttttgg
   101881 ggtatacatg cagcgtgttg gctggttgtg gagaaacaag gcttataact tcgcatatca
   101941 cgttttagga cgtgaagcga caagcaaatt caactggaaa ggcaacccaa aaacagaagg
   102001 tgggccgaac cctgtaaatc atgggtatct gctcatgtgg aacgaatcag catggggttt
   102061 gtacgtttac aaaccgtggc tacggatcca caaagtgcaa ttctgtttgc gcgtttatgc
   102121 tggatggaaa ctgaaacaag aagttagcga cccagttaac ctggatcgtg caatgctggc
   102181 gtttcatttc aacccgttca ggtattatgt aatcaagtaa aggtaataca atgaaagcat
   102241 ttcaaatttt agaaggtttg catactggta cgatctacct ggaagaaggt aacgacgttc
   102301 ggatcgtagt atcaaaaaca ttaactatgg attctgtgat cggtaaagct cgcgttactc
   102361 cgtttgcaaa gcgagagatt gagatcgaat atcagccaac tgttaaggtg gaaggtggac
   102421 aacatttaaa cgtaaacgtg ttgcgccgtg aaactctgga agatgctgtg aagcatccag
   102481 aaaaataccc acagttaacg atccgtgttt ctgggtatgc agtgcggttt aactcactga
   102541 cccctgaaca gcaacgcgac gttatcgcca gaacctttac agagagtcta taatggcaat
   102601 tgctgatatc aagggttata aaccccatac tgataaaaaa gtagaaaccg taaatcgtat
   102661 caaagatgct gaaaatgcat taggtgcaat cctggaagat atcgaacagc gactatcaaa
   102721 ttcagatatt gattcgctga tagaggaaga attagatgag gtgcttgaac gtatccatca
   102781 aatccaactg gctaaagacc gactgaaaga agcctctatg tgggcgtgtc gtgcggtgtt
   102841 tcagcctgac gaaaaatatt aaaaatcaag ccgttgccga aaggtagcgg cttttttcgt
   102901 ttttggtgta aaaaagttgt tgactccttt ctcacattcc cttatagtta atcccgtaga
   102961 caagaaaaca cttttatgag gatgacatta tgaaacgctc ttacaacatg aatgaactgg
   103021 ttttcttcaa aactcgtcgt gaagcacgtg cttacgttct ggcggctggt aaaaatactt
   103081 ctgctgctat cgatatgggt actgataaag ctgttggtgc tcgttgggcc gctgttatcg
   103141 ttatcgctgc tcctgttact ccggttaaaa ctctggtact tggtgcgcgt cacgccgaaa
   103201 ctcttaacac tgctgcaagc ggtaggggcc acgaagttaa agtgttcaag aagcgttctt
   103261 atctttcatg tgcaaggggt taactatggc acgattcata tataaagtgg aatacgaaaa
   103321 tactgagtta tctgatacct ttttgaagat gattcgtgat cacgggcaac gtctggaaag
   103381 agtaacgatt gatactgctt ttgattgtcc tgttgggttg gttctgacat tatcttgcag
   103441 ccccgcaaaa gaatcagccc gtgtagaaat gttacataaa ctaaatgcat tttatgaagg
   103501 tggtagtgta tggcgagtat tgtaaaattt ttcaccgact cagtgaaaga aattaaaagc
   103561 gctctggaac aatgggacac tcgttgtgat gtatccatta aatcagagta cgaaacaact
   103621 tatgatcgtt atgatccggc ccgtggtttg cacaataacc cccatgaggt ggaagtgtga
   103681 aatactacgg attcaaaacg agtcattttg gtaaagcgta tcgtacagaa aacatcgatc
   103741 gcaaacgtcc ttactatgat tctttagtac gagcgggacg caaacgcgct cgccaggaag
   103801 ggaagaaaga aggtgaagat cgtggataat tggaaaacgt ggatatcaat tattgttggt
   103861 gttatcatcg gtcggggttt gtatgattta atcttttcgg cgggggttca ttatggacat
   103921 tggttcgggt agtcaatacc catcatgcgc gttgagcaac ttcgcccctc atccattcac
   103981 gtttgacggg gtagaatgtg catcaatgga gggcttttta caaagcctta aattcagtaa
   104041 tcccgatatg caagcccatg tatgtactct ggtaggtaag gctgcaaagt tcaaaggcaa
   104101 aaagaaaaaa tggtggacta accagaccct atactggaaa ggtatcccta ttcatcgttc
   104161 ctctgaggcg tatcaaatcc tgattgaaaa cgcatataat gcgttattcc ttaatgaagg
   104221 gtttcgccgt gcgctggcag caaccggaaa aagtaccttg acacattcaa tgggaaagaa
   104281 taaaataaac gaaactgtac tgactgaaag agagtttgta cgcaacttaa cccgattgag
   104341 agatctgtta tgagtgaaaa agaaagagta gaatgcgtgt ttctgttcaa aggcgcgatt
   104401 aatccattag cgttactgta tgcgcaacat gcattacgtt caacgttgat tcagagtgtt
   104461 atctataaag caggtgtgta ttatgttacc atcggcgcaa ataacatggt tgttattgaa
   104521 tcctacgtta aggaatgtgc attaaacggc gttgtctttg ataaagtcga ttttgatgct
   104581 ggggtagatg ctgtttatat gtataagggt tgatatgagt tacgtagttt attttgattg
   104641 ttcggatctc gatccgttcg tgcttcaaca ggcaaagaaa tatcatcaag atgtcgttgg
   104701 cattggtgta acaaatgatg atatgttgtg catcgaattt gaatattatc ggacatttga
   104761 gcgtgattat ttcttgggtg aattgaatgc attcaaaagt acccttttct ttgatcgtta
   104821 tgaggttata tcttgaaacc tgttattctt accgatattg acgggatcgc cgtaaaatgg
   104881 caaagcggcc tcccgttctt tttgtctaag cacaacatgc ctactgatat tgcattagaa
   104941 atggttacag atgaaaaatt tcgtgatatg accgaaatct tcggatgtga tcagcagttg
   105001 gctaaaatcc ttatggaaga atacaataac agttctttca ttcgttatct gaatgcgtat
   105061 gatgatgcat tgattgtgat caaccgtctg aaaacgcaat atgatttcgt tgccgttact
   105121 gctctgggaa caaccccaac agcaagcctt aaccgaattg ctaacctgaa tactcttttc
   105181 ccgtctgcgt ttaaagaggt gatggtcgtg ggccacggtg aaacaaaaac tcatcgttac
   105241 ctggaagcga aagcaaagta tggtaatcgt ctggtttgct ttgttgatga tctcgcgata
   105301 aacttaaacg aatgtcataa cgtcattagt cagttgccgt tattccatat gttacgtggt
   105361 gaacgtgaag aaacaaatgc acctcaccag ttagtaaaat catggtttga aattgaagag
   105421 aaactaaatg atcttgtcaa tccttaatga acttgcgtct actctgaaaa ctaaagagaa
   105481 agaagcaatt ttaaaacgta atgccgataa tgaattgttg aaagaagttt tccgcattac
   105541 gtatacaaaa cagattatgt tttatgtgcg tcaatttcct ctggtagaag ggaaaccagg
   105601 cacaacaccg ctttccgatg caatcaaagc attactggaa gatttagcaa gccggaaata
   105661 tacaggtaat gcagcgcgtg atcgtttgct ggatatcgta tcgtcagtga acattaacga
   105721 tcgtgaagtg ctacgccgta tcattaaccg cgatctggaa tgtggtgctg gcacaacctt
   105781 accaaaccgg gtatggaaga aactcattcc tgaacagcct caatgcctcg ctacgccgtt
   105841 tagtgaaaag gctttacgtc gcatcatttt ccctgcttac tcgcagctta aagccgatgg
   105901 tgcgcgttgc atggctgatt tgctagaagc attaaaccgt aaggtatcga gagcgggtaa
   105961 cgagtacgaa gggttaactc agcttgatat cgatctgaaa aagattcgcg attatctggg
   106021 atatgatgta gttctggatg gagaattgat ttatgttcct tccggaaccg taccaacatt
   106081 acctgaacct gaaacagaca tgcctttttc tttatctgct ttcatggacg atgatgataa
   106141 cgacattgcg ttatttgcgg aagaagttcg caaagtatcg accccagaag aagaacaggc
   106201 agaagcaaaa cgcgaagaag ggaatgggat cgtaaacaaa tctctgaaag ggacgatcac
   106261 cgaagaagaa cagcgaaaca ttgtttatgt tgtttgggat attattccat atgaggtgta
   106321 ttacggcgaa gctgaaagtg ttcagactta tgatgaacgg tttagcctgt tgcgtgatat
   106381 cctcctggat ctttctctgc cttctgttcg tttgattcag tccaagctgg ttaataacat
   106441 tgcagaagcg aaacaggact ataacaatta ccgcaatgac ggtaaagaag gttctattct
   106501 caaaaacaga aacttcaaat ggaaagattc gcgagtagcc gatcaggtta agctgaaaaa
   106561 caaaaccccg attgaactac ggatcattga tatctacgcg cacactaaag aagaccataa
   106621 ggtcggcggg tttgtggtgg aagatttatc cggaatggct cgaacgaata ccggatctgg
   106681 gttaactgat accgattatc gttacgatga tgatggtatt acccgtgtat acattccatt
   106741 agatgaacgt ggtgaactgg atcgcgaata catcatggcg cataaagatg aatacattgg
   106801 ggccattgta gaaatggaag ttgacggcct ccagaagtcg aaaacgcgta agaaagggga
   106861 accggaatac agtttcttcc ttcctattat caagaagata agacgcgata agaccgaacc
   106921 cgacgatatt catgttgtct ttgcagatct attttgataa aaagcccttg actccggtcg
   106981 ggggctttgt tatattgggc ctatcgaaac gtaaatcact aagagaatat attatgacta
   107041 gtagttatca gaaacataaa acccttatgg caaacctgtc aggtaaacat atcgacgaag
   107101 taaaatctct gctgacagtg accgaaggtt cccgattcga aacaaatcac gttatcaaac
   107161 cttctgtgaa gaaagtactg aaagtgatct acaaacatcc agtatatcag tgcgttcata
   107221 tcatgaacag caacgcattt attttcgtat ataacgaatc cgatgataat tgtgttggta
   107281 ttttccgaaa acctaacttt gaatgtatga gcgaagcggc tgttgcaacc ccgatcgttg
   107341 atgaatatcc ggattatgtt caacgcaaca tgcgttatgt gcaatccaga cttgcttatg
   107401 cacacgattt taattctgac gcggtagaag cgctggcgga tatcctttgc aaaaaccaga
   107461 aagatcgcca aatgacaaaa tatctgacag atccaacacc gtcaacaatt cgaatttctg
   107521 ttgaagttcc gtttgaaaac catttcatgg cagttgaagc gcttgctaaa cttggtttag
   107581 aagtgaaaac agaagccgtt taatagcact ttttgttaaa aagcctcttg caatgcaggg
   107641 ggcttatttg gtatattgtg ttcattgaaa cgaaacacgg agataaacaa aatggctcac
   107701 atgatgaaga aagcagaatt ccttaacctg gttaaagatt gcggattcgc tcacttgaaa
   107761 acttttcgtg gtagtgttta cctctatgac cgcgaaatcc aggttgccga agtctattgc
   107821 gcttctaaca tgcaagaatc tggcattatc tctgcaatga accaatcaat caaataccgt
   107881 aaatggatgg gctgattatg aaagttaacg tttcttatga atctcgcgtt aatggcgcac
   107941 agtggcggaa gctggataac ggacaagtgg aaaggcgctt acctggttcc gatgagtgga
   108001 cacttgcggc agtgttggaa accgaaatcg atctggcaac aaaagacggt attttgtttg
   108061 aggtgaagaa atgatcacac tcagtgatta tcttctgttt actgctcttt gggcggcttc
   108121 gatattcata actgctttga tttacaataa acgtgatgat tttgggttgt gggtattcat
   108181 tcacgggttt cctctttcta tgtggatcgt gatgactgct gaaattctcc attaatagca
   108241 ctttttgcta aaactatctt gttcttgttt ggtatagtgt gttcatcgaa acgaaacaga
   108301 caaaaggaac tacgaaaatg gctagaacaa tcaaagattt ccacgatgac cagattattt
   108361 ctaatgcaat gggtggacgc atgatcctgt tgatggacag tgacggtgat atcgtactgg
   108421 ttgttgaaaa cgtagttcac tacagtaacc gtagtctgga agggatgttt aactggttga
   108481 tgcgccagca tagagcggag aaaagcagtc tcccagcggc atgtaaagcc cacgctaaaa
   108541 acctggtaac tatcactaag ttaagaatca gatcttacta aaaagttgcc ccttcggggg
   108601 cttttaaccc caacaaaagg aacatcacat gaacttcatc gatatcaaca aagatttgga
   108661 aggtaaaaac atcaaactcg ttaaccgtga aatgttagag agtcttggta acggtggcga
   108721 aaaattcagt gaagaattct ataacaattt atcgttgatg acggtcaagc gcgttgatgt
   108781 tcagggtggt tctggttggg tttctgcaat tccggtttcc ctggtagatc aagcaacata
   108841 tgacccagtt gcggattcat gggatctgga aatgccgttg gtattcgaag aagtcatgaa
   108901 gtgttacgaa atcgcataag ggtattatta tgaatggcgg aaaattacaa atggaagtta
   108961 gcgaagaaga agttaaagag cggttatcgg tagcaagaag attccttgaa tctatcgacc
   109021 ctgataaact tggaaaatgc cctgatacga tttgccttaa ttgtgggcgt tctgttcttg
   109081 ttggtaagtg ttgcgataat ccaaatatag ttgtgatgga aaaggaacaa gtatcccccg
   109141 aaacatggga tcagatccag gaaatcatta aaaatcctcc agcgccaact aaaaaattac
   109201 gtgaattgat gacaaggaaa atgaaatgag caaatttaaa ctaagtgcaa ccgttcgcct
   109261 tattcgttgg aatggtgaag agatccgtta tgatgacccc gaattcgccc atgaaattct
   109321 ttcgcatcgt ctgggattga aaaacgcgtc attggttcaa actgttaaaa catcagcaga
   109381 gccggaaatt tggcgttgtg ttattctgga tctcgataac aacattgatt atgatgatcc
   109441 taagaactat ccgcttctgg aagcacaagt tgagaatgct ccagaagaca gacagtgttt
   109501 tttggttgag ttaccacgcg aacattacga aaacatcata aaggcccgta aaaaggtcaa
   109561 taacaatgtt ttcgatctcc acctcggatt gtttgaggat taagtactgc tagttgtgtt
   109621 cgtagtagcg gcgctggtag gttcccccac ctgtatacat tcaagtgttt gcaggtggaa
   109681 atcttttgat acgtctcgaa cacattcaac gatcagatat tttcctgcat actcttcccc
   109741 aaatacctca atgattgccc ctaccttaac atctaaacga ccctgcttta tatcgaatcg
   109801 gatccggcgt tcatagctgg ataacaattg cattttagac gcctggaacg gtttaccttc
   109861 tgaatcgggg ttctgaaagt tggtatcata gattgcatta cggtttgtga agatccatgt
   109921 attttctgtg tctgtatcag ccagtatatc accgtacatc tttttatcag tcaatgacag
   109981 actaaagaaa ctggcatctt taaacagcgt tgtgttatcc ttatgggtaa tatactgggc
   110041 ttctgtgaat atgacagtat caccaacaaa cacgttatca acgttaaatt tgtatgctgg
   110101 gatcggtgtc tgggccagaa tgtcagttga acttttaagg aaaataccgg aaccatcttc
   110161 ccacagataa cagaagtcag aagaaactac actttgcccg ttgtccctga tataatcaaa
   110221 tatatcctga tatgtaccat ttagacatcc aggagggata cgtatgttac cgccgtcaac
   110281 ttcgggggta agtagtttca ttttgctata cagtgccgtc atacactctg taatcgtctg
   110341 tacggcgttg ttactaaatg aacgggcaaa cttacgtctg aacgttttat gcagcggaga
   110401 gaggttcata cgcagcacag agcggttttt atcgtcagta tctacgttag agtaaagcaa
   110461 tccgtaataa tgttgttcct gtgtaccgtt gtactggaaa gatacctgta tgatcggctg
   110521 gataagttgc tgatagatta actgtgcgtc gtatatctgc atcagcgttt ccgatgagcc
   110581 gttaatcatc gtcttttcac taaacgagac aagagcgggt agcaattcag tatatgcgtt
   110641 atcaatatat ttttcgtatg atgtatataa tttaatcgat gttattcgat tgacgatttt
   110701 ttcagccata aaaatccctc ctaatatatc ctatttacta aatagtaaat aatgacccag
   110761 gttcaatttg aggcaataat gaaaaataaa actcttgata aatttatgac tacacggctt
   110821 gaaatcaaga agacaaacgt taaaaccgtt catcttccgg atggaacagc cattgagatc
   110881 cctaagatgt cgtatcgtca ttttgtaaag attaagactc tgaaagatga cccagttgcg
   110941 atcatgcgat tcatcattga tgacatcaaa ccgcgtgaac tgacagcagc ggaaattgaa
   111001 tttgtgttga tccatatgta tgcacacaat aacgctgatt atgccaatac gcttaaagaa
   111061 attgggctaa atcttgatga cctcaaaatc tccgaacctt gctatgattt tacgtttgac
   111121 aatgtgcggt tagtctttga caaacccagc ctgttaaatg ctcaccttcc gttcctcatc
   111181 aaagaggcat atgttgacgg taagccagta gaattaactg aggataaacg agacgaatta
   111241 attaattgcc tgtaccgatt cgaatatgat caggtatcgc gtggtgtcct ccaggaagta
   111301 tacattattc atgaggggaa aaccatcaaa gggcttaaca tcattggtga atgataatgg
   111361 ctaactctta tttcaacgaa gaacaaaaga aaaagtttct gaacagaaac aacaacaaac
   111421 aaccagcggt caccaaagta acagcctccc ttgatgctga aagcgtccgt gacctaaagg
   111481 aaatcaacga taacaccctt gaaagtgcaa tcaatactct tgatatcaaa gaggggttga
   111541 aatcgttcga agaaaaattc cgtgacaaat tcgcggggtt caaagaacaa tacgaagagg
   111601 ataaaaagga atcattagcc gaacaactac ctgatttcgt tggcccgatc cgtcctatat
   111661 ccttaaccga tgataactca aaaactgttg acaatacagt aaacgttaac caaaatggtc
   111721 agttcggtaa gctggaagaa aacaccgaat ctatttttca tgctattaac aaacttgttg
   111781 atttatatga aaatactgat aagcataagc ctcttcctga accagtggaa gaacctgatc
   111841 cgtatgtaga cactaagaaa aaacgcatca ttgatgatga agacaaaaga agcaaaactc
   111901 tggatagcat tgctaaaagt ctggtttcta ttaaaggctt tacatcgcag atccttagcc
   111961 gtttcattgg ttactctctg gaagcaatgg caaagtttgc taaatggacg ctccttattg
   112021 gttcgttaat ctttacattc gatgtgttgc gcgtcacaat acgcaaatgg ttcgaagata
   112081 tcctgaaaga aggggaatcc tcaaagaaac tatttggtac atatctgggt aacgtaaagg
   112141 ctatcgtaac aaagattgaa gaaggtttga acaacttcaa tatgaataac ttaggcgaat
   112201 cactccgtga tttgttcgtt gagcctatga agttgttggg acaaactgta caaacggcaa
   112261 tcactgaggg tatcggtcgt cttattcaat cattgggtga atcaactggc atagacagca
   112321 ttaccaatgc cggacgcgga atgcagatca ccgctttacg tgataaacag aaatttgatc
   112381 ttgagttgac caaagacgat attatcatga ttaagaaaca agaactggca gaacaacagg
   112441 aagcattgga aaaagaagat aaagccattg cagcacgtca ggcgttgacg atcactccta
   112501 gccagatccc caacggttcg atctacaaag tagctcctac tgattatcag gaaagaaatc
   112561 agaagattgt cgatgctgac aaagaacgtc tggatactat gaaaaaacac accgacgaat
   112621 taaaaagtca ggtgaaattg attgaaggca gtgcagaaga agcacagaag ttagccgatg
   112681 aggaaaacaa acgcaacaga gaacgtgttc gtcaggcaca aatcgaagcg gatcgcctga
   112741 aacaagcgcg taaggaaggc aaacaaccgc cagaaggatc cgagaaaaaa ggtgatgatc
   112801 tgttgggtaa agcaaccaac tatgctaact ctgaaaatct ggatgcagcc gatatcaaat
   112861 acattaacga tgaactgttg gatcagcttg aaaaacgtcg taatgaaggc aatctggacg
   112921 atgtacagaa ggatagaatc tctgacctta tcgagcaatt gcaaaacaag attgcagccc
   112981 gtacagaatc cagcgccccg atcgacgcac agccaccgtt agcagcaaat aaaccggatg
   113041 ctgataaagc aagcaacatt caggttaaca acaaaactgt taacaacaac gtaactcatt
   113101 cagtacaacg cacagagcat aaaccgctcg tagcgctggc ataaggaaca tataatgaag
   113161 ttttctatta ttgatgacag tataaacact ctcaaaaata ttaaaaatcg cggtatcccc
   113221 tctgggggtg ccgcaatcac agaatcagta ttaaagcaaa ctatcgttac cgccgaattt
   113281 ccggcccaac gtgcagcagg tatcgataat gcttataatg cttcgagtct gtataataac
   113341 ggccttctgt tcactgcata tgattttaat ggtgttggta gtaaagacaa ctatcgttca
   113401 ttacgtcagg cagcacagaa cccaaaacaa atactatcat ctgcgacggg taatgttaag
   113461 tacaaacaag tgttgaatag ttctattggt actatggaac ctgtttgcca gatcctccta
   113521 ccgcgaagcc tgaacgataa cgaagtaaac agccaccgct atcaggatgc aaacgatagt
   113581 ttcttaacca aagggttgag ccgtgttgtt tcaaacatgg tatggggcgc tgtagaatcc
   113641 gtttctggcg gtattatggc agaccgaaga gaagcccttg atgttggtac taaagccgct
   113701 ttccagggtt ctgacaagcg aacaaagatg tattacaata cattcgtgat cgaaagccgt
   113761 aatgatttgc tggaactgat taaaatctac tatctgttta ctgttctggg ttatggtaca
   113821 acttctggcg gtactgctaa agaggttgct gcattggtta aacaatatta cggtgttctg
   113881 ggtgctaaaa ccgcgaacgc aattagccct tccagtaacc cagtaacagc gtcagatttt
   113941 gataatagtc tgggtaatga tgtggttgac ttcatttcaa acgtagaggt tattaaatcg
   114001 cctcctgtct ggtttattcg tgatttccag tctggggatt ccttgcgttt acctcattca
   114061 acctttgggc cagcaggtat taccagtgtt cgctttggtc gttctattga taatattgta
   114121 aatacattaa gagaatcacc aaataccccg atctcacttg aggtcgaaat tcaatttatg
   114181 gaactgatcg atatgcgtca ggattctatt tttgatacaa attactaagg agatatgatg
   114241 ttttacaacg tagatgaatt tttatcaggt atggctaatc gcgattttca gcgtagcaac
   114301 ctgtttagcg ttgtatttgc aaccagccct gcatcacgta tccttgacaa cacgatcggt
   114361 agtattcgag atactttgat tgatggatct attagttcta tcaacgcgaa caacccgaac
   114421 gaattcatta atgctatcac tggcggtgtg agtaaattgt ttagttacac cgtcgataag
   114481 gcgattatgt cgctgaacaa aacaggattt agcaaaatca tcggggcaat tagcccccgt
   114541 ttgattactt ccctgtttgg tgatagcatg tatggacaac tgctatctga attccgtgat
   114601 gaaatgatgt ataatatggg tttaagcatt atgggagtta acctccctgg taaatccatt
   114661 gggtacgaat acgtttataa tggtggcgta cctcaaatca gattcactcg ccctgagaat
   114721 ggggaattgt cattgacgtt ccgcaccgat tcagaagccc gtaacctgaa aatctttaac
   114781 gaatggattt ccgctattcg cgatgatgta acaggacaat acgccttcat tgatgaagtg
   114841 acaagtacta ttcaggttaa cttacacgat cgtgatggtt caccgcatac aacatacgta
   114901 tttcagaagt gcttgcctgt caaaatcagt aacagtgaat tgagctatga gaacaacaac
   114961 gaaatctgga catttactgt tgattttgcc tataaaacat catgggttgt tgaggctgat
   115021 aaagaaggct gggaagggtt caaacaatcc gtagaggaag gtttagccat tgcagcacgt
   115081 accgcaatta caggacaata aaggggctac ggcccctttt gaggatctta tgtttgatat
   115141 tattcgagta acattaccat cagggatcaa acgattccct atgtttacag ttaaagacca
   115201 gtttaaacta atgctgaccc gtattgatat ggaaggtcgg ccccttaaag agcaacagga
   115261 aatactggat gaagtgttgg atctgcttta ccctgggtat tccaaaacag aacaggaata
   115321 tattttcagc cgggtgtatt gtggttcgtt cggtaaaaac gttatcaagg ttgtgatagg
   115381 cggtaaaggc gggggccact ccgaagcctt catggtgatt aatgatattc aactggaaaa
   115441 cgaatacaag ctgaatgatg aaatcacatt agggtttaac ttcccccgta cacgcaatac
   115501 aagcgaagag ttgtttcttg aatgtatcag ttatgtgata tacaacgaac aacgctatga
   115561 atggacatca ctaaccgaag aaacgaaaga gaatattctt gatatcgtcg aacttgatga
   115621 tgtcgaaaaa atagttacta tgctaacgaa atcggttgat gtttctatgc gcggtaaatc
   115681 atttagtggt atgttaaccc tgttcaagat cctgtttagt cgtggggatc tggatgaatt
   115741 tgtgaagacc aactatctgc taaataaaaa tggcctgaac ctggaaccta tcatgaatag
   115801 tagcccaatg gaaaggcaaa tttatactgc attgcttgca gaagacttga aaaaacaagg
   115861 tgctgttaaa tgagaaagca tgaatataaa cacgttgaga aatataatgt tgattatcgt
   115921 cctctgacac atacagagtt tacccccaat gcagatttta tcaaagggga tgtttacctg
   115981 tatcaaagag aatatctttt cattctggca cttctggaaa gtaaaaatat cgatacccgt
   116041 caactgttca tcaactgtga agaatgtcag gaaagaatag aattccagct taaacgcaat
   116101 caaatcatgg ttgaagattt tgacgataag ctatacggca atgacgggat cgcgctatct
   116161 gttcaccctc gtaagactgg tgatgaagag atccccgatc ttatcgatta cgtaatgata
   116221 gacggcgaac agatcatgtg gagtgattgc agcgacaaag ataaagaaat ggtgttggat
   116281 gcaatcgact atgcaaccta taaatcgatt tctaccgccc tggataagcc agcagtggtc
   116341 gcaaacattc cggtaaggtg ttcgtgtgga catagccata tcgtctctct gagaggctta
   116401 cagcaatttt taaaggtggt ctaaatgggt gtaaatctga ggttgctata tagcgatata
   116461 gaacctaaca tgcaacgaga ttggaataat gacgtagcgg cctcaaaagg ggccgcagca
   116521 gtaagaaata gtttgattgg tatcgtaacc acgatcaagg gtacacgtcc atttgatagt
   116581 aactttggtt gtgcaattag tgatatgctg tttgagaaca tgaaccctct gacagcggaa
   116641 tcaatcagaa cttctatcgt atctgcgatc cgggcctatg agccgagggt atacaatcta
   116701 acagttgacg tgatccctgt ctatgatgat aactcagtaa cagtaaccat ctattacagt
   116761 atcattgatg acccggatga cgtagagcaa atcaaattac agctttccgc atcataacaa
   116821 aaagcccctt cctttcggtt ggggctttct tttagaattc aatgaatccc attagtgttt
   116881 gatatcgcaa ttcaaacggg gagatataac tttgcatctg gttttgatcg gatacgatgt
   116941 aataatacac ctcatcatta tcatcataca gcgcttcttt gatgatgcaa tagcgatcgg
   117001 tttccacgtt cacataaaga gtatccatgt actttgtaac tttggaaccc tgtgaactga
   117061 tctcgtgaat agcgttatct atgaacagtg acaatgcttg catgaagtta tcaaactcac
   117121 catattcaca gcccataata gaaattgcag tgtattggtg ccagcctttg attgtatctc
   117181 cacggcggat ccatccgatt tgtctacccc cgatagatac acaccatact ttaccaatag
   117241 ggctatagaa ccgcacaact tcttttaata acagggacat gaccccgcat tttgtataag
   117301 gattcatttt aacctcattt catatcaagt agccatgaag ggctagtttc aagagaaatc
   117361 gcagtatatt cgtattttac agtataacct ttgaaaccga aaggaataat tgcgttttca
   117421 ttgagatatt tgactttgtg ctttgcttct tcttcattca gagcagcaca gactgttgtt
   117481 tgttcaacgt taccagcagg agaagtaaat ttttcaatga tgatatatac gcagttcata
   117541 tcgtttcctt atttcagttt ctttccggtg ttgagttcat attctaactc acgaattttg
   117601 attcgtaaag tcattaaaca tacctggttc tgactgtaaa ggtactgggt gatgactttg
   117661 gttttaaact tctcatcgac tttggaatct ttgagccaat cagacatcat ctgatacgtg
   117721 gggaggtgtt cgcacttctc atcgtctgac atcgcatcat acgttgcttt gtccatcgga
   117781 ggcggttcct cgaacgcgag agcgggggtt gcgagaagac tcagtgcaag tagtagatat
   117841 ttcataatgt attcctcatt gttttcgata gaaccaatat agcaaaaagc cccgaccgaa
   117901 gtcaagggct ttttcatcaa tgcaagaaag attttacata ctgttggatc ttttcacgac
   117961 atgtatcaac tgaggtgctt tccgcaatca cggcatgaca taacgcctcg ccgccgaccc
   118021 agaaactcat catgtactga atatcacgac cttccatttc tttttgatgc gctttgattc
   118081 gatcgaaagc gttttcgatt gtttcagtag cagtaagcat ttcggattcc ccgtcaacct
   118141 ccgccagttc cccatcgatc atttcgcttt caacttcttc ccagtatact atcgttatca
   118201 tgcattaccc cagtggttaa ccgtcgtaat ccccgccaca attcacatca ccttcaatga
   118261 acagttcgcg gttatcacgt aataaattgt actttctttc gagttcaggc ccgaacgcgt
   118321 cggcgtcggc ataccagtca tagttataac atccggtttc atcgtcgtat tctggttcat
   118381 cgcctcgctc gttgaagtga acaattttga tatcgtccat tcccagttct ttcagcttat
   118441 cccagatata cgaaatctca acgctatggg aactgaacgc ttccagtgag atcgtaccgt
   118501 cgctatcgac ttgaggaata ccccacttcg aacgggtatc atcggtgatc atatctatta
   118561 atgactcgat attattctca ccgtagatat cagcaacttc cttttcttta ccagggcgaa
   118621 caagtccgat cccgataata aagctactgc ttgagctatt gctcacaaac ccagaacgaa
   118681 ttttcatcgc atcaccatat taccaatcat gaatagaggg attagcgcga agacgatacc
   118741 ccatagaatg accttatctt cacgacggtc acacccatga tagataacac ctccagcgaa
   118801 aatcaataca acaactgaaa cgaacgcgaa taaagaaatc atttgcaggt atccattctc
   118861 atagaaactt ctttcaggat cttattcaga tcgtgaagcg catcttttac gttaccttcg
   118921 ttataggtaa gcatatcctg gtacagccct ttcaagcaac gattgattac atatgctttt
   118981 tcagaaggta acattgtccc agagcgatta taatctctga aaatgtccat catcgtgccg
   119041 ttgttaccag gtaatgacgg gttgaagtta accataccgg acatcaaact atcaacatac
   119101 acaaccgttt tgttatcaga acgatacgcg ccaccaactt taaaccagtt gctgaacaca
   119161 tacggagatt cccgaacttc gctcagatcg gttccgattt catcgatgtt tacacgaatg
   119221 ttgttaaaat acaccgactc atcaatagaa ccaggacgcc atacgatagc accattgtta
   119281 tttttgaatc cgactacatc aacctgccag ccgttatctg ttaaccggac atcatcaacg
   119341 acgatgaaat caggtagctg tgaatgaaag ccgatgtttt caggacggga attacgaaac
   119401 ccatcacgat tggagaaata aaggatgtca ccttgattca gttcacatat attcataaga
   119461 tttttaaagt ccaattcaag taattccaca agtcacctca aagccccctt tcgggggcaa
   119521 atttattaga gtttgacttc tttttcttcc agaacgattg tgcaatcaaa tttcacatct
   119581 ttccagaatt ccgctgcaac gatatctgtt gcggtaacgc ttacgctggt ttcttcgaaa
   119641 tccagatccg caaaccaggc gtgtccgacg acaataccgt acattacacg actcaggcga
   119701 ttattaaggg cgcgaacctc tttaatagtt tcctttgtct gcttatcaag atactcgatc
   119761 aggtcattct tgtcaagcgc ttcaatctct ttagatactg tatcgtaagc ccacagaatg
   119821 atcaggtcac cattgttgag tttcttctta ccttcggcgc gttttgcaac ggtagccgca
   119881 acagccggaa gtgatgaaac gcctttgatt ttcacgttca gttctttcga catgtaaaca
   119941 tcagtcgatt ctgtgcgctc aaccttcgga gagaagccgt aatcacggat cccttgctca
   120001 gacaaccatt caccagccgc ctcaccaaag cgctgtttaa gcccttctgc gttgcgtaaa
   120061 ccaatcgcgt tatcacggaa gaacttcatt accttctgac ggcctttcag gatttccaga
   120121 cggacgttat cagcaacaaa ttccttacca gaaataccgc gagtcatcga acggttaacc
   120181 agaggcagag aggtaaagtc aaccagtaca gacatacggt cttcaccaat tttcgccagc
   120241 ggtttgatag tcaggccaga agcacgtaag tttttcagag tcggaatatc agtttccagc
   120301 ggcagtactt taacgttcac gataccatct ttaacaatgg taaagttacg cacttgtttg
   120361 gtttctactt tttccggtaa tccaaactct ttttgtttgc tttccggaat ggttacataa
   120421 ccttgtagat ccgtattgat ggaaatgttc ggacgggaac tgttacccac caggtgtttc
   120481 actgcaactt tcgttgtggt ttgggtaaat tccggtttcc atacttcatg cgctaccagt
   120541 tgcgccgcca gtgctttacg ttcttccgga gtagaagcgt ttgcaatctg ttctgacagt
   120601 ttatccagtg tatcatcatc tttctggaca gtctgacggc ctgtacgatt gtacgcccag
   120661 tgttcagaag acaggtcgat cacggtgtcg gtttctgcca gcagttcgag agcatcaacc
   120721 agagtaaacg cattttcatc aggaaccatg ttgtaatcaa caccatccat cagacgttta
   120781 gccggatcaa caaccgcttc ggagatcata tctttagcgt tggaataatc ctgtttggta
   120841 aagcagttat cgtatgcttt aatcagacgc acatcaccca gctttttcag aactttccat
   120901 gccagatctg gattcatggt atgaagcgca tgatacagaa ccacatacag aacctgttca
   120961 ccttctgctg ttgccggatc gaagccgtca acgtcattga tcgcgttttc acccagcgcc
   121021 caaatgtttt tgatatgttc cggaaccaga acaacaccat ttgcagcatt cagaacatac
   121081 acacggcctt catccaggta gatcgcatgg gttgcatcgc caactttgac ttcaacacgt
   121141 gcggaggttt gcgcggtaat gatttcatca aatgcaggta catacgcatc aaacccttca
   121201 acgaatttgt gtaatgcgtt ggttgcttcc gccatttttt ccagcagagg acggtttaca
   121261 taataaccat attccaggaa agcaatgttg ttaaacgtca acggcagagt agaacacgct
   121321 ttcaggatgt catcagtacg ccagcagtta tcataaccat cagtcaggaa gatcagactg
   121381 ttcagattgc cattatccgc ttgcagatcg gtagcgactt caaccgccag ttgcagaggt
   121441 tcaacgaagc cagtacatcc ggtcggacgc agataacgat cgatagcatc attgattttg
   121501 ctcaggtcgg atacagagct aaccttttcg cccacgaata cagaaccgaa ctgaccacgg
   121561 ctggagaaat acagaataga tacggtatca tcctgcttaa ccagcgttgc caggttgttt
   121621 ttcaggtgct gacgaatgcg cgggagttcg ttatacatcg atccggatac gtcacaaaca
   121681 aaaacgtggt tagtcggggt tggtttggct acggcgtttt tgaattcaat gttagtgatc
   121741 ataattttct catttatagg taaatttgat taaaatttcg tttacttttt tgctaataat
   121801 atctaatgca tcatcgcatc caaacttact actcaacaat gaaacaaaat catccatcgt
   121861 tgttgtttga gactcgccaa cgtcaaaaga cagagcgtag gcaacaggat ttttaatcct
   121921 tacgatttga atagtatact cattcagatc aaaccgttca agatattttc gcaaagaaaa
   121981 taaatcaatc ggtactggta gagtttgact aaacgttatt tcttccccca gttgataggg
   122041 gggcattttt acacagattt cgtattccat cagtgatgac tcttcatagt gtgttccaga
   122101 ttacggaaaa tttgcccgtg ttcaagctgg gattggaatt ctccgcattc atcagagtaa
   122161 gtaaattcat aaatgaatac accgtcctga ttgccaaatt tagagttgta ctcttcatac
   122221 aaccacatct tgatcagagc gtctttctct tctgtttcca gatcatacca gtcacgccca
   122281 tcataagcaa gcgcaatttg aggattagac cgatatcgag tttcggcgct atcttcggtt
   122341 tcccattcat aacgcttatc atcatagtat gattcaaagc cattccccat atgacctccc
   122401 aggtcgcggt gtacttgctg tacaacttct tccgctgtcg ggcaagtcat ccagctataa
   122461 ccacagttag gaacacaatc acccatcatt tcgcggagat tgttgatatc agtcggatcc
   122521 ttcgggaacc ggacgatgaa actacttgat gaactgttgc tcacaaaacc agaacggatc
   122581 ttcattataa tttctcccac tcaaacgcag tgaaatgttt tctttcgtta taaccaacag
   122641 tacaacgatg tgttggcttt cctgtgaatc catcaaacac ggttacacaa tagtaatgta
   122701 acgatggaag cggtgtatgt ttaatgtaat taatcgcgac gttcaggtca accgtagaac
   122761 atacacaatc acacgtttgc tcaaaacggt catcaaaaat caactcaatg ctatagatgt
   122821 tcatctttca cttccttcat gtttttcata acttcttcaa aagttacagg gatctcgttg
   122881 tactgttgcg attcttcatc ccatacatca cgatgcccga atgttgaact ttttgcaatg
   122941 attttttcat tttcccatac atcaacagta acatgatcac caagataagg gaaattagga
   123001 actttgttca gcgcatcaac acagttttgc aatgattcag aaacatgaac aatttcagtg
   123061 aattcataat cagcactata ataagctacg taaatcatca ccacccccta acgatgctaa
   123121 tcaacagtaa ccccaggatc cagaacacag caaccgcaca aatacgggcc attactacat
   123181 ttccgcgact agtccactcc gcactaagga acaagagaac aaacgttaac gcgtataaaa
   123241 ccatttcaat aacttcggta atcatataag cctcactgaa tataacgatt gtagttgatg
   123301 tgccacatga gactagacac aacatcggaa acaatcaaaa ggaacaaacc agtaatcatt
   123361 atcaaaagga taactaacca agtggttccg atattttgtt ttgacgacaa tagcaaacat
   123421 ataatactga caaaagcaag gaaaacaata acaagcatca cgattgaagg ggccataata
   123481 taaacctcac gaaaaagccc ctttcggggc ttgattaatc aatgtccgaa cacaccacga
   123541 atagactctg cgaatgcata cagttcaggg tttttagctt tcactgtttc gatttgctcc
   123601 agaatataat ctggtttata tttcgcaccg aaccagcagt aagagaaaga acgatcccac
   123661 atgaacacat tgtagtattc accgttacgc acttcaacca tcacataacc aggattagaa
   123721 cccagcggat aatctttcag aagattgaat ttcgcaccag ccccagtaca tccgttaaac
   123781 aggtcattaa aagtcatggt atgttccttt tgtcagtttc gtttcaacaa ggacactata
   123841 ctattattct ttagcctgtg caagcgcttt tttgatttgt tttgcgattg cttcgatcac
   123901 cggaacagat acagagttac ccgcttgttt gtacgcctgt gttttgctct tatgcatctt
   123961 gaatgaatcc ggaaatcctt gcaaccggaa acactcgcga ggtgataaca ttcgagggtt
   124021 cttaccttcc tgtaatacca gacattgaac accatcctta tagtattggg ctgttatcgt
   124081 cccagtacac acagaatcaa ctgtaacggc ctgatagcca aaccccttgc cgtttgcctt
   124141 gtttctctct ttacgctctc taaagccctt ccaggcacga tctgatatgg tgtattgatc
   124201 attatccggt tcgagaatgt cacctaccct tgttggggta cgtggaggaa caggaaaact
   124261 aaagaacact ggatcgcgaa agcagacaat aaacacacgc tctcttcgtt gaggcaatcc
   124321 aaagtctttt gtattcatta cctgataatg gatatcgtat ccttcgtcct gtaacagcct
   124381 gtagatggtt ttaaacgtgt ttcccttgtc atgggttaat agctggggaa cattctcaaa
   124441 gaacagcaca gagggctttt tagcccgtat aatgcggagt atttcaaaga tgatagtacc
   124501 gcgaggatcc aacattccct gttttaaccc tgctttactg aacgcctgac aaggaaaccc
   124561 cgccaacagg atatcgtgat cgggtacatc gttttcatca atggcgaata tatcaccctg
   124621 aatattttca tcaccccagt tatcagcata tgtttgttgt gcatgtttat cgatttcaga
   124681 cgttaaaagg cattcgaccc cgccgaatgc cttatcgaaa ccgagcctca cgccaccaac
   124741 accagcgcaa aggtcaatta ttttcatacg tcgaaatcaa cctcatcgat tttgtatgat
   124801 tcttcgccaa tatcagccca tagctgaata ttcacgcttt ttgcatcacg ataaagagat
   124861 tgaccacaaa gtccacctgt ataacaagtt tctgcaatct cgttaacttc caggcggagg
   124921 ctatcgcgca taacattaac aacagcctgt tccagtgtaa ccgcgtctgg gtttttgact
   124981 ttatcgccca gtacaatatc tttaacgttc aaaataacat cagtcattag cgccactccg
   125041 tttcaattcc gtgtttataa gcgtcaacgc ccaaaggagt gatcactaaa cacatatcag
   125101 tatttttcgt tggtgaacta aacgccatag atgcataacc tttttgaatc agggcatcac
   125161 gccccgattt actgggtaca tcgttgaaat ccaaatctaa catttttgat gagtatccgt
   125221 aaagtttaca cagaacatca atttcagcgc cggataattt cgggtatgtc atttgtaata
   125281 cctcacaaca tgttcagaat acacacgttc aatgaaatca ttccagaaat ctcgatcaac
   125341 ttctttcgga taaccagata cagcagccag tttttcaact tcacacatcg ttgattctag
   125401 cgcctcttgt acggttgcga aaggaacacc gccagcttta accattttca aaaatgcgct
   125461 atccggaaga ggatacacaa tatcgccttc tttgaaaatc tggattaact gcataccacc
   125521 gcgcaatgca tgagaaagag ctttccagtc gatcccgttg ttggcttctg cttgccgtgc
   125581 gcgttccccg tattcatccc agagtttata cacggatttc ttcatttccg ctacggtgat
   125641 tgtagactgg aatttacgcc ccagcacttc ataaaattcc tgacaacctg atttcagtgt
   125701 tttgtctgta acgaatcgac aaaactcgtt ggtcgggaat cggttagaaa tctcaccaac
   125761 tttgatgcgc ttgccgtagt tagattcatc tacgttaccc agcaatgatg tgccatacca
   125821 gtaatcagga atcatctgta acacatcaac aacttcacgc aacgcagcca ggcgagaacc
   125881 tttaacgcca tacttcgccg cttgcttacg aacataacca aacagaccag ttagttccgt
   125941 agtgtagaag cgtgaacggt tagcgcggag atattgccag atatcagagt tagcgatcag
   126001 tttgctatca tctgcatgaa gcatatcaat cgccacggtg tcaccatcac atgcgaggct
   126061 gataaacttt tgcagactgt aaatctgacg gtctacgtca ttaacaccgt tctttgagtt
   126121 tttatcgcca gttgatgtat caatagactt cttcgcagta cctaacagga tttcgcgagg
   126181 atgagggaga tagatccctt tgtagtcttt atcgcttgtt ggtgtttcca gtccgtacag
   126241 gtgagaacca aatacggttt ccataatcat tttcatcaga attcaacctt taatgttttt
   126301 gcaatcccgc gcaattcagc ggtagtaata tcagggatgt ttgttccgta gctgttccca
   126361 aatacttttt taatcttatc acacaaatcg cggcggtaca ccatttcttt atattcttct
   126421 tcgctgcgat atagttgata acccatccaa ccatcagccc acccgttatt gcgcttgatt
   126481 ttaatattgg aacagcaatc aggcccatct tccggtcgaa aagatgcata caggtactga
   126541 cgcgcaactt tttgtacata aagggttttg gggttgcgat tttgtcgatg atcactacgg
   126601 atcccagcat catacaacgt atcgccaact ttcacatcac ttaaatcaat catttacgtc
   126661 tccagcaatt agttttttcg cagtaatgaa cgggaacaga cactcccaat gtttctttac
   126721 tgcttctgtt gtatgttatc acaatgaatc gattttcgcc acccttaaca cactccagat
   126781 ccaaaatctc gcgggttccc ttcgtgttca tgtctgcaac atagtattct tcgttgttga
   126841 caatcactat atccgacata atcaagcgag gtttcatgct gcatacacct ctgattcatc
   126901 aatccattcc agattctgat tgagtgattc aatcagtttt ttatcgcgtc gggaaataac
   126961 aacggtagaa cctttttctg ccttcacgat gatatcacca gaagaggtaa tgtattcaac
   127021 cacataatca cggcgagggc ttccgagttt atcaccaact ttaacagcac gtctaaccga
   127081 ttcatgagat ttttcggtaa acattaattc atcgcctaca tgggtaacaa taccatcaac
   127141 agcagaacga gaattaacat aaattttgct aatctccgcc atgaaaacac tatctctcag
   127201 atatcgagca gtcactttat ctaaacactg agaagatact ttatctccgc caggatatac
   127261 tgagataatc attacatgac cctgaacacg ggcggttcct actttatgca gaatgtaaac
   127321 cattgaacca tcagaatctt tagatacaag gatcacgctg aaagattctt tgtgttgctt
   127381 ctgagtttct ccacaggtaa aactcacgtc cagaaaatca ccaactttaa cagcacgggg
   127441 ttttgctact tgttcacgaa cactaataac agggatcata atcatttcct cacagtttca
   127501 aattcttcat cagatttcca atatacgtta aaattacgac aatcgtgttc ggatgtcaac
   127561 gtatattttt catttgtttt ctcatcggtg ataaccatag tttcattctc gatcgagtta
   127621 acaccgtaaa cgaaaacatt ctcaccacgt ttgtttaaaa acgcatcacc cttttcaatc
   127681 aactgccagc aggtaacagg caaaccacct ggactaaccg gacgggtaac aagacaatag
   127741 ggatgtttca taataagcct ctttgtttct gtaggcccaa tataacaaaa gcccctgacc
   127801 gaagtcaagg gctttgtttt aaattccggt aaatgcaacg atgatttgat aatggtcatc
   127861 gaagaagtga tcacgcagcg cgataacttc gtgcataggt agccagaacg cgtctgctgc
   127921 atcatcagca ccgcccatga tacgaggtaa tgaaccatcg ttattaggtt cgagcttgat
   127981 atactgtgct acagtgggtt ttgagaagta caccgaacgt ttcggatgat cgaacaacat
   128041 cgaattacgg atagaaccac gaataacctt ttcaggtact ttaattcgta cttcttccag
   128101 caattcacgg atcgcacaat caaggaacgt ttcgttaccg tttttgtgtc cacccggaag
   128161 cgctaacgca tctttaccag gcgcaaactt acgacggatt actaacacgt ggttattaca
   128221 tacgaccact gaatcagccg tacaacagtt cagagaatcc ggatacggat attttttgaa
   128281 cttgtcaatc tctcgttgcc agtgtgcatc ttcatgggac aaacgctgga attcttttgt
   128341 ttgtgtccat tcatcgataa aggaaaccgt agtgctaggc gcatatttta acaaatcttc
   128401 gtcccagcct tcatggtgtt cccagataat tttgcgtaaa ttggtcgagg atagatcctg
   128461 atctccaacc ttcacaggtt caaccggaat atgattccat ccgaatgctt taagccagta
   128521 agaatctttg tctttttcgt acccaacgat cgcaattcga tcatttcgag tttcatcgat
   128581 tgccatacga acacgggatt tccatttttc ctcgttatag aggtaatcag gaatgtgcgc
   128641 gaatttgatt ctggctgcat cttcaacatc aagtttgcag atagaccagc gagtgatcat
   128701 tgcttgacgc tgtttagcgg tcaatgggtt taatgtgttc ggatatgcat aagcagaacc
   128761 gatcagaatg taaaccgtat cagcaacagc aagggcttcc cttaccattt tctcatgacc
   128821 atagtgaaaa ggttgaaaac gtccaattac tacagcttta tcatatttgt gtttcataac
   128881 gtgctccacg tttaaaggtt aatcataaaa cagacgcaat tattaaaaca ccaaacaatc
   128941 caccaataaa accaaagaat agtgaaatga gtattgtcaa tacgatctgt tttatgttca
   129001 ttatagtatt ctcgttttag atgtcaagcc cccaaagagg gggctttaaa acattattta
   129061 cgagaatcga aaatcacttt accagcataa tccgaaccca ttacagtttg aggtacgcca
   129121 cctttatagc gggtagagta gttcatctgt acatccagtt ctttccagcg gatcatttcc
   129181 ggcgtaatgg tgcgttgcag ggcggcgttg gcttctgctt ctttcttcgc tgcatacaga
   129241 cgggcatcag catcacgttc gttagcgatt gcagcatttt cacgcgcctg acgatcggct
   129301 tccgcttgtt ttactgcttg taatgaagtc tgttctactt tttgtagttc agctttagca
   129361 gcgttaacct gttcttcgcg gatcttcgtg ttagttacct gttccatgat aacttccggc
   129421 agggtgatat cctgcaagaa tacctgtttc acagtgtaac cgtaaggccg tgcataatct
   129481 tctacttcct gctgaatcgc aatttgcagt tggttttgga tcttcgcatc aaacaggtct
   129541 tgcgcttttg gtacggattt accaaattcg cgaacagtgg aaagcagttt ttcggttaca
   129601 tacttatcca gtgcctgatc ctgattaccc gcgttgatac ggttgatcgg tgctttgcta
   129661 ccgtcgaatt gcagcattac ggtcatatcc acagtggatt taaatttatc ctgggacgga
   129721 acctgtaatt tgtcgaactt catcgcgatg tctttggtgc tgaacgtgtc aaacgtcgcc
   129781 agtgggttta caatgtggaa accaggcagt acgggtttcg gtgatacttt acccatgaag
   129841 gtttcagttt taaccgtacc gtcttgcaca atggtataca tgttaggcac taaccacagt
   129901 gctgcgacta cgccaagagc gatcagagag gttttcttcg ggttgttcac gatagtgttt
   129961 aagttcatca taatttccat aagttgttgt tcaattcgat agttattcta tcatcacatt
   130021 tcacgctgtc aaactatttt ttaagaaagt tttgtcagct tgtagattgt ttgatagcac
   130081 aagcccttaa tctcgtccag gatgttcttc aaagaactat ctactgattc gtagatctcg
   130141 tttgcttcgt tggctatttt acggagatac gccaccgtgt caagcacatt ttcggttttt
   130201 agcacaggtt tgtatcttcc cgtgattcct atgtggattt cggtgaattt atcaaccaaa
   130261 tcctgcatat cttcgtaaaa accctcatat gctttatgtt gtgagtatga acctgttgca
   130321 aaatgtgcgc tatgcatata ggtaacggac ataaggcaca tgccaataaa ggcatctatc
   130381 ttgcttgagt tctcagattc tgtaatttgt ttaaatgatt gcatgatgat ccctttatga
   130441 acgatggata cttgcaaact catacgcgac cctaatccct agctttgcgc attcggattc
   130501 agatcggcat tgtttttggt gccattttcg ttccatgtag ttgtagaata gttcgcttgt
   130561 atttacgctg ggagggatcg ttgtgatgta tacttgaagg gccgcattga tataatcgtc
   130621 aaattctttc tgaaccggac ggtcggcggc gtgtgttgtg ggtgtcatca tcaacaatcc
   130681 gaacagcaca gccattgata tgcgtttaat gttcataaca attactcttt tactcataga
   130741 cccactatag gtctactcct gtatatattt atagcaaaaa cgaggccgga gcctcgttat
   130801 aatatttttg ctgtaaagtc aatcaagtaa tttcatacca acacaaactt ctttcgaaag
   130861 cgcgtatttt gttcacgttt tctacgtttt catcccaacc gatcacacca gctttcatac
   130921 gtttcagttc ctgacgtaaa cgggtacgta cttttgaatc aattttcttt actgcaatag
   130981 aaagcattgc gttcagatcg ccatgagctt tgttaccgtc gcgacacaaa ttattatcaa
   131041 atcgaatgta tgcacatcct gatttgtgtt tccagttggt tgagtaccaa cgtaacccat
   131101 ccggatcgat accatgttga gcataataac gagaatactc ttttacttct tcgatctttt
   131161 cgttagatga acggtcacga agaggattgt atttcttacg gtaagtgcga ctcataatga
   131221 tctccttttg tttatgcttc cactgtatca gggttgttct ttagttgcaa gtagtgtttt
   131281 cgacaaagtg aaacatattt gtcttctgcc ccgatctcaa tctggtcgcc attagcaaca
   131341 aatttgccat ttgcatcaat acgggcaacg gtagttgctt tctttccaca atgacaaacc
   131401 cctcgcaact ccctgatctc atcagccagc gccagcaaca tataagaacc ttcgaacaag
   131461 ttcaactgaa aatcggttct tagtccatat gtcattacgg gtatatctaa ttcgtcaact
   131521 acccgacaca gatccatgac gtttttcctg gaaaggaatt gcgcttcatc cacaaacacg
   131581 caagaaacca gtttctcgct atcactgtaa aaatgattgt tgtgaacatc ataatacaag
   131641 tccatatcag gcgtgatcat ggtgcatgtt gcttccaacc caatgcgcga agagatactc
   131701 tgtttacctt ctcgcgtatc aattgctggt ttatacatca ggatccgcat accgcgttcc
   131761 tggtagttgt atgcatcagt gagtaaacga gcactcttgc cagcattcat tgatgcataa
   131821 tgaaaataca gtttagccat ttatcctctc aacaaaatct ggggtatttt ggaatttccc
   131881 ttccccttca tggtttttgc atgttttatt tgaacagtag atccaccaat cccactcatc
   131941 ataagggggt ttggtaatgt tcattacgca aattaaaggg aaatgacaat cccgacaacg
   132001 aactttttct ataatgtgtg cgttagccaa ttgaaaacca tcctttaccc atgagttttt
   132061 cattatgtcg cgcaagatac tctttgattt ctggcatccg gatcgcagtg tcatactctt
   132121 ctttcgtcat ggtatgattt gcgcaaccca tacacccgca cacctgcgcg ttacaccaac
   132181 ggagtgttcc atatgtcgca atcaccttca ttgctttagc tttgattttg tcagtcatgc
   132241 atataaccac tcatttcgtt atcttgtgct tgatgtatat caagatacca catattgatt
   132301 ttacttttca gttcgtccat ttccttactc agacaattgt caacgataca tagaacatta
   132361 acagtttctt tacgctgcat aatgttgatg ttattcgctt tcatcgcttg cgccaatgca
   132421 ttacaggttt taaccagtgc ggcgcgttgt cctttgatta cggcgatccg tttgttcgct
   132481 ttcttaatct cccgacctgc tttgatagga tccatcatga ttaattcgcc ttacgaggat
   132541 cgaaatgaac gacaatgatc gggtaatcac cagtcacctc attaataatg cgcttaatga
   132601 gttcccagtc gcccccagcg aggccagcac cgattaaagg cgtgatgata ggctttccag
   132661 tcttaacggc gtcagcaagc cctacagcct gtttaaaagc attgccgatt gcgtcataat
   132721 cgacacgcgg cccaggtgtc cagaaatcat attgagtata tgcattgaaa acaatgttgc
   132781 ctttttcgcc aatgtaaaca gaacaagttc cgagcttatc acgggaacct tttaacgtat
   132841 tggcatcaac ttgaaatgca ccaggaatac gatcgcggat ttcgcgagca ataccagcgc
   132901 ccatattgca atagcagttg catccgtgga tcaaatggcc ttcaccgttc agatacatat
   132961 tgacagcatt acctttcact tctttaatga tcatttttat ttttccgata tagtagggcc
   133021 acaacaaggc ccatcaaaat cacaaggatc cacaatacag tgaattgaac ccctacgctc
   133081 attttctcgc tttccgttca cggcggaggt cttcttgatg acacatatac attacaccag
   133141 taaagaccac aaggccaata acaaacccga tgaaattaca catagtcatc atccccgcaa
   133201 tagtaacaag gcccagtgct ctcatgctta ccagcattgt acgccaagaa caccacaacc
   133261 gccgccataa taataaaaat ccagatagcc attagtaaag tcctatgcca gcattgaatt
   133321 cgtcaaccaa ataagtacgg aacttttcgc accgttcctt atttggcgct tgtttgcata
   133381 gattcatcat tggttcagac tgcaaaaact ctttttgttt cagcaactta ccgcgtttat
   133441 acaggtgagc attttcctct ccccacatat aagcaacatc taactgttct gcgatcactt
   133501 gcttacatac tgcgacatct ttgatatcac gattgttgca taactcatcc aggcgagcat
   133561 cacccgcgtg agcaaatcca gcaaccagag ttaaaagcag tgctaacttt ttcatgatga
   133621 ttccttattc atcctcttcg ataggggtat aataatgcgc attgcagata tacgcaagaa
   133681 cttttttcag agacatatcc gagaatgtcg gatcctggtt tcgtctcatc ccactaccag
   133741 tttcaacagc ccaacgtttg ttagctggat tgtatgtcag ccagtaacaa tcccactcag
   133801 acagagtatg ttcgaacaga tcgaaacgct tacgcccgtt tgcttgcggt ctaacaaaag
   133861 gttctaccat ttctaaagcg gttaaaactc gattaaggtt tgaaccgtct tcatccatcg
   133921 cgatccgcaa acagtactgg ttaatgtccg gatccatacc atcgataccc aggccgatag
   133981 attcgaaaaa ttgtgtcgcc gcgtgataag acacactaga agaacgatat tccaacatca
   134041 cggggatctt ttccccgtcc ttgacgttgt taatgatatc ctgatcgatg agttcaatca
   134101 ggtctctttt ctccttgatc aaggtagaaa tttcttcttg cagcggggct atctgtgcat
   134161 gaagttcttt gatccgttga tcaatcacgg tcacttcgaa cgctaagttt ctcattgtac
   134221 ccattccccg tttttatcaa tgtacatgat ccaatcagca accgcccaat gggaagtatt
   134281 gcctttcgga gtcgctacga tgtaggaacc agctttaaac agtacgcgtt tagtttcgtt
   134341 caggatcagg tcgctcataa tgtattcctc atttaaccaa agtgaatcgt gattcataag
   134401 catcgttcgg gcgctcatac acagtatccg aacttgtaat gacagtgtac acggtttctt
   134461 tcacaagatc catgattttc tgtgattctc cccagacatt gatactaaaa taaatcccat
   134521 ttttaggaat aggattgtat tccatatcat aatacatatc catgagttca caaatgaaca
   134581 ggcggcgctg ttcgttatca tatgtgaaat aaatgttaaa acaatcgaga gatttactca
   134641 aagtaatctc tttgataacg atgttgtctt gtttgctaaa atgatcgcgg attgcttgca
   134701 cacaacgcaa caggttaggg taatcatatt tttgtgaaac aatgacttga tgtgaaacgc
   134761 tcataatgta ttcctctcaa ttagatgcac tcataataaa aaagcccccg accgaagtca
   134821 agggcttttt gtcaaatgat ttgtttttct tctaacagct tcgcggttgt attaaccata
   134881 cgagcataat cacgggcttc tttctttgta tacttgaaac cagcgttata gctcgcaagc
   134941 gcctttttca agtcgccttt gtggtaatca agccagtact ccagttcata gatcgcatac
   135001 ttcgatccac cttgaagagt ttcgagcttt ttgattacta cgcgtttagg atatgactta
   135061 tccattcgtg cgctggcgct ccttgcggta acttgccagc atccataagc gtgatggcct
   135121 tttttacctt taccgacatt ctcacatgcg cgagactcga tccaggcaat agccgctaaa
   135181 tgatagccta aacgtttagc cttatctttt tctacaggtt ttgcagtctt caaatcatag
   135241 ttgtgtccaa ctcgataagc atactccaaa acctctttct gcttcggtgt gatattatcc
   135301 aaatccttga tgtaggatgg agaatttttg tttgccggag gctttacagt agccttttgt
   135361 aaaggcaatt gatgagtagg caaatccgca atgaaatccc ctagcggatc cgtcgcagcg
   135421 ttgccagaaa aagagcacaa gaaaatgctg gcagcaataa taattttctt cattttaata
   135481 cctatgttgc aaaagagggg ccataataca ccccacttta tatttatgca actattttag
   135541 atagttttcg cgtcgcgtag cttatcgttg ataaactcag caatgttata atttgaaata
   135601 gccttgttag gatcgtatag tgcaacaatt tcatctaatg ataccataac ggcatgttta
   135661 aagtagacac tccagctagt agtaaagatt tctctgttgt caaatccaca atcggggctg
   135721 aacaacgcgc ggtatttgta cccactgtat ttcgtcagac gattcgtgct gtgcgcatca
   135781 ctggtgatca gaaattttcc ctggtgagtt tgaatgacga aaaagtatcc gagacgttct
   135841 ttgttgtcca gcatcttttc aaatttattt tgcgtatctt cgcgaacaat acgagaagtc
   135901 agcatttcca acactttatc gtattcgggc caatcattct cgatcacgat cgcatcaaat
   135961 ggtttcttac cattgatccc gcgcccgatt tcgattttcg tgcaaatttc gttgaacgtt
   136021 ttcaaatctt ctggcgtcag ttctttaaga tcgctcaatt ttgctacata ataacgtttt
   136081 tctagtttca tttatggaaa cctcaattca aaaataattt cacagagtta ccacatttgg
   136141 gacatgtgat aaattttttc acgacataat cagcagcaga gaaaaatcca ttgtaaatcg
   136201 attctctctt ttgctgtata tcagatagtt catattctaa cccactttta cagcaactac
   136261 aaacagtaat tagtttttgg ctatggatga cagtaatcat atacacctca caaaaagggg
   136321 gctttcgccc ccatcattag aaattgtctt cgacaaacac cgcgagacgg gaacgataca
   136381 ctgtatcaag aatgatatgg cttgagtgtt cgtattcttt cagcttttca acagcccata
   136441 caaacccgtt gttaacggca gtgtttcgag ggttgtcgat ctgcttaatg ttcccgcata
   136501 gtatcagaag tgtgttctct ccgcaacgag aaatgataga tttaatttcg tggttgctaa
   136561 ggttttgaca ttcatcaaca atcagcacag aacctttgcc cggatccgga tgtccgatac
   136621 tgcgaccacg gaagtaatac aggctaggga attgcactac ccctttttca atcaaacctt
   136681 caatgtattt ttcagattcc ggattatcct taaacagaat gttcaggcta gtaatacaag
   136741 gttcgataga aggccggagt ttttcgccca atgtaccagg aaggaagccg atttcacttg
   136801 ataacgggct atctgacttc acatacatca agttagcgta atgtccacta ttaaccaggt
   136861 gcatagcacc ggaaacagca agcattgttt taccagaacc agcgccgccc ataatggtag
   136921 caacatcgat ttcattgctc ataatggatt cgacaaacgc cgcttgcaga gaatcacggg
   136981 gctgaatagc tttcatgagt ttgcgtttca tagcctgttc atgcttaaca ggtaagacat
   137041 tcaagcaaat ctcatcagca gtcaccacac gcccgactaa ctcaccattt gaggtaatgt
   137101 actggttagg ataaaaatct tcgtcaggaa gcgaactgta agtgatttga gctacattat
   137161 ctgtatatcc caacacttct acggtatccc agaaatcagg gatctctacg taaccggaat
   137221 acaatacatc gctatctttt aacgtatcgt cgccggtata ctgttctacc ttacacccac
   137281 gggacattgc gatcagcaac atcataatat cgcgagtaac taaggtcgca tcctgttgca
   137341 tacaagtttc aatgattcgt tcgtcttgct tgtcaagagc aaacgttttg tttccgacat
   137401 aatcaaccac tttaagggtg atagtgtcag acagtgctgg gtttgtcagg tttaaaggaa
   137461 tacctgattt cgtaatcgca tcatatgact gaccgaaaat aacttttgac agaagccgga
   137521 tcgccaatcg tgcttcgtgc gctgttcgtt ctttcgtttt caggtgatct aattcaccca
   137581 tagtagcaga ggtaataatg atttctgtac caggttgagt gaatgaatag attgaatagg
   137641 ggttcgagac taaaacgtta gtgtctaaaa catatttcat agaaaattcc tgatttgatt
   137701 acggggtacg cggattcgca ccccgcgtac tgcaatcaca tacccagcga aattacgtga
   137761 atatatgcta atgggtgtct cttttgtaca caatgcatga ttgtattata tacaatgtcc
   137821 atgcgttcat tgtgtgtgag atcacactca tcaaaaataa ggtttattgc ctggtgctct
   137881 attcgacgtc cacggaaatg attaagaatc gcccctttac tggtcaatac atcacatccg
   137941 gtagcaccgt gtagccgttt ggcttcttgt gctgcattta acgtatgcgc tacgtaaatg
   138001 ttaagggaac tatcggaacg tttcataaaa tcaaacgcgc ctttagtctt ttgtgttctt
   138061 ctacccagat ccaacctggt ttcaaatacc ataaaatcgt tagggccgta attatgcgtt
   138121 ggttcttcca actctcgcat aagatgcatc ttacgacatt cttcaattgt ctttacataa
   138181 aattcactat tcatgtttta cctttaaggg gccaaagccc ctttgttacg ctaattccac
   138241 atgcggggca tcaatgaatt ttgtttcgat cggaaggttc ggatcatttt tccagttgat
   138301 accaaaacgc agtttaacac ccagttcatc acctgcttgt ttaacagcat tcaggacagg
   138361 caaccacact ttagggtttg tttgccagcc ttgaggcaat acgctaggat acagatccac
   138421 agcatcacca gtgatgtgtt ttgagttcat tgtttgagat acacccttac ggacgttctc
   138481 gcgctgttgt tcaacagtac gcagaccttc acgtacacca aaatcaacag gagacagttg
   138541 cagagcacgt tctacaactt tcaccagttg aggtttaaca cctttaaggt tgttaaggct
   138601 tttttgactg aatttaaaca taaatcacct cttgtaaaaa taccctgttt gggtacacag
   138661 ggtatttatg gtttaagagg ttcgataatt aataatcgta aagatcaccg aagcattctt
   138721 caaattcacg tttacgtttc atctgttctt cttttcgctc tttcatatca ggaggaagac
   138781 ggtcttcatt gacttcatca atataagcct gtgcatcctc ttttgttaga aagaatgcat
   138841 ggaagttata tccgttgcgc ccattcatac tacggtcttc aagagagaat tgtgtgtggc
   138901 agtcccagtc atcaaacagg gtgatgcatt ttgcaaacag cccgataccg cgattcatat
   138961 aagggaaacc agtaacaata atcttgttac ccatttcagc cttttcgcca ttcacacaaa
   139021 atacttcata catgatcgcg cctggtttaa catctttctt aacagcacgt ttttcaaaag
   139081 cacttttcat aatatattcc tctcaattgg tgtaactaca gactactggt ttattttctg
   139141 gatgtcaaca aggtttatcg ttttttgacg gaaaagttag agtgaacaaa cgatcgtgaa
   139201 ggttgtctat ccgttcacac gcctgtttca gtatggtttt atcaccatca tttgttgttt
   139261 caatgcatcc aagttcatcg gcgtcaatgt tcactacatc gctcatcaat gaagcaaaca
   139321 cgttagcatc aggatgtaac agttcttcta tttcggcctt catgccgtcg tgttcagaaa
   139381 ggatatcaat aatatcgcgg gttaaatctc cctggtacgg gaaccctgtt tctaaatggt
   139441 taatgatcct ttgtgctttc gtaatcataa ttttacctac aaaaaagccc ctttcggggc
   139501 tagttaatta aagttcacag caacggcaca caccgtattt tgtaaatgga gcatcaccgc
   139561 taacgtaggc ccagaaatca catgcttctt cggcagtatc gaagattgca gcatcataga
   139621 acccgtgggc ttcgttaccg ttctcatcga tgaaaaccgg agtccagata ttaggattga
   139681 agcaatcgtc aacaacaacc caaccttctt tagctttcat tgcttctttg ttggcttcga
   139741 tgtgagctaa gatttcgttc atgatgtcca tttttctctc ctaaagtgcg tttcgtttcg
   139801 acagggctat agtctcataa ccccgtatct acgtcaacac ttatttgaag cgaattgtgc
   139861 tatttttgaa aaataatcca gagcacacag caccttcaat tttcacccct gtagggcttt
   139921 tagcaacgaa ccctgttgcg taggtgtctt tctcatcaca tgcaaaccag gcgtggcctg
   139981 tgtacgtgat atcggtaaac ccgttagcag tcagaatacg ttcggcttct ttctcatcag
   140041 tgcatccagc ttgtgctaaa acgacaatga cgactaacac caaagcaata atatatttca
   140101 tgttaaactc tttttaagtt ggttttactg gcttcaatcc agtacacggg atcagaatag
   140161 ttaccgcaca tacccagtaa cacagttgta catcctaaat gatcggaagg tctcaatcca
   140221 tcaggatgaa aaggcaattc gttaacacca atactggtag caaaaagagc acctccagta
   140281 ctgtaaaatg ttttgatatg atcgtatgca tcatcaggcc actgaaaacg ataagtttta
   140341 ttgtcaatgg ttactgtata catatcatat tccgtaaaca acggatcttt tccttgtgtt
   140401 gccccataca gagcgccgcg ccattcaacc agatttgctt caatgtcgct tacacaaatt
   140461 tcgttaccca tacgcaaatc atgaaggatc ccttcaatgg tacgaatagc cccgctaagt
   140521 tcattagtta acatagagtt tcctttaaag tctttccagc atatcaggcc cgaatgccat
   140581 aacaaaagaa cccctcaacg cttgccactt tttatggagg cgcttaggta cgtttacttg
   140641 caaacgatcc attttacgaa taagttctaa tgcatcgttg cttgtgattt cattgtaacc
   140701 tggatttatt gttgcgatcc catatctaaa cgccattcca gcttcggtat ttccaacaaa
   140761 aacagaggct ttcatttcat caaaagattg ttcaaacatg agatcagttc ctttaaattg
   140821 gtttaatggt tttcaggtat agtttagcat aagaagaacc aaatgagtta ccattatgat
   140881 caaacttatg ttcttcactc ttccagtatt tccccgattt catcaagggt atacgcttct
   140941 tacctgctgt tatcgtttca accattccgg tatgtgtaaa aatcatacaa atccctcttc
   141001 ttcaagcact tcccagatca gcttatcaag gtgcatcagg ttccacataa cagagtcata
   141061 agaaccaagt gagcgggagt aaatcactcc ccatgaacga tacgcctttt ggaatccctc
   141121 tgcactatct acatcatacg gcatatcatc accggaagca atcaaaagtt ttaggatcat
   141181 cagactaccg cgccgcgaac tttccataga taatcaatca tcgccatatc ttcatcagta
   141241 tggaaaccct tcgcatcaca ttcatagata atgctttgcc tttccgccat tgccatttct
   141301 gctgttgccg gagtagccag agaatattca tacttctcga tcaacgattc cagtgtacgc
   141361 ggtttttcgg gaatgtcaac cactaaagga ttaattgggt tcatttcaat tccaccgcgt
   141421 atacatccaa ttcaggggct ttgtgtacgc gcatatcttt accacatacc gcataagccg
   141481 gacagttacg gcaaccgtta tgatccttgt taccgatcaa ttcctgacgg aatttcttag
   141541 ttttcggatg ttcccagata tctttgataa agtcactggc ttccagtacg ttaagccctt
   141601 ctgaccatcc accctcgacc caacgttcgg taaaggaaca agggaagaat tcacccttct
   141661 cgttgatgta cgagctaaac atagttgctt cgcaatcttc cgcatactgt ttgtattgtt
   141721 caaaattttc atgcccttcc atagcctcta caaaggccgg agcggaacag gaatcaaaac
   141781 cgaaccctac accggattca aggcaataat ctaccagcgc tttatactgc tcgcgtgtaa
   141841 cggtatccca gttcttccca cggccttttt gtttcagacc caggaatacg atcgcgttaa
   141901 cttgcttcaa gcgcggatca ttcttcacag catcaaccac gttaaacgcg tcatcatagg
   141961 ttttagagct aaccatgaaa tgaaggttga tttgctgttg tccggcttct gccaggttag
   142021 ccactgaatt aaacgctaca tcgaatccag catgtttgta tactgatacc gcaacagccc
   142081 cagcaacagc cgctaaacgc gctgcaacgt cttttgatac atcagcaatg gtaaggtttg
   142141 gtacaatgcc tttagaacgc gcataggcca tcatatcaaa catatcaggg tttgtttgtc
   142201 cctgtgcatc agcaccgagg gcgcattgtg ttaaccaggg cattttatca atgatagatt
   142261 tgaatgtatc aagatccata ttgaagccgt tagggttatt agacttgtag cagaaaccgc
   142321 aaagtttacc agcggggcca ttacatttag ttgtgatctc gatatcgaga atttcgggga
   142381 atggggcata ggtaggatca gtttccaacg atgtccccca gcgagcaaac tcaccagttt
   142441 taacgttgaa attgtagtta taccacttag agcgagcgta acggatatca ccatcttgat
   142501 agatgaacag ggtaggagct ttcagaacag tttgtgcgtt attcataata taattctcaa
   142561 aatctaacat gggattggaa gacagcgcga gcgagacttt cattatcaaa cggtattgat
   142621 tggtgctgcc ctttgctatc gatgttaacg cgccaaaatt cactagaaca attttcagtg
   142681 gagtagttca acagcgttac cgttttattc ttttccaaaa atacgcgttt gtcaatctct
   142741 gttttgatta cgtgttccat cattttaccc accgttgttt gcgttcgtca gccagttctt
   142801 ttttgtacac cttgatgtat tcaccgttca aggcacgtag atttgaaaat acacgattga
   142861 aaagattttt cttttctttg tatgccggag tcatacggat cgattcaata gtcataccca
   142921 tttcattttt aggatacgct cttaactctg cgccgatctc atcaatccat ttttggtact
   142981 gatcgcgctg tgctttgtac tgttcaaaag tcaacataac aacctcactt cattttagca
   143041 atgtatttgt caatactcat gtaaacgcgg gtatacatta cagcagcgtg acggtcgaag
   143101 aatctttccc accattccag cgcttcctct ttagaaggtt tcgcgcccag ggcatcgtgc
   143161 attttggctt tgatttctgt tactgtcaac atgtccattt tttatccccg tttcgtttcg
   143221 gtatgggtgt aagataacat catcctacac ccagcgcaag cattttattc ttcttcatca
   143281 aaattatttt gcgcgtagta ttcacacact gcatcttctg gggtgcaacc gtccgagtaa
   143341 agagcataca tcagatcttc gtcataatca gaagaaccca gcatatgttg aacagagcgt
   143401 ttccatttgt tgtaatcttt ttcgccctgg gtttcgctgt tttctgattt aagcatttcg
   143461 tacatgttca taggaatctc ccgtagtcgg ttgcggcatc ttccggatcc gcatcaagtt
   143521 cgtacagttc gcgagctagt gcgctgggtt taatatcgcg ccctaagtgg gcgctaacat
   143581 tacgtagcca tttcatatag ggttcgaatt tgttcatttt atacgtaccg cgttaaaagc
   143641 ctggttccgg agatcatacg ctttttcaag ctgttctgta gtgaacagag gactatcagt
   143701 gttagtggtg aaactgcaaa tggttttgtt gtcggcgttg acttcttcga caacgatttc
   143761 ataaccccag atcccgctat actcacattt cacgttccgg tacttgatgt aaaccgcagc
   143821 aacatcttct tttttgtagt tccggctttt gtagatgatt tccatgattt cctccttcgt
   143881 ttcgatgtgt gtacaataac agatcagggt tatcgagttt tagcaatttg tgctaattat
   143941 gccattttct tagcgatttt ccaggaggct ttgaacgccg gaacgtcttc aatatcaatc
   144001 cagaaaccag atccgaaacc atcactatag caagggcaac cgtcgcagta gttttcccag
   144061 gtcatcactt caccaccaac agaagcacca gtttccatag cacgtaatgc atcttcaact
   144121 ttttccagtt tttcggcgtt gtcgtcgtaa atgacaaagt accatttacc gttgtattcg
   144181 ttacccagtt tgattgattc gcgaacaagt ttcatgatga tttccttttg tctgtttcgt
   144241 ttctatgtgt gtaatatacc acaaccagga tttaatgcaa catttatttt gcttcgagtt
   144301 caatattttt ccatgttttc atcggaaccc ctatcgcatc ccaaaactta acatcttccg
   144361 ctgcaatcag agtaaagaag atcccagttt tccagtattt cccgtttctg atttcgtttg
   144421 cgatctcatt caactggtcg caaaaatgtt cagtccaact aacatcacca tcccaacgag
   144481 ttttcccgtt gtacagagag aatatgaaac tatcaatata agaagatttt ccggtagaga
   144541 ttcccatcaa aacagccagg attgtgcgaa ctgcatataa attctgaacc tcaacacttc
   144601 tcgttttaat agtcatttca tgattcctct gttttgtttc gatgaatgca atataacaaa
   144661 acccctcacc ataggcaagg ggtttttgca aaaattatcg tttgattggg gtattatcta
   144721 taaccctttg aatttccgaa cgcatcgtag aatactggca caattcggta agcgcccgat
   144781 ccaggtgcat catagcgtaa gaaaactctt ttccgcattt gtcacatcga gcgtataaat
   144841 gtaaatggat gcgcccgatc ccatctacct gactatattt ctggaatatg taaggatctg
   144901 caccacgata gccagttgct tgatgcttac actctcgttt gaaccatgac attaataata
   144961 tccttgcacg ttgaagcggt cacacaacaa tttttttgtt tggttagtat cgctttggat
   145021 agaatgcaac atagcgctga acatgtttag gttattttgc atcatttccg cactcatgag
   145081 aacttccata cgcgcacgta agcgtttatt ttcttcttcc aactcaacca tacgatcata
   145141 tgctttaatg cgctctaagg gcatatcagg gcgctctttg agtacgcgag cacgttcaac
   145201 ctcacaagca tgatttgctt tccagtggtt cgattccgct tcaaatttat tgaggcggcg
   145261 gatctcttca accagctttt tgatcatgtg tggatccatc atgtcgatga atttcatcaa
   145321 gcaattggat tttgtttggt tgtcagcaac agaccaagac gaattatacg taaccgtaaa
   145381 cgtgcggccc atttcatcaa caaccccgat cttgttatca tcggtgattg cagccgccca
   145441 tttctcccgc atggctgtac aggttccgct ggctacacta tgcaacttgt ttaatgttgc
   145501 gtcatcaaac acaatttcat cactcatata tacctcacat agatttcaaa atacgcagaa
   145561 gtgcgttagt aaagatatca ggaacgcaac caccaaacaa cttatgattc atcagcgcta
   145621 atttcatgct gtgattttca gtatatcgcc cgttctggat cccccaggca acgacattac
   145681 caggttcatg aataactaag ttggtgagag taacggtcat gcgctcttta tcattgatag
   145741 agaatgaata gcagtaaccg gatccgatgt cgccgtaaag gttaagatct ttcaatttcc
   145801 cttgctcatg caagcgtttc atatgaactg cacatgcatg attaatagtc atttcgtcat
   145861 ccctagccca gtcatcaata ccagaggtat aacgaatatt gaaatagtta gtcagttcat
   145921 ttgatacgct cattagaaac ctcactttta taaaattctt taccagaccc attacagcta
   145981 ctgcatttgg gggaacggtt gttatcatac cgccccgatc cgttacatgc aacacatttc
   146041 cttaatttcc agccatacac gaacctcatg taataatcgg ttcgtgcggc cttgcgttcg
   146101 tggaaattca tgctttgtaa acctgaacca accacatttc gatgttaggc gcgtaagtaa
   146161 cgtttacctt atgcatagtg cggtatttgt aagcggcttt gtacgcatcg agttcagtcg
   146221 gaacacagaa agagaaaccg ttatcatagc gttctgcgtt agaaacttca caaccaacta
   146281 cagcggcaat gtttttattc atgttcatga tgttttcctt tctctgtttc gtttcgatgt
   146341 gtgtaatata acaaagcccc tacacgaatg caagggcttt ttgattattt tggtaatttt
   146401 tcgatggttg ctttcaactc attgatttta ttaaagagtt catcgctata tttcatcaac
   146461 tcagtacggc gcttttcggc ccacttgatc aggaattcag gagaatctac accatacgtg
   146521 taaccgtcgg cacttagttg aatacgagca cgggaaccat aatcaacaga actttgttca
   146581 atgagaaact taaccgcatc aagcagggct aaatcttcat gacttaccat gattccttct
   146641 gcctttggaa gatccacaac ttcatcctga atgagttcac ggcgggttgt ttcttccagt
   146701 gtttcatgat tctggatcat cgtttcgacc ggatcctttg ccacgactgg tttgttttca
   146761 cctacttctt ccaaaaacat caacatccat ccaggaattt tagtccggaa agaactttgt
   146821 acttcactgg tgcatgaatt tcccagaatg tggatcgcgt taccatgcat atcagcttta
   146881 ttgatataga taatgttctg ctgttcctgt cggttgctac cataagaaag gaagcggcgt
   146941 aacgatgtgt tatgaccgta cttccctaaa tcgatttcag ccaggcaatc aatgatccca
   147001 cggttagaaa ccttgtagcg cttaccctgt ttgaaaaata acgattcttc catgtgagta
   147061 gggttaaact cttcataaag cacatagaat tctttaggaa ttttgcgctg aaccagactc
   147121 agtttacaat tattagaagg aacaataaca gagtgaatgt ttccttcggt atcacacata
   147181 gcttgcatta cttgcggata gtaaagatgg tctttcttgc aagtatagct atggatacga
   147241 ctctgacgtt ttttgaagta ccatttacca gtttcaaaag gcgctgttgt aaaattcatt
   147301 ttgcattctc atacatagtt aaaattgctt gcatatgttc cggtgattgt ggaacccctg
   147361 caaagttcac tttcaaaaag aaattcaacc gatcttttat gttgcactca tcgagtccaa
   147421 gcgctggcaa tgaaatgttt tcaaaagcac gttgttcatg tctttccatt tcaccccaaa
   147481 acaaacggga accgttaggc atcggtattc caatttcatt gttccagaat ttcatgatag
   147541 ttgtcaagcg ttgttttcca tcaatgactt ctacccatcg agattcgttg aattcactat
   147601 caaccgcgat cgcaatgata ccgcaaggaa acccagtaat caaagttttc atgaaagcat
   147661 cttgctcttt ctgcttccac acgtagggcc gctgatagga cggattcaga tccagatcgt
   147721 tgttcttgaa ccagtgaatg taactaccaa ccatgatcgc atgatcgcga ctttggaaag
   147781 tttttaactc acgaatacgg tttcttacaa tttcatccga cattatgtat caccatccag
   147841 tatataatcg taatcataac cgctacagtg aaacacattg cagcgtacac acgcgcatta
   147901 tgaacctgtg ttttcaattc tgcgatctct tgatcctttt cgctttcaaa ctcttcgcga
   147961 gtaccataat acccaggatc gttagcagtt gccaatctaa ccgcatcttt ttcaaccagc
   148021 gttgcgtaac cgctttttat ttgtgtcgcc ccgtaccatc caccccgatc gttgttaatg
   148081 atcagatgat cgcccttttc gttatgcttt gattcgccaa caacaataac ccgtttacca
   148141 ttcataatat gatcctcaaa ggggccgaag cccctatttt gcattcttct gtagataatc
   148201 taacagattt ccgctttgat gtaaatctaa aactttagaa aacttctctg cgtttctttc
   148261 gtttgtgagt tcgtcgaaat gccatacacc atcatcagct attaacgcgc caggtgatga
   148321 acctgtttct acatcacggg aaagcgcaag ccccagaggg tgtaagattt cgcggttaat
   148381 gcgccaaaca aggcccattt cagatagagt attaaaatcg acgtatttca tattatgcct
   148441 ttggtttcac accgtaggcc aacataccga aacgatgatc attatctgca tctttaaaca
   148501 gaacttcgtt accatcaatg cagatgacct ttgcttccgg atctatgtat ggaagcaacc
   148561 acaaagggat aaggcgtagg ccgctatgtt catcccagcg actgaaatta agttcttcca
   148621 gttcatcaag ggaaagatca ttaggatcga tataacggaa ccatttggta tttttgaggc
   148681 ggtcggggaa gtttacaatt tcttcatagc cgaattcagc actccatgaa gagtaaacag
   148741 tgacttcgga tgctttggtt aaaacagcat cacgaattga tttgcagata tcgattaaag
   148801 tcagttgatt ttccatgata tatttctcat cttgctaaaa ttttaggcag tagttgcccc
   148861 atcgttttac gtgcatgtga cggaatctgt gagatcggga catatttaaa atcatccatt
   148921 tcacgtatag tccgtccgtt cttaacgaaa gttgatgcac aatagcattc ttccgctact
   148981 gggtaatctt gccctacata gaggaataaa gcaaggtttt ttgttttcgt gtaatcgaga
   149041 acacccagac taaccaattc ctccgcgaac acttcaaatc ctgtttcttc gaagcattcg
   149101 cggatcgccg cgtcaatgtg agtttcgccc ttttcaacat gccccttcgg aatatcccaa
   149161 tggggcgttt cagtggcatg gcccatcaac acggcaccat ctttaacaaa gataataccc
   149221 gctgatagtt ccatttattc acctgcaaaa gcgttatcaa atgcttcaag tgcgttgtta
   149281 gcgcgagcac tggcttttgt cacaccagcc tggagatttt caaagaaggt atgtttccac
   149341 acttcgcggc gactggattc atgttccaga ctgtttttgt gatcgccgcg aatctgttct
   149401 tccatgtcat aacggtacag atcgagttct gcgtttaatt tctgttctaa tgcctgtgca
   149461 aatacatgtt caatattcat tttgtatagc ctatttcaga tttaaggttt tcgagggtgg
   149521 agtgataaac aacactccct tcgtgtcgag tataccatac ttttccgttc tggttacact
   149581 cattcattac attttcatct aaaccaggga tcggcttcat gctgggagaa aacgcgatag
   149641 acatcatttg ttctgcgcta tcagcaaacc cacaagggaa aacagatcca gttggtttat
   149701 caagatacat caactctact ttagccatag atttcttcga aatcctcaca atcaggcaaa
   149761 tacgtttcac agaaggtgca aagcgtaaag aatgcaggtt gacgaatacc aggattatcc
   149821 ggtagataca tccagaaggt gttagcaaac acgatgaatg ttttcaggtt ttcggtggtg
   149881 atttcgctaa caccatcata cccggattga ttgatcgcgc gttgcagtgg cacctcatac
   149941 tgttcgcaat agtcggcata atgatcgctt gttacaaggc cattagccat tttaatcaaa
   150001 tcgacgattt tcatgatttt acatattcca ctttaacagg ttttgcaaca aatttatctt
   150061 tggtgcgccc atgaccatta cacaggtcac attctttgtt gaaatctttc atatcttcga
   150121 cccatccaga atctggcaac ccagacggat atgcgttata acgaatggtt tcataacctt
   150181 ttccgttgca tttcgggcaa acatgaggac gttctttttt agcagactct gccagttcgc
   150241 gaagggtggt agaactacca taagcccgac acatgttttc aaagtctttt aaagtcattc
   150301 tataaacatc aatgacgtta tattttttgc cggatggttt agccataata tatttctcac
   150361 ttaaagaatt ttttgatgaa agagatagca aggccgatac caaagaaaat taagtaacct
   150421 tttccgtcac cgtgcgccaa aacatagagt gagctgccgt atgcgatgag ttctgcgatg
   150481 ttcattaagt ttctcatgat atcctccttt ttctatatta agtatattac cataatataa
   150541 actaaagtca acaacaaagt tttatcaacc cacttatcac cagtcattag taatccccta
   150601 caggttgaga cgctgcaaca ctcaggatct tgaaagtgca attgttccac tcacaatacg
   150661 tttttgcaca gtgaacactt cctttcataa caaacccgtt tgagaaaatt aaccagtaaa
   150721 gtttcatgat agcctccttt gtttcgacaa ggccaatata acaaagcccc tgcacgaatg
   150781 caagggcttt tttcagtttt tcaacatcca aagttgcgga ggacaatctt tagaagcgat
   150841 tagacgatcc aggcgtgaca taacccgacg ataaccgtca tattcaaaat taatttttgg
   150901 tggaacgtag tttacctgga ttgtttttct gttagctaaa gaaacatact cagggatcac
   150961 tgttcgcaac cgtatagcga tgactggctt ctcttcgcct tcgttaaaga acatttgaac
   151021 agtgatagga caggcaaaaa ttttaccatt tacccgacga taaacaataa cttcctgtgt
   151081 cccttctgtt ttggccttca cagcgtaggt tagaacataa cacgaataat gatttgctag
   151141 actcatcatg atatcgcgat aagtttcaat atctttttta atcgatactg aacggtcttt
   151201 aaagcgatct gcaatgtggt cagcagtagc cgctaccttg attgtatacc agtcacctaa
   151261 cgcgctagta aacgcctcgc taacttcttt tcgtacactg ttaacaagat acattaaacg
   151321 tgttctgttc atataatcct cactgatttt tgaagtattc gatctgacgc aaacgctttt
   151381 cagcggcggc tttcgaatcg tattcaccaa gttcttttgt gcgatcgtga ttcaaaacaa
   151441 cccacttgtc gccacgctgt tcaatgtgtt ctgtaatgtc ttttaacgac ttatccagat
   151501 ccagtgattc agcctcttca cagataatag tcaaatccac gggcagtgtc aacaaccttt
   151561 tcactccgct gatatcatca agcatcgaat cgtatgcaag ggttacgtgc ggcttgtaat
   151621 ccggataatc gtatgttgcg ccagcatcaa tagaatcttt gaaacggcta tgcaggtatt
   151681 cagattccag gatccctaca atagtgctac cgtattttgt gtcccacttt tcaacatcaa
   151741 ccagtttagc aggttctgta atgtcctgtt gcgggaacaa atcaacagtt ttccggctgt
   151801 atacgatcgt tgtgtgcatc ttttcggctg aaacagcatt ctttgtgata cctaatgtct
   151861 tttgaacatt tttcaaagcc tcacatgaag cctgatcgaa tttagcacac atgtagatac
   151921 caggatctac aacaggtttt gtgatttcaa gaaatgattt cataaaacac cccaataaaa
   151981 aaggggccga agcccctttg taataaatta gtttttacgc ttcttcgcca aaggcggctt
   152041 catcttccgc gcctttttcg acttcaacgg aagggatcag agcggatacc gcgccaatca
   152101 ctgcttctgg ggttactggc tggcttgcgt caataccaag taccgaacac aggtcggaca
   152161 gaagttgacg atgaacagag agttcacttt ctttttgcgc gatcacttcg ttcagatcga
   152221 atgcgcggcc tttcagtacc agtacttcat tttgcagttt ttgaatatca gacattttat
   152281 tacccattgt taaaatttaa aagtatcgag cactttgctc tttagttgtt tcaaagtacc
   152341 ttcgttagtg atgatactat ctcccggctg aggtgtcaaa cctttttccg tggaatgttc
   152401 atcaacaatt ccggtatcct ttacaataaa cacaaactta gcacccaagc gtttcaggta
   152461 tttatattcg tgttcctgac gacagtcagt gaccagaaga tggttgtatt cgtcaccagc
   152521 atatttattg acgaatcttt ccagtgtgta acgaacccaa accgtgttat catacttgca
   152581 tacgatatca gttccaaaca cttgcatcaa gcgtctgata ctccaggggg tatcgttatt
   152641 cataatcagg ttatgaatat catccggatt ataaacaata ttatatccgt gttctttgag
   152701 gatttcaagc ccgattctga aaatatttag gacatcttca ttagacataa caagaggttt
   152761 ctctcgatcg ccttcataaa aaatagcatc cggatcagaa tattttcctt caaccagatt
   152821 gcgaatgtat ggtttatcgt aaccataccg ctgcattgct actcttagcg ttcttttgat
   152881 accaaatgcc agtgcttcac actgaacatc attgtacgcc tcttgaataa atttagcaac
   152941 cgtatcttta ccagttcgct tttttccact aatcacataa atcattagct cattctcttt
   153001 tgagaagtga ctacttttcc gtcaatttca acttccatat gaaggaagcc aaaagttgcc
   153061 atacacgtaa ccgcttcatc actatcgtta gtataaccca attcaacctc acccaagttt
   153121 gttgggaagg caccataaaa tctaaatgtg gcgatcgttt tcatctggga gttatccagg
   153181 atatgcacag cgaatgattg cttaggatca tcccacgcaa cagagttaaa ctcgttgtaa
   153241 tcgtttgtgc tcaacatcca tatgtaaatc ccaagatacg atctcatttc ctcatcgact
   153301 acaaagcgga tcatcaaagg atcaaactca aaagccgaac caggtacttt acctcgaacc
   153361 atcatatttg caggaatatc aactgctggg aggttcattg atggtagtgt aaccccttga
   153421 acttgtaaag tcaaaccttt catgtaactg ttatcaggaa tatcaacccg aaagtttgta
   153481 ggtgagattt ggtttaaaat catttctgta gacataggat ctcctttcct ctatttagcg
   153541 gggaacggga tcaaagcggc ctgacggggt aatataaaaa tttgaagaaa atgcttgacc
   153601 ttttaaaatc tttgatctat aataataatt attaattaaa attttatcaa aaagatctaa
   153661 caagatcaag taaaatttaa taaataattt atcaaaaatt tttagatctg atcttgaatt
   153721 cataaatttt atgatctata atatattaat attttatttt atcataaatt tttatgaaga
   153781 tcaatactta gatctaataa attttatgct ttttctgaaa acttttcctt taccccgtca
   153841 ctaaatactg gtactatgtt cccatattgg aaatcaggaa aaacaaaatg actcacttga
   153901 aaaaattcaa agaatttctg accgaaggta aaaccctcgc tcgtaccgta gcacgtggtc
   153961 aacgcgctaa aacttccgat aaacattcaa tcggttttct tcacttcaaa catggttctg
   154021 atttcgaagt tttagcaccg gattctcacg atctggcata cttcggtaaa aacattgtac
   154081 gtttgaaagg tatgactact ggtaaagttc aagcggctta tgtcgattgg gctaaaggta
   154141 ctgtttcttt ctacagtggt aatccagata atgatatgga tttcgacaaa ccagaaaaat
   154201 tcaaagctgc tactctgtat gaagaggcgg aagaaaatct ggatctgtat aaccagttag
   154261 cagaagattt cgaaatcgag atccctatgg atgaagctct ggtgaaaggt aaagtttaca
   154321 aactcccaag caacgatatg cgtcttctgt acactgggcg ttctaaaact aaagcaagcg
   154381 gtgaatatgc agtgtttacc gtagtcgatg cttccggaaa acctcgcctg gtatctggta
   154441 aaaaattcac ccaggaatat aaaggcgata tggtttctaa actggttctg gctgaatcgg
   154501 aggaaatcaa tgaagctgtt gtggggaagt cctcacctaa tgttaaaaaa ttggttgctg
   154561 cactaaagaa aaagtttgat gtttacgtgg aagtagaaaa aaagaaattt tacaacgaaa
   154621 agactgaatc attcgaatat gaaaccgtcg ttagtgttga atactacgaa aaaggcgaag
   154681 attcagaacc gatcggcgta ttccgtacat cagacgacca gaaatttaca tttggtcata
   154741 tctacagtaa agcgggttct gatcatggta aagcgtttga tgtagcacat attgtttccg
   154801 gaattaaaac cggacattac gatcctaagt aaaaataaag ccccttcctt tcggttgggg
   154861 ctttttgatt agtatttgct ccagactttt ttcgcgccgt aaggtttccc tttggacata
   154921 aattgctgag tcggtagcca aacagctttc gcccaatctt taggggcaat ctctgctaat
   154981 ggtgatttga ggtgtgatgg tagatatgct ttgatcattt ctgttgcgcc tcgcatacct
   155041 ttcacgttac cccagttaat tttaagcacg gtcttgttag agaggcgttt agtggatccg
   155101 taccctcgct tcaataactc ttctaaaaac tcctgtcgtg ctctgggtgg cgcatagtgc
   155161 aagtttaaac catagaacac caagttaccc gctttcgatc ttccggatcc taagaaaatg
   155221 atcagtggaa atctatccca gtacggcaga gtgtctttat atttcgcatc atatgcaaac
   155281 gtgtacaggc gacccgttgc tggttttgcc acacggtgtg ttttgatact ggttttgatg
   155341 aaattaccaa accattctgt tgaatctttc tgtcgctttg ccgctgatac accaacagtg
   155401 atctttttca gactattacg gaaatcgttg atgatctcga tcccgtgttt tttacggtag
   155461 tcattacgtt ttttacgggc ttctgtttct gcggtacgtc gttcaatctc atcatcaatc
   155521 tgttttttgt aacgatgcat tgactttgtg aacgttgcgt agtttaatcc ctcagaatcg
   155581 gcaaaacgtt tagcagaaac acctttcgtt tttgccttac ggaatttgat cccaagttca
   155641 acccaatcac tcaatttgcg tttgggtggt gctttgggtt tatcctcttc cgcgatgatc
   155701 tcaaactcaa aaataaaact catgtttccc tccagggatt actgacctcg ccacccaaaa
   155761 acttttttga gtgattcttc tgttactatt ttgaactgcc agcctttttg acggcatagc
   155821 tcatttgcgg ctttccactt atcaatatta actgtatagg tgtaaagagc atcaataaat
   155881 ttctttttat tgtgtacgtt gttgtttact ggcttaggtg ggggcatggt ttctttaagg
   155941 ggcttaacct cccaaagata tgtagtacca ttttccattt ccacatagaa atccatgtaa
   156001 tagcgtcttc tcttaccgtc tgcattgcag aaatacggga tcactataca ttcagaattc
   156061 caacgtttta cgtgtgggtt tttatccagc cacttcataa cgtagcgctc ccacgatgac
   156121 ctatacgtaa tctttcgcgg atcgccttta tacttctgta tgttttcggg tacaaacgac
   156181 cctttatacg tctgtcttcc agccattgcg taaatcctaa atagaataat ataacgttta
   156241 gataggggaa cttatcgtgc tattttcata cttcccgcct gttgattaca aaggcaccca
   156301 gacaactgat attttccgag actatcgatt ttattttaat cgtgtgattg gaaaatataa
   156361 aacccgtagt taccagataa caggcacact acgacctgaa caacttgcag aatcattata
   156421 tggaaaccag caatactact ggatcctgtt gatgcttaac tctgtttatg accctttcta
   156481 tggttggatc tccgatcagg aagccgcgta tcagtgcgct atacagcgtt attctgaggt
   156541 tggaggtgaa caggttctgt atcatgtaga tgaaaacaac aacaagtatt ataaccttgt
   156601 cgaagacccc aataaccctg gtcattggta tgacaaaggt gacaaaccaa tgctgtattt
   156661 acagtatcaa ggtgtattag ctcctgtaga tatttatgaa gatgcagtgt tgcaaaatga
   156721 agcaaaacga acaataaaaa tcattagtcc gtctgacatc caggcgtttc tgaatgattt
   156781 tattaaagaa atggaaaagg ctaactcatg aaattaggcg gaaatttaca ctcacctttc
   156841 tttgatgggg tggttgaaaa cgttgatgat ccgcgcgggt tgggccgtgt tcaagtccgt
   156901 gtatttggac aacacccagc ccaaaaacaa aaatccgatg caatcggtgt tcctgttgaa
   156961 gatttaccct ggatgatgcc tattcaggat attagaagcg ctgcgatctc tggtgtgggc
   157021 ttctctccaa caggtatcac tcgcggatcc tttgttgttg gttattggcg tgacaaatgg
   157081 caccaagatg gtatgataat tggtactgtc gctggtgaat atgtcgaaca accagacaca
   157141 cagaaaggtt tttgcgaccc tatgggtgaa taccctcgct atgtgggtaa cgatgttaac
   157201 tcccttgctt taggtggttt gaaaggcaaa ggatcatcaa gtgtcatcat tcgtgattca
   157261 aacacaagca tagcagtaaa cccagacgat cgcccactgg atgagatacc agaagataac
   157321 cgccctgata cgggtggatt tacgatcgaa aagatgctca aacaggatga ggggatccgc
   157381 acacgctggt atacagacag tgaaggatat ccgacaattg ggatcgggca tttgcttatc
   157441 cgcgaaaaga ctcgcgacac tgcaaaaatt aacgctgcga tcagtaaagc ggtaggtcga
   157501 gaagtaacaa acggaacaat cacggcagaa gaggtatcaa ccttatttgc tcaagattta
   157561 gccaaagtaa gatctgatat tcagagaacc gctaacgtcc gtgaagtgta tgtgaacctc
   157621 aaccgtcctc gtcaaatggc gatcgaaaac atgtcgtttc aaatgggcgt cggtggtgtt
   157681 gctaaattca ccaataccct gaaagcgatg aaaaatgaag attggcaagc ggcttataat
   157741 ggtcttcgaa attcactgtg ggctagtcaa actccaggcc gttcttctcg cgtgtctaaa
   157801 atagtcctca cgggcaacct tgaatcatat ggggtgcaag taccagatcc ggaagggcgc
   157861 tctctgagtg ctgcttacgc tgcgtataac ggtgctacat tgctggctgc tagtccggaa
   157921 gatccgttta ctcctggtga tacccgtgtg atgtttgaag aaccagcatc atcctataat
   157981 gcggaatatc cgtataacat ggtgtttgaa tcgagatccg gacacattca ggaattcgat
   158041 gataccccag gatacgaacg atataaccgt gttcacccag cagggagtta cgaagaaatt
   158101 cgcccggatg gaacccgcgt tgttaaaatc gtaggggatg attatcaaat tgtgatgcag
   158161 ggccggaaac tcaacgttaa aggcaacttg caggtagtta ttgaaggcga tgcgttcatt
   158221 tacaacatgg gtaacgttca acaaacggtt gatggtaacg taactgaatt tgttcgtgga
   158281 aacgttcaac aaacggttga aggtgagtac gttggcctta ttaaaggcaa tgctgaacta
   158341 actgtaaaca aagatgcaac agttaacgtt gatcagaatc ttaccgcaaa tgtgaaacag
   158401 aatgcaaccg tggctgtaac agaagacgca acggtcactg caaaaaatgc gaaaattgag
   158461 attgaagaaa cgatggatat cggtgctaaa gatatcaata tcaaagcaac gaataacacg
   158521 tttattgatt ctggcgcatt aacaaaaatc actggcggca ccgtccaagt ggggtaatta
   158581 aatgattatg gattatgaat caataattga tggaattatg caaaattatc aacatccttg
   158641 tgatgctgag atccccgctg gctattatcg gcgggttatc tggcaagggc atacagaaaa
   158701 ttatccggct gttggggttg agtgggatac cgagataata aaaatcggta ctcatcttta
   158761 tactcaagaa ccgttcggac atagaagcac ggatctacct gttgtcaatt caccaggaac
   158821 agatccaaat accggacaac caacagggat ccttgttcca aagatcggtt attatttcaa
   158881 cactcaagca gaaattgatg cttacattac atctattggt gcaactaaaa tcaatggtgg
   158941 taatgattgg tatggcgcgg atctgtcaaa atcaaaccta tacaaaaacc ctggcgaact
   159001 ggctatgtat aaggttgaaa acagtggtgg gtatctttcc ggaacaaacc ctgtatgtga
   159061 tgctcgcata cgtcagacgt ataatcagga cactggcgca ttcaccaata ttgattatta
   159121 ttggaacggt aatcgtatag cctatatgaa gcatgatgaa acaggggcgc accagtgcaa
   159181 atatacgggt atgcaggtta acaccaacgc agatacaagc attcctcctg ttcctcctgc
   159241 aatgccttcc acttatgggg cattaccgag tgaattaagc cgtgctgata tttcgtgcat
   159301 tccggcaact gttggtttcg catatacaaa tatcagtgat gctatgttac aggcatggaa
   159361 tgaaacccgt catacgttca agctacagtt taacatgtta acgggtgctg tacagaatgg
   159421 attcgggatc gcgacgatgt ttgatggttt atccgtatcg atggaagaag taatggcggg
   159481 ggcgctcgca ttgtcacagc aagcatggca aactgctatg aaagttttca gacaagtgat
   159541 tagcgctgca tttaacatta tcggtggtgc atggggattg attaatcagt tattgcctca
   159601 agtaaccatc ttaggtgttg cgatcaacat ttacgatttg gtgtttggtg ataattctgt
   159661 tcagactttg aaagatgctt ttaatgcaat catcaaatcc ggacaacaaa catatgaaac
   159721 cgtcataaac gcaatatacg gggccatagg aagcgcatac aattactctg tggaatatgt
   159781 caaagctggc gctcgcgacc ttgtggatgc gtgtagcgcg ttatttgatt ggtgtttaac
   159841 gatgttccaa aacggttgtg ttgcattaat cgacttatac ggtcggatca tgcaaacatg
   159901 ggctatccct ccggaagtcc caaacccgtt atggtctgcg gtgctggcta tccgtaacat
   159961 catgatgcaa atcaaaccac ttgatataat tctgggcggt aacttccctg gattcactgc
   160021 aatggatttg tatcaacaag cacaggaaaa agtcaaggct tttgttgatg agtcatacga
   160081 acagatccga gggctttatg aacaggggca ggaactttac aaaacgttaa aaaatcagat
   160141 tttcgaacgt gatgcaattc agagaaaatt caaccagtac ttaaactgga tgtggggcgc
   160201 tgtaacagac gaagcaacag cggcttatca atctgcattg gatgctgcaa acgctgctgt
   160261 agctgcaaca caggccgcgt atgacgctat acaggaacag attggatctc tacaagatgc
   160321 aatgaaagat acatacagca tggcgatgga agaattaaag aaattgcctt tgatgagtac
   160381 aataaacgag tttttaggct tctgtggtgt cgcatttgac gatcttctca agtcatatga
   160441 aaatgcgatt actggtgctc agtcgctgta caaaaatttc attgatagtt cgcgctcgtt
   160501 taaagatcac tgcaaagtaa tctataacca aatttgtacg ttggcgttga gtaaagtcac
   160561 acaatatgtg aataaattgc tgtctctcat aggattagca atcaactttg gttcgattag
   160621 tgtatgtgtt ccagtactga aatactaaat agtcgaatga tcaagaggaa tttataataa
   160681 tggctactgc taagactaag actgtcaaaa aacagattaa ccaaatcccc gatatcttta
   160741 tcgggggtac tttcgaagaa attaaatcgg atctgattga ttggctgggt ggacaagaag
   160801 agtttaagga ttacgatttt tccggctcac gaatgaacgt actgatcgac cttctgtcgt
   160861 atgctactct ttatattcag cagatgggta acacggctct atttgaatcg tttattcgca
   160921 cggctgcgtt gcgtagttct gttgtacagt ctgctcaaga actgggatat atgccagatt
   160981 cgcgcacggc tgcaagcaca gcagttatga ttacggctgc taacccactg accccaacat
   161041 cgatccgtat cccgcgcggt acaaaattca tcggtactgt aaagaataca gacagttatt
   161101 cttttgttgt atcagatgac gttgttatcg ttcgtgatag taataacaac tatacatcaa
   161161 tgctgaacct ggtgcaaggc cgtttagttc gtactgaact aatttatgac ggttcgagta
   161221 tcttgatccg agatccaaac attgaccgta gtcaggtacg tttaactgta aacggcgcac
   161281 aatgggaaga ctggacaaac gaaagcattg taaacgcaac aggcgcaagc acgatttact
   161341 acatgcgtga aactgttgat ggacataccg aagtttattt cggtgaaggt gaagcaagtc
   161401 aacaagtggc tggtggcgca ctaaccgctg aatatatcgg gggcttgaaa cctgctaatg
   161461 gttcgactat cgttattgaa tacctgtcaa ccgatgggga agcggctaac ggtgcaaaag
   161521 attttatcta tgtcgataca ttaaccaata ttagcatcac taacatcgaa gaaaacccga
   161581 ctaaatcccc tgattatgtt ggtgctgatg gtggtggtga tccggaagat atcgagcgta
   161641 ttcgagaact ggcccctgtt atgcgtgaaa cacaacgccg ttgtgtaact gcatcggatt
   161701 atgaatcatt cctgtctcac agatttggtt ctatcatcca ggcggtacag tgctttactg
   161761 ataacgaaaa acctggttat gctttcattt ctgttaaacc aaagtcaggt ttgcgcctaa
   161821 catcggtaca gaaagaagat atgcaaacgt atctttcgaa atataacctc gcgacgatca
   161881 ccccgtcgat tatggatcct aactatctgt atatcgtgca atctgtcaaa gtaacgtatg
   161941 atatcagtaa gttgacggaa tcggaggaat ggttacgcgg tcaggttatt tcgtcgattg
   162001 actcttacta tactgacaac gttgaaattt tcaacaaatc tttcagtgta tctaagatgt
   162061 tgacttatgt cgatcagtct gatacttcta ttatcggttc ggaagcagat attaaattgc
   162121 tccgtgaaat tgacaactat tacagtgctc ctatgtctgg gatccatttc ttgaaccagg
   162181 tggaatctaa atcaatcatt tccagtacgt tcaagttcac caacgaagaa gacgaaagtt
   162241 atgatgttcg ttatgcttct acggaaatgg atcaggatgg taacgcaaaa attgtaatag
   162301 gcccgttcaa ggatggggat atttcgatcg ctgcttatac aggcgatgac tttgaaaaat
   162361 taacagatgc aggaacccgt aataaatatt acgaagttgg atcggtttct cattacaccg
   162421 atttcattag ctttgacctg ggcgttctga acgtatccgc cgatagtttc agtgctgctt
   162481 atatcgagct aactgcaaaa cctctcgaag aaacaatttt tactcgcgat ggttcgttga
   162541 tcgtgtttga aaatgacctg cgtcctcaat ataccacatt gactatgaat cctatcagtc
   162601 aataatcttt aacccctgtc ttcggatagg ggtttttctt tttataaata cgtgatatac
   162661 ataaccgcaa atttggagaa atataatgat taaagcgcct tcgattacga gtttgcgcgt
   162721 tgataagctg gctgctaact tcgtttacct taaatgggat gatgttggca tggatttcta
   162781 ttatgtggtt gaattggccc gtagccgtga tatggacgga actattattc cagacgaaga
   162841 gttaatctgg agtcagttgg gctatagcta cgaaaacgaa tggtttagcg atcaggttgc
   162901 cccaaataca cgttataaat tccgtattca aacaactcat gaagggtttg acccttctga
   162961 ttgggtgatc agcgatgaat tatggacgtt tgatgagaac gcctacgcat atacaaccat
   163021 gcgtgaattc acccctgctg attcgtttat caatgaaaaa ttcgcaaaaa acaatcgtga
   163081 ttacgtcgat tttaacgatg atgttattat ggcttctctg atggttgagg attttgtata
   163141 ctctcccctg tattctgatg taagccagat cagcgataag atcctgaaac aagaaagcta
   163201 ccatgaaatt caagatcaca tcgaacacgt ttgtaatgat atagatcgca cgttcctggt
   163261 atactcaaac ggattgcttt acctgtttga acgttttcag aatatggcta aagtgtcaaa
   163321 tgacaaaggc caaacgtggt attactacaa agcattaaac gatcgtgtag gcaatccggt
   163381 ttcccgtacc gttgcttatc agagcgctaa cactacgtat gtgttaggat acgatcgcat
   163441 attttacggg cgcacgtcaa cagatattcg ttggtcttct gatgaagttc gtttttctgc
   163501 tgatgatgta acttttgcga agctggggaa ccagtcaggg ttagattttg atgttgattc
   163561 atacaacacg tatgcgcgtc taccgggcgg agtgtcgaag tatgccgaag ctatggcttg
   163621 ttctagtgat tggctctacg tggctgctaa gaacgttatg cgccgtattg cgttacgtaa
   163681 cacaccaatt gatactgatc ctggttcgcc gaccttcggt gaacgtattt ttgatgaagt
   163741 ttcatatacc atcgtaccag gaaatgataa aattgttgtt aaaaaaatgg acgtgctgaa
   163801 tgaccgtcta tacgttctgg taactggtga agttaaaacg gcgatgatgg atccgactgt
   163861 caaggctaac gtgatcccat caaacgatgc tggcgtttat ctgtgggatg agaatgcaaa
   163921 gacgtttacc cgtgtttatg gtaaaaccga agatgaacgt ttttatatca ctcatgaata
   163981 taccaatatg tcaaccaatg gcgatgaagt ttacatttct gttggtaact acaaatatcc
   164041 aggcactttg ccagatccag atctggttga aaagtatccg gaagatgtgc attcagcggt
   164101 gaaatacgat cttgttcctg gttatactgc aagcatttcg attaactttg ctacagttcg
   164161 tgcaaatcag aacgatccta cagtatggaa ctttgggccg caagagtact acaatgaagc
   164221 aaactttagc tggcatttcc gcgataaggt tagcacatgg atcaccaatg ataaccgtcc
   164281 tctggtggtc tatccggaaa ccctgtatac tctggttact gatagcgcgt ctcctgcgtc
   164341 aacgattcgt gtaaaccatg aagtttggga caaaggaaca gttactatct acttgaataa
   164401 tatcaagttt actggtttta cgaagtacac aaacggtgtt ctgttgtatc gctcaggtgg
   164461 taggataatt ggattctatg aactgtcata ccgcgcaagg gatgaactca ctattttctg
   164521 gaaacccgat aacactttaa tggtggcaag tctggttaat caggaacgtg aaaacccata
   164581 cacgccggat attgaacctg gactaatcga ccctgatctg agtcacatga tcactcgttt
   164641 tgctccgcaa agctatctgg acaaccaaca gttcgaaaaa tttggtgaat actatctgca
   164701 atacatttcg ttgggaagca acagttacta taacaaattg ctgaacctca tccggaacaa
   164761 gtatccgaga gagaaaaaca acgttgaata tttgtggtct gaaattaacc gccgtaacat
   164821 ttacttggat aaaaccaaac gtgaggcagt ggttagattt tttgaatcac gtgcaagcga
   164881 tttctattca acaaaaggga tcgaagcaag ttatacgttc ctgtttaaat tgctgtataa
   164941 cgaagatgtt tccgttgaga tcgaaagctc caacagtctc gaatatgata ttttggttag
   165001 ttcaacaaat atcagtcagg atatcgtagg ccggacgatc tatacaccaa ctggacgcgc
   165061 taacgttaca tacatcgaac gtgactatga aaatggtcaa ttgcgttggt caatgactct
   165121 gcataatgct caaggtaact ttatcgaagg gcaggttgtc aagtcagaaa aaacaaattt
   165181 caccggaatg gtaattcgtg gtgttcgcgg taaacaaatg gctaacaact cgatcgacta
   165241 tatcaaccgt ggacgatctt actatgtgat gaaaattcgt tcaaatctac cgacttcccg
   165301 ttataaggat gacgtattga ggtttgttca tccggtagga ttcggcttta tgggtatcac
   165361 gatgttaaca gtattcatca actctggttt gtcaatgact cataacgaga caatcattga
   165421 tattctgaga aactaccgtt tcgatagtgg ttatcctaag ttctggcctg atcgcattgc
   165481 gagtatggac ggtaacggaa accaacaatt cgacctggtt actggtgaac ctctgtacac
   165541 cgcacacccg cgagcggggg aaccttttga tgtacctccg gaatatgaca ttgaagaaaa
   165601 acctcttaac ggtgttcttc cttctgcgcg acggttcgat caaagtccgt tgttcgattg
   165661 ctcaggcgtt aaatattcac agttccgtaa tttggtggat aaacgactga aagatgatgc
   165721 aggaaaccca cgtgatccaa atcctccatc acagattaag gtaggaaatt aaatggcaca
   165781 acaaaacttg tatcggtcgg taattactgc aaaattccga accgaaaact tgatgaactt
   165841 caaagatatg atcggcgatg ccgccgatct aaacacgatt tatatgtcta ttgggcgaac
   165901 tgaatcatgg gcggataacg aatccgaccc taacttcgcc ccgccatatc caaatgatag
   165961 caccgatggt gttagtgata tgtggacgca tatgatcggg gctactaaag ttcctggtga
   166021 tatgatagat gcaattttac cacgtaaaga ctggggtgat actcgttatc caaacccgaa
   166081 aatcttttac tttaacgata ttgtcgttgt aaacaccgcg ccttataacc gtactgatcc
   166141 gggtaaaggt tggatggttt atcgtgtggt tgatgttcct gatatcggtt cttgctccat
   166201 ttcgagcatt accggaaaac ttgaatgtat caggatcggc ggtatctgga gtccgtctca
   166261 tgaatctagt gaacctccac gcggagaagc taacgggatc gacatgggcg acggttataa
   166321 atgggaatac ctctacacaa tcccgccaga tgtcgtgatc aaccgctgta caaacgaaca
   166381 tatcgtagtt cctttccctg gcgaactgga agaggatccg gtacgttggg gttatgataa
   166441 cgtgattcaa tggtatccag gacaatacga tctagtgtat cggttgaagg tgaattcaat
   166501 gcgttttcgt gcatacatgg attctctttt cttcccgcaa tctacgcttc ctggtaacaa
   166561 agggttccgt cagataagta ttattgtaaa cccgttgatt aaaaaggcaa gcccgaccga
   166621 acctgaaaag aaagcaactg gtgattacta taatgctaac gctcttgaac ctgattccgg
   166681 acgtatgatt tacatggaaa acagacaacc tattattcgc tcccttgatc agactgagga
   166741 agtgagtatt gtattcgaat tctaaggaaa aacaatggct taccaaacag caaaaaaact
   166801 aattgatgtc ggtgaaatcg gcaacccatc aacaggcgac ccgctttatg atggtggtgt
   166861 taaactgaac gaaatgatca ccaacgttta taatgcgttt ggtgatgtgc gtatgctgtc
   166921 tgcaaacgaa ggtgtcggta acatggtgat ccatgctacc ggatactatc agaaactacc
   166981 acgcacttac tattcaagca caccgatcga actgggttcc ttgcatgaca tggatacttc
   167041 aacaggttcg atcaccgttg ttcttccttc tggtaaggtt ggcgaaggtt gctacttcat
   167101 aaatagtacg ggtagtgtct ctgttgatcg tcctatcgcg tttcgtcctc aagttggcga
   167161 tactatcgcg ggggttgcag accagttgta tatcacgtca ccttacacct ttgtgaaaat
   167221 ctggtgtacc aaaaaagaag gtgcggtaac aacatgggat tattctgtag aatctatgtt
   167281 cggttctaaa acgatgcctg ttgacactac agcgcttgta ctgaaagcaa acccgactgc
   167341 tattcctatg ttcggatata gcgaatttag cggggctaag gtgctcgtat acgcagaaaa
   167401 cgtagctggt acagttacca aaatggcgga agttttaatg accgtggatc gtgtaaacaa
   167461 aacgatttat tcaacggaat acgctatttt gaaaaacagt gaagatgaaa tgtttacatt
   167521 aaactttact gtcggtgctg gtgatgtcgt atacgctaac gtgcaagcga tcaaagaaga
   167581 tcgaattaaa ttcacgatta aagcaatcga tacgattaaa tcagggatcg cgtcatgaaa
   167641 caagaaattt taataggtca ggttgtagac gatggtacag gcgattacct gcgtcgaggt
   167701 ggtcaaaaga ctaacagcaa ctttacagaa ttgtataaca tgctggggga tggtgagatc
   167761 ccccatccag caggtgcctg gaaaactttt gcgggtacga cgctatcacc aaaatttggt
   167821 gaatcatggg cgttgaatac cagtgcaaac aaaatcaccg taaacctccc gaaaggcggc
   167881 gtaggcgatt ataacaaagt tattcgtctg cgtgatgtgt ggtcgcgttg ggctacaaac
   167941 aacgttagac tgatccccgc aactggtgat actatcaaag gttccccaac tcctaaagat
   168001 ctgtttaaag attttatgga tgtggaattg gtgtattgtt ctccgggccg ttgggaatac
   168061 gtcgaaaaca aacagattga caaaatcaca acttcggatc tggcaacagt agcaaaagaa
   168121 acgtatattg ctactcaggg acaaactgac ttccctaacg tattcggtgt tggtaatgaa
   168181 tacaacctgc aatcgttcga agtttactat cgcggtaact tgcttttcat cgatgagaaa
   168241 gacggattca atgctgataa ctcagactat ggatcgattg gttctgctcc tggtgaactg
   168301 gttgcacttg atggtaattc agtacgtctt aaaaacccgt gcaacgctgg tgacacgctt
   168361 caatttgtta cctatctaga tgggttagca acatggcgtt cgagctatga agcgtatgtg
   168421 atgcgcatgt atcagactgg tgatacttct ctggaaaccg ttcctggtga acagtgggta
   168481 ggtgatctga caaccaaaaa agagtttaca cctgctgaat ttggtgtaaa ccctcgcgtg
   168541 ttgattaacc ctaactcgtt tgaactgctt ctcaacggta aacaactggt taaaggcggt
   168601 gacgctgact atccggcgtt ttcctgtgaa ggtgcggaag gtgttgatga aagtacgtgt
   168661 gttggtaact ctggtgtatg ggttccgtca ggacaggatt atagtttagt attcactgat
   168721 tctgtagtga cttcaatcaa gtttgctcag gaactggaat ccggcgacgt tgtaacgatc
   168781 cgttggttta acaatgatat tggtactctg atggattggg aaggaactgg cggtattaaa
   168841 gaaaaagctg ataaggttta tctcaataac gaagaagaag ttatattgac gaaccgtatc
   168901 gaatataccg attataataa cccttctcag aaaacaatgc gtaatacagg ggaaacctat
   168961 cagggacgta ttctggatat tcaggctatg tttgatatta tccacccgat cggaaccatc
   169021 tatgaaaacg cacacaaccc agcaaaccct gctgattata tgggatttgg tggttggaaa
   169081 cgttacgcag aaggttattt cctggctggc tggacatcaa atgcagcgga tcctgatttc
   169141 gcattaaaca ataatgattt agatagtggt ggtcaaccga gtcatacggc aggtggtaca
   169201 ggcggtgatc gtggtacaga aatcaaaatc atcaacgttc ctgaacttgt atcaaaagat
   169261 aaagttctga ttgctgatga aaatggtgct gtgatcattg gtggttgtca gttagatcct
   169321 gatgcttctg gccctggata cactaaatac cgtgaggata cattgaaagt aaatcagggc
   169381 aacacattac ctgataaaat caaaactatt ccaccgtata tgactgcaca tcgctggata
   169441 agggttgcat aatggcttac aacaatattt caaaaacaag ggagggcgct cgcgtcctct
   169501 ctaaagaagc agattactta cagtatgata cttatggtaa gttgcctctg atcggcggta
   169561 aacgttcgat cggcgaacca aacattgacc aaacaaaacg cggtgttctg tatggaaacg
   169621 tacaatccgc aattgatgac ctgtatacgc ttatcgagca aatcccgatt aacggcgttg
   169681 ttaccatgac tgaggatgcc cctccaatcg ctgtacagca ggttgagagc gtttcttttg
   169741 atggtattgt acagaacatc gattcagacc aagaacaggc tgtagttcac gtgtacggct
   169801 ttcctttcat ctttgataat gggactaacg ccgcaacagt ttgtgaaacg gcatacaaca
   169861 aatttactga attcgttgca gcggaaaaat atttcgcgga agttaaccgc aaaggtgttg
   169921 atggtacgat ccttgaatgt cgatttattg atagtgttcc gcacccggca acaaatatct
   169981 cagaaaacgg tattcgtcaa atcggaacta tcgacgtagc cgcaaaaagt ggctatggtt
   170041 catgggttaa gttgggttct ggtttcttac ctgatgttac tccgcaagta accgtgtatt
   170101 acttcaaacg aattgcataa ggataacaca tgagtaacaa tacaatcaac cacgtaagtg
   170161 ataaatccat ttacgtgaca tttgacccaa caggtactga ttggcctgat accataacca
   170221 acgtacaaga tgcgttggaa aaaataggta gttgggcgcg tactgatact gggcttccta
   170281 tcgcaacaac ttctgttcgt ggtattgctc agatcgcaac cgaagctgat attgacgctg
   170341 gcacggataa cactaagatt gttactccga aactgttggc atatcgtatg cagaacccta
   170401 aagcatcaca aaccgtatgg ggttatacga agtattcgac tgatgcggaa tctacaaccg
   170461 taactaacga tgcatcgtct attactccgc gatctctgaa ctatgtgttc aataaccgta
   170521 aaggtacaga atcggtttgg ggttcttcta aaattgctac cactgcacag gcggttgctg
   170581 gtacagataa cactgtaact atgactccgc ttaaagtcaa gcaagcgatc gcgtctctgg
   170641 ttcctgttca gtcaagtgcg accgaaagtt cgcaaggttt ggtacaactg gcaacagttg
   170701 cacaggttca ggctggtacg atccgtgaag ggtatgcaat ttcaccttat acgtttattc
   170761 gtttaactgc aactgaaagc aacctgggcg ttattcgtat cgcatcacag gcagaagcaa
   170821 acgcgggtac tgatgacacc aaagcgatta ctgcgaaaaa attaatcaat acccgtgcaa
   170881 ctggatctca gttcggtgtt gttaaattag caacaactgt tggttatgtg gcaaacactg
   170941 cactttcttc aaacgctgcg gtattaccta gtgatcgaaa tgcggtaatt aacggttctc
   171001 tttatgagaa tagcgcaata tataacaaca aatatcagac gtggacagat cttgattggc
   171061 atttcccagt aggtgctatt gtcatgactg gttttcagac tgaccacggt agtttgtata
   171121 tttgtgatgg tcgctcactg aataaaaata actatccgtt actttttgag cgtataggtt
   171181 atacatttgg tggtggcggt gattggttta accttccaga ttgtcgaggc gttgcagtac
   171241 gtggtcatga ccgtggacgc ggattaaacc ctaatcgtgg gtatggtaca tatgaaggcg
   171301 atatgttggg ctggcacgaa cacccattac agcttatcta ccagaacggc ggtaatattc
   171361 cgaaatggca agcagtttat gaacttaaaa gcgccgagaa aaacgatcag agtgctcgcg
   171421 tgtttgattc ttccataact aaagctactg gtgtgggcgg agaagaaacc cgcatgaaaa
   171481 acatcgcatt aaactacgta attcgtactc aatagaggtt attaaatgat catcgacaaa
   171541 ttaaacccgt tgccgaagat cccgtttgtt gatggcgtcc cagatgacgc cacgactcaa
   171601 acgaagatta tttggatcaa aaacggtgaa actctggacg gttcgccaga taaagtgtca
   171661 aacactggca gtcttaaccg aactggtgta agcatccagc agaacgcggt tcagttagaa
   171721 caaaatacca tcacccataa tgataaaatc aacgaagtaa tcgatcaggt taacttgatt
   171781 actgaaaaca ttgatgctat tggtgatgaa agcgtaatca aaaaagttaa ccagttggat
   171841 caggatgttc aggctttaac tttatctaac acccaaacac agaacaaggt agcacagtta
   171901 accctttctg taaatgctca aaacgatgaa attggtgaat acgatccaga aaaggatcct
   171961 aaacaccgca caattcgtaa tgatatcatt tacattaaga aagaagttgg ttcatatcct
   172021 ggatttaacg ttgatggtga tgttgacccc tcttctactg gtactggcct taaataccgc
   172081 gtactgagta accaacgtgc tatttctatg caggaaactc gcataaccaa actggaagat
   172141 gattgggcgc tttccgaagt aggacaactg acagaagagg taaaagaact tcgtgctgaa
   172201 atgggtgatt ctggtcttgc cacaacccga tcaatctatg cgcgaatcaa gatccttgag
   172261 gatggttcta ttgtaatgca aaatgaactt gatgcgatta atagttatat aggtcgcacg
   172321 tcaggttcaa ccgatcgtgt gaacagtctg gaaaactccg ttagttctct ggctacacaa
   172381 atcaacgatc cggtaactgg tatcactgca caaattgcaa ccattaacgg tcaaattggt
   172441 gcggtttctg ttcagggtag tatccgttat gatattgcgg aaaacaaacg cagattgatg
   172501 gatatggaaa tgattctagg tgaatccggt gatgatggat tgcagggaca agttgcgatc
   172561 ttaactggtg acattggcga agattcagat cctaccagca tcaaaggccg tttgagtgtt
   172621 gttgaaggtg aattacgcac caacactagc gcactctggg aactgcaagg cgttgtaggt
   172681 aactcttcta gtggcctcgt tgcaactagc cagcagatta acaaagaaat ctatggcgat
   172741 ggtgttagtt ccgatcctgt tactcgcgct ggtttgaaaa cgacaacccg caacctgttc
   172801 actcaggtag gcgataacgc agaaggtaac gaaacgggca tttatgcact gattgccgac
   172861 cttaataaac gtgttgagga tttagaagcg ttgaacattg cacaggcact tgcagatcgc
   172921 gtaactatcg aagatctgaa tgctaaactg gctctgtaca tcaaagaagc tgacgctgat
   172981 ctccgttatg agagcaaaaa cccgcctctg tcattcggta ctaacctaac tggtgatact
   173041 gaatacacta caggcgatcc attgtctcta agcgtaacta tgactggtgg cgtttctccg
   173101 ctgtcttatc agtggacgaa gaacggcgta aatgttggta ctaatgctaa cacatttacc
   173161 attgattcgc tacagccttc tgattctgga acctacaaag taacggtaac tgatgcaagc
   173221 cataaagtca tcgtttctga tgaactggcg atcactgtcg cttaacgatt aacaaggggc
   173281 ttcggcccct tttgaggatc tttatgatta cgaacaaccc agcacaatta aaagatgaaa
   173341 ttctgcgccg cttaggtgct ccgatcgtca aaatcgaagt gacaacagat caggtttatg
   173401 actgcattca acgagcatta gacctatatg cagaatatca ttacaatgga tctaacaaag
   173461 ggtatatcat tcttaccctg gggccggata acccgaaaaa tattttcgat ctgagtaaag
   173521 aacacatttt cgcaattact aaagtgttgc gtactaacat gggttccctt gtatcgatgg
   173581 atggtactgc ggtttatccg tggtttactg atttcctgat gggccttact ggtggttctc
   173641 tgggcggtgg tggttgtgca tcacgtacct acggaatgaa cgcatatggc gcggatatgg
   173701 gctattttac ccagatgatg agctatcagc ggtcaatgca agatctcctg tctccgcttc
   173761 cggattactg gtataacgac gacacaggac agtttgcagt atacggaacc gttaaagatg
   173821 gtgatattgt tgttatcgaa gcaatgatca gatcctttgt tgatgtaccc agtatggtcg
   173881 gtaacgtcgc tggatacgct acagcgggtt ctgatggtga agataagcca actatagcag
   173941 atatatacaa taacccctac aaagccgtct caggcggtgt gaaggctggt caaggtacaa
   174001 gcgttcaggg ttcatcctct gcgtataaca accgttgggt gaaagattac gcaactgctc
   174061 ttgttaaaga ggtaaacggt caggtgctgg ctaagtttca gggtatgcaa ttgcctggtg
   174121 gtgttgctcc ggatggaacc cgactgattc aggaagctat gcaagaaaaa gaaaacctcc
   174181 gtcaagaact tctgttactg tctgatgcac ttccagtgtt gatgatgtaa ggaggaaaaa
   174241 tgcaaaattg ggatgaaagt ctgtttgcac agttagaaga tggttccggc gtcgatcgga
   174301 acctaagaca agaagtaaca aacccgtatg ttaactggta caagtataac cctactcaac
   174361 agttacatga ttcactaaca gccgaagcaa ttcaaatgaa atctccggat atgtattacg
   174421 tccgtcgaga atttgttaat attgataaaa ttttgggtga agaccgtgaa tcgaagttta
   174481 caaaatcgtg gaaaattgca gcatacatcg attcgtatgc aaactacgaa gggcagagag
   174541 atttttacag taaattcggt atgatgtcaa acgatgaaat gacacttgtg atcaatcctc
   174601 gtttatttgc acatcaaact gatggcggga tccctgttct gggagatttg atttatttcc
   174661 ctatggataa cagtctgttt gaaattacat ggattgagtt tgacccgttc ttccagttcg
   174721 gcgatcgtcc tcaacgtaaa atcaacctcg ttaaatttat ctatactggc gaagaattgg
   174781 atcctaaact gcaacgaaat gaagggatta accttgctcc cgatgctgat ttggatctcg
   174841 aacctattcg aaatcttgat gggttggcgg ataccaatat tgaacaatac gaagaagatc
   174901 aagcctttga agatgaaggt gatgaattca ttgaatcgtt tgatgttgtt aacgggcgcg
   174961 gatcaccgtt cgcacagttc ccataaatat aaccagggga aaccctatac atgtagggta
   175021 taggagaaat cttata
//
